# Supplementary material for: Characterization of the whole chloroplast genome of Chikusichloa mutica and its comparison with other rice tribe (Oryzeae) species
Source: PLoS One. 2017 May 24;12(5):e0177553. doi: 10.1371/journal.pone.0177553 (PMC5443529; doi:10.1371/journal.pone.0177553)
Supplement: S1 File — (NEX) [file pone.0177553.s003.nex]

#NEXUS
BEGIN DATA;
dimensions ntax=17 nchar=145208;
format missing=?
symbols="ABCDEFGHIKLMNPQRSTUVWXYZ"
interleave datatype=DNA gap= -;

matrix
O.sativa.Indica_NC_008155       CCCAATATCTTGCTTCAGCAAGATATTGGGTATTTCTAGCTTTCCTTTCT
O.nivara_NC_005973              CCCAATATCTTGCTTCAGCAAGATATTGGGTATTTCTAGCTTTCCTTTCT
O.barthii_NC_027460             CCCAATATCTTGCTTCAGCAAGATATTGGGTATTTCTAGCTTTCCTTTCT
O.glumipatula_NC_027461         CCCAATATCTTGCTTCAGCAAGATATTGGGTATTTCTAGCTTTCCTTTCT
O.officinalis_NC_027463         CCCAATATCTTGCTGAAACAAGATATTGGGTATTTCTAGCTTTCCTTTCT
O.punctata_NC_027676            CCCAATATCTCGCTGAAGCAAGATATTGGGTATTTCTAGCTTTCCTTTCT
O.australiensis_NC_024608       CCCAATATCTTGCTGAAACAAGATATTGGGTATTTCTAGCTTTCCTTTCT
O.brachyantha.134604bp          CCCAATATCTTGCTGAAACAAGATATTGGGTATTTCTAGCTTTCCTTCCT
Leersia                         CCCAATATCTTGCTGAAACAAGATATTGGGTATTTCTAGCTTTACTTCCT
Ziza.latifolia_KT161956         CCCAATATCTTGCTGGAACAAGATATTGGGTATTTCTAGCTTTCCTTCCT
Ziza.aquatica_KJ870999          CCCAATATCTTGCTGGAACAAGATATTGGGTATTTCTAGCTTTCCTTCCT
Chik.aquatica_KR078265          CCCAATATCTTGCTGGAACAAGATATTGGGTATTTCTAGCTTTCCTTCCT
Chik.mutica_KU696970            CCCAATATCTTGCTGGAACAAGATATTGGGTATTTCTAGCTTTCCTTCCT
Potamophila                     CCCAATATCTTGTTCCAGCAAGATATTGGGTATTTCTAGCTTTCCTTCCT
Rhynchoryza_subulata_NC_016718  CCCAATATCTTGCTGGAACAAGATATTGGGTATTTCTAGCTTTCCTTCCT
Microlaena                      CCCAATATCTTGTTTCAGCAAGATATTGGGTATTTCTAGCTTTCCTTCCT
Phyllostachys                   CCCAATATCTTGCTGGAACAAGATATTGGGTATTTCTGGCTTTCCTTCCT

O.sativa.Indica_NC_008155       TCAAAAATTGCTATATGTTAGCAGAAAAGCCTTATCCATTAAGAGATGGA
O.nivara_NC_005973              TCAAAAATTGCTATATGTTAGCAGAAAAGCCTTATCCATTAAGAGATGGA
O.barthii_NC_027460             TCAAAAATTGCTATATGTTAGCAGAAAAGCCTTATCCATTAAGAGATGGA
O.glumipatula_NC_027461         TCAAAAATTGCTATATGTTAGCAGAAAAGCCTTATCCATTAAGAGATGGA
O.officinalis_NC_027463         TCAAAAATTGCTATATGTTAGCAGAAAAGCCTTATCCATTAAGAGATGGA
O.punctata_NC_027676            TCAAAAATTGCTATATGTTAGCAGAAAAGCCTTATCCATTAAGAGATGGA
O.australiensis_NC_024608       TCAAAAATTGCTATATGTTAGCAGAAAAGCCTTATCCATTAAGAGATGGA
O.brachyantha.134604bp          TCAAAAATTGCTATATGTTAGCAGAAAAGCCTTATCCATTAAGAGATGGA
Leersia                         TCCAAAATTGCTATATGTTAGCAGAAAAGCCTTATCCATTAAGAGATGGA
Ziza.latifolia_KT161956         CCAAAATTTGCTATATGTTAGGAGAAAAGCCTTATCCATTAAGAGATGGA
Ziza.aquatica_KJ870999          CCCAAATTTGCTATATGTTAGGGGAAAAGCCTTATCCATTAAGAGATGGA
Chik.aquatica_KR078265          TTAAAAATTTCTATATGTTAGCAGAAAAGCCTTATCCATTAAGAGATGGA
Chik.mutica_KU696970            TTATAAATTTCTATATGTTAGCAGAAAAGCCTTATCCATTAAGAGATGGA
Potamophila                     TCAAAAATTGCTATATGTTAGCAGAAAAGCCTTATCCATTAAGAGATGGA
Rhynchoryza_subulata_NC_016718  TCAAAAATTTCTATATGTTAGCAGAAAAGCCTTATCCATTAAGAGATGGA
Microlaena                      TCAAAAATTTCTATATGTTAGCAGAAAAGCCTTATCCATTAAGAGATGGA
Phyllostachys                   TCAAAAATTGCTATATGTTAGCAGAAAAGCCTTATCCATTAAGAGATGGA

O.sativa.Indica_NC_008155       ACTTCAAGAGCAGCTAGGTCTAGAGGGAAGTTGTGAGCATTACGTTCGTG
O.nivara_NC_005973              ACTTCAAGAGCAGCTAGGTCTAGAGGGAAGTTGTGAGCATTACGTTCGTG
O.barthii_NC_027460             ACTTCAAGAGCAGCTAGGTCTAGAGGGAAGTTGTGAGCATTACGTTCGTG
O.glumipatula_NC_027461         ACTTCAAGAGCAGCTAGGTCTAGAGGGAAGTTGTGAGCATTACGTTCGTG
O.officinalis_NC_027463         ACTTCAAGAGCAGCTAGGTCTAGAGGGAAGTTGTGAGCATTACGTTCGTG
O.punctata_NC_027676            ACTTCAAGAGCAGCTAGGTCTAGAGGGAAGTTGTGAGCATTACGTTCGTG
O.australiensis_NC_024608       ACTTCAAGAGCAGCTAGGTCTAGAGGGAAGTTGTGAGCATTACGTTCGTG
O.brachyantha.134604bp          ACTTCAAGAGCAGCTAGGTCTAGAGGGAAGTTGTGAGCATTACGTTCGTG
Leersia                         ACTTCAAGAGCAGCTAGGTCTAGAGGGAAGTTGTGAGCATTACGTTCGTG
Ziza.latifolia_KT161956         ACTTCAAGAGCAGCTAGGTCTAGAGGGAAGTTGTGAGCATTACGTTCGTG
Ziza.aquatica_KJ870999          ACTTCAAGAGCAGCTAGGTCTAGAGGGAAGTTGTGAGCATTACGTTCGTG
Chik.aquatica_KR078265          ACTTCAAGAGCAGCTAGGTCTAGAGGGAAGTTGTGAGCATTACGTTCGTG
Chik.mutica_KU696970            ACTTCAAGAGCAGCTAGGTCTAGAGGGAAGTTGTGAGCATTACGTTCGTG
Potamophila                     ACTTCAAGAGCAGCTAGGTCTAGAGGGAAATTGTGAGCATTACGTTCGTG
Rhynchoryza_subulata_NC_016718  ACTTCAAGAGCAGCTAGGTCTAGAGGGAAGTTGTGAGCATTACGTTCGTG
Microlaena                      ACTTCAAGAGCAGCTAAGTCTAGAGGGAAGTTGTGAGCATTACGTTCATG
Phyllostachys                   ACTTCAAGAACAGCTAGGTCTAGAGGGAAGTTGTGAGCATTACGTTCGTG

O.sativa.Indica_NC_008155       CATTACTTCCATACCAAGATTAGCACGGTTGATGATATCAGCCCAAGTAT
O.nivara_NC_005973              CATTACTTCCATACCAAGATTAGCACGGTTGATGATATCAGCCCAAGTAT
O.barthii_NC_027460             CATTACTTCCATACCAAGATTAGCACGGTTGATGATATCAGCCCAAGTAT
O.glumipatula_NC_027461         CATTACTTCCATACCAAGATTAGCACGGTTGATGATATCAGCCCAAGTAT
O.officinalis_NC_027463         CATTACTTCCATACCAAGATTAGCACGGTTGATGATATCAGCCCAAGTAT
O.punctata_NC_027676            CATTACTTCCATACCAAGATTAGCACGGTTGATGATATCAGCCCAAGTAT
O.australiensis_NC_024608       CATTACTTCCATACCAAGATTAGCACGGTTGATGATATCAGCCCAAGTAT
O.brachyantha.134604bp          CATTACTTCCATACCAAGATTAGCACGGTTGATGATATCAGCCCAAGTAT
Leersia                         CATTACTTCCATACCAAGATTAGCGCGGTTGATGATATCAGCCCAAGTAT
Ziza.latifolia_KT161956         CATTACTTCCATACCAAGATTAGCACGGTTGATGATATCAGCCCAAGTAT
Ziza.aquatica_KJ870999          CATTACTTCCATACCAAGATTAGCACGGTTGATGATATCAGCCCAAGTAT
Chik.aquatica_KR078265          CATTACTTCCATACCAAGATTAGCACGGTTGATGATATCAGCCCAAGTAT
Chik.mutica_KU696970            CATTACTTCCATACCAAGATTAGCACGGTTGATGATATCAGCCCAAGTAT
Potamophila                     CATTACTTCCATACCAAGATTAGCACGGTTGATGATATCAGCCCAAGTAT
Rhynchoryza_subulata_NC_016718  CATTACTTCCATACCAAGATTAGCACGGTTGATGATATCAGCCCAAGTAT
Microlaena                      CATTACTTCCATACCAAGGTTAGCACGGTTGATGATATCAGCCCAAGTAT
Phyllostachys                   CATTACCTCCATACCAAGATTAGCACGGTTGATGATATCAGCCCAAGTAT

O.sativa.Indica_NC_008155       TAATAACGCGACCTTGGCTATCAACTACAGATTGGTTGAAATTGAATCCG
O.nivara_NC_005973              TAATAACGCGACCTTGGCTATCAACTACAGATTGGTTGAAATTGAATCCG
O.barthii_NC_027460             TAATAACGCGACCTTGGCTATCAACTACAGATTGGTTGAAATTGAATCCG
O.glumipatula_NC_027461         TAATAACGCGACCTTGGCTATCAACTACAGATTGGTTGAAATTGAATCCG
O.officinalis_NC_027463         TAATAACGCGACCTTGGCTATCAACTACAGATTGGTTGAAATTGAATCCG
O.punctata_NC_027676            TAATAACGCGACCTTGGCTATCAACTACAGATTGGTTGAAATTGAATCCG
O.australiensis_NC_024608       TAATAACGCGACCTTGGCTATCAACTACAGATTGGTTGAAATTGAATCCG
O.brachyantha.134604bp          TAATAACGCGGCCTTGGCTATCAACTACAGATTGGTTGAAATTGAATCCG
Leersia                         TAATAACGCGACCTTGGCTATCAACTACAGATTGGTTGAAATTGAATCCG
Ziza.latifolia_KT161956         TAATAACGCGACCTTGGCTATCAACTACAGATTGGTTGAAATTGAATCCG
Ziza.aquatica_KJ870999          TAATAACGCGACCTTGGCTATCAACTACAGATTGGTTGAAATTGAATCCG
Chik.aquatica_KR078265          TAATAACGCGACCTTGGCTATCAACTACGGATTGGTTGAAATTGAATCCG
Chik.mutica_KU696970            TAATAACGCGACCTTGGCTATCAACTACGGATTGGTTGAAATTGAATCCG
Potamophila                     TAATAACGCGACCTTGGCTATCAACTACGGATTGGTTGAAATTGAATCCG
Rhynchoryza_subulata_NC_016718  TAATAACGCGACCTTGGCTATCAACTACAGATTGGTTGAAATTGAATCCG
Microlaena                      TAATAACGCGACCTTGGCTATCAACTACGGATTGGTTGAAATTGAAACCA
Phyllostachys                   TAATAACGCGACCTTGGCTATCAACTACGGATTGGTTGAAATTGAAACCA

O.sativa.Indica_NC_008155       TTTAGATTGAAAGCCATAGTACTAATACCTAAAGCAGTGAACCAAATCCC
O.nivara_NC_005973              TTTAGATTGAAAGCCATAGTACTAATACCTAAAGCAGTGAACCAAATCCC
O.barthii_NC_027460             TTTAGATTGAAAGCCATAGTACTAATACCTAAAGCAGTGAACCAAATCCC
O.glumipatula_NC_027461         TTTAGATTGAAAGCCATAGTACTAATACCTAAAGCAGTGAACCAAATCCC
O.officinalis_NC_027463         TTTAGGTTGAAAGCCATAGTACTAATACCTAAAGCAGTGAACCAAATCCC
O.punctata_NC_027676            TTTAGGTTGAAAGCCATAGTACTAATACCTAAAGCAGTGAACCAAATCCC
O.australiensis_NC_024608       TTTAGGTTGAAAGCCATAGTACTAATACCTAAAGCAGTGAACCAAATCCC
O.brachyantha.134604bp          TTTAGGTTGAAAGCCATAGTACTAATACCTAAAGCAGTGAACCAAATCCC
Leersia                         TTTAGGTTGAAAGCCATAGTACTAATACCTAAAGCAGTGAACCAAATCCC
Ziza.latifolia_KT161956         TTTAGGTTGAAAGCCATAGTACTAATACCTAAAGCAGTGAACCAAATCCC
Ziza.aquatica_KJ870999          TTTAGGTTGAACGCCATAGTACTAATACCTAAAGCAGTGAACCAAATACC
Chik.aquatica_KR078265          TTTAGGTTGAAAGCCATAGTACTAATACCTAAAGCAGTGAACCAAATACC
Chik.mutica_KU696970            TTTAGGTTGAAAGCCATAGTACTAATACCTAAAGCAGTGAACCAAATACC
Potamophila                     TTTAGGTTGAACGCCATAGTACTAATACCTAAAGCAGTGAACCAAATCCC
Rhynchoryza_subulata_NC_016718  TTTAGGTTGAAAGCCATAGTACTAATACCTAAAGCAGTGAACCAAATCCC
Microlaena                      TTTAGGTTGAAAGCCATAGTACTAATACCTAAAGCAGTAAACCAAATCCC
Phyllostachys                   TTTAGGTTGAAAGCCATAGTACTAATACCTAAAGCAGTGAACCAGATCCC

O.sativa.Indica_NC_008155       TACTACAGGCCAAGCAGCCAAGAAGAAGTGTAAAGAACGAGAGTTGTTAA
O.nivara_NC_005973              TACTACAGGCCAAGCAGCCAAGAAGAAGTGTAAAGAACGAGAGTTGTTAA
O.barthii_NC_027460             TACTACAGGCCAAGCAGCCAAGAAGAAGTGTAAAGAACGAGAGTTGTTAA
O.glumipatula_NC_027461         TACTACAGGCCAAGCAGCCAAGAAGAAGTGTAAAGAACGAGAGTTGTTAA
O.officinalis_NC_027463         TACTACAGGCCAAGCAGCCAAGAAGAAGTGTAAAGAACGAGAGTTGTTAA
O.punctata_NC_027676            TACTACAGGCCAAGCAGCCAAGAAGAAGTGTAAAGAACGAGAGTTGTTAA
O.australiensis_NC_024608       TACTACAGGCCAAGCAGCCAAGAAGAAGTGTAAAGAACGAGAGTTGTTAA
O.brachyantha.134604bp          TACTACAGGCCAAGCAGCCAAGAAGAAGTGTAAAGAACGAGAGTTGTTAA
Leersia                         TACTACAGGCCAAGCAGCCAAGAAGAAGTGTAAAGAACGAGAGTTGTTAA
Ziza.latifolia_KT161956         TACTACAGGCCAAGCAGCCAAGAAGAAGTGTAAAGAACGAGAGTTGTTAA
Ziza.aquatica_KJ870999          TACTACAGGCCAAGCAGCCAAGAAGAAGTGTAAAGAACGAGAGTTGTTAA
Chik.aquatica_KR078265          TACTACAGGCCAAGCAGCCAAGAAGAAGTGTAAAGAACGAGAGTTGTTAA
Chik.mutica_KU696970            TACTACAGGCCAAGCAGCCAAGAAGAAGTGTAAAGAACGAGAGTTGTTAA
Potamophila                     TACTACAGGCCAAGCAGCCAAGAAGAAGTGTAAAGAACGAGAGTTGTTAA
Rhynchoryza_subulata_NC_016718  TACTACAGGCCAAGCAGCCAAGAAGAAGTGTAAAGAACGAGAGTTGTTAA
Microlaena                      TACTACAGGCCAAGCAGCCAAGAAGAAGTGTAAAGAACGAGAGTTGTTAA
Phyllostachys                   TACTACAGGCCAAGCAGCCAAGAAGAAGTGTAAAGAACGAGAGTTGTTGA

O.sativa.Indica_NC_008155       AACTAGCATATTGGAAGATTAATCGGCCAAAATAACCATGAGCGGCCACA
O.nivara_NC_005973              AACTAGCATATTGGAAGATTAATCGGCCAAAATAACCATGAGCGGCCACA
O.barthii_NC_027460             AACTAGCATATTGGAAGATTAATCGGCCAAAATAACCATGAGCGGCCACA
O.glumipatula_NC_027461         AACTAGCATATTGGAAGATTAATCGGCCAAAATAACCATGAGCGGCCACA
O.officinalis_NC_027463         AACTAGCATATTGGAAGATTAATCGGCCAAAATAACCATGAGCAGCCACA
O.punctata_NC_027676            AACTAGCATATTGGAAGATTAATCGGCCAAAATAACCATGAGCGGCCACA
O.australiensis_NC_024608       AACTAGCATATTGGAAGATTAATCGGCCAAAATAACCATGAGCGGCCACA
O.brachyantha.134604bp          AACTAGCATATTGGAAGATTAATCGGCCAAAATAACCATGAGCGGCCACA
Leersia                         AACTAGCATATTGGAAGATTAATCGGCCAAAATAACCATGAGCGGCCACA
Ziza.latifolia_KT161956         AACTAGCATATTGGAAGATTAATCGGCCAAAGTAACCATGAGCGGCCACA
Ziza.aquatica_KJ870999          AACTAGCATATTGGAAGATTAATCGGCCAAAGTAACCATGAGCGGCCACA
Chik.aquatica_KR078265          AACTAGCATATTGGAAGATTAATCGGCCAAAATAACCATGAGCGGCCACA
Chik.mutica_KU696970            AACTAGCATATTGGAAGATTAATCGGCCAAAATAACCATGAGCGGCCACA
Potamophila                     AACTAGCATATTGGAAGATTAATCGGCCAAAATAACCATGAGCGGCCACA
Rhynchoryza_subulata_NC_016718  AACTAGCATATTGGAAGATTAATCGGCCAAAATAACCATGAGCGGCCACA
Microlaena                      AACTAGCATATTGGAAGATTAATCGGCCAAAGTAACCATGAGCAGCCACA
Phyllostachys                   AACTAGCATATTGGAAGATTAATCGGCCAAAATAACCATGAGCAGCCACA

O.sativa.Indica_NC_008155       ATATTATAAGTCTCTTCCTCTTGACCAAATCTGTAACCCTCATTAGCAGA
O.nivara_NC_005973              ATATTATAAGTCTCTTCCTCTTGACCAAATCTGTAACCCTCATTAGCAGA
O.barthii_NC_027460             ATATTATAAGTCTCTTCCTCTTGACCAAATCTGTAACCCTCATTAGCAGA
O.glumipatula_NC_027461         ATATTATAAGTCTCTTCCTCTTGACCAAATCTGTAACCCTCATTAGCAGA
O.officinalis_NC_027463         ATATTATAAGTCTCTTCCTCTTGACCAAATCTGTAACCCTCATTAGCAGA
O.punctata_NC_027676            ATATTATAAGTCTCTTCCTCTTGACCAAATCTGTAACCCTCATTAGCGGA
O.australiensis_NC_024608       ATATTATAAGTCTCTTCCTCTTGACCAAATCTGTAACCCTCATTAGCAGA
O.brachyantha.134604bp          ATATTATAAGTCTCTTCCTCTTGACCAAATCTGTAACCCTCATTAGCAGA
Leersia                         ATATTATAAGTCTCTTCCTCTTGACCAAATCTGTAACCCTCATTAGCGGA
Ziza.latifolia_KT161956         ATATTATAAGTCTCTTCCTCTTGACCAAATCTGTAACCCTCATTAGCAGA
Ziza.aquatica_KJ870999          ATATTATAAGTCTCTTCCTCTTGACCAAATCTGTAACCCTCATTAGCAGA
Chik.aquatica_KR078265          ATATTATAAGTCTCTTCCTCTTGACCAAATCTGTAACCCTCATTAGCAGA
Chik.mutica_KU696970            ATATTATAAGTCTCTTCCTCTTGACCAAATCTGTAACCCTCATTAGCAGA
Potamophila                     ATATTATAAGTCTCTTCCTCTTGACCAAATCTGTAACCCTCATTAGCAGA
Rhynchoryza_subulata_NC_016718  ATATTATAAGTCTCTTCCTCTTGACCAAATCTGTAACCCTCATTAGCAGA
Microlaena                      ATGTTATAAGTCTCTTCCTCTTGACCAAATCTGTAACCCTCATTAGCAGA
Phyllostachys                   ATATTATAAGTCTCTTCCTCTTGACCAAATTTGTAACCCTCATTAGCAGA

O.sativa.Indica_NC_008155       TTCGTTTTCAGTGGTTTCCCTGATCAAACTAGAGGTTACCAAGGAACCAT
O.nivara_NC_005973              TTCGTTTTCAGTGGTTTCCCTGATCAAACTAGAGGTTACCAAGGAACCAT
O.barthii_NC_027460             TTCGTTTTCAGTGGTTTCCCTGATCAAACTAGAGGTTACCAAGGAACCAT
O.glumipatula_NC_027461         TTCGTTTTCAGTGGTTTCCCTGATCAAACTAGAGGTTACCAAGGAACCAT
O.officinalis_NC_027463         TTCGTTTTCAGTGGTTTCCCTGATCAAACTAGAGGTTACCAAGGAACCAT
O.punctata_NC_027676            TTCGTTTTCAGTGGTTTCCCTGATCAAACTAGAGGTTACCAAGGAACCAT
O.australiensis_NC_024608       TTCATTTTCAGTAGTTTCCCTGATCAAACTAGAGGTTACCAAGGAACCAT
O.brachyantha.134604bp          TTCATTTTCAGTGGTTTCCCTGATCAAACTAGAGGTTACCAAGGAACCAT
Leersia                         TTCATTTTCAGTGGTTTCCCTGATCAAACTAGAGGTTACCAAGGAACCAT
Ziza.latifolia_KT161956         TTCATTTTCAGTGGTTTCCCTGATCAAACTAGAGGTTACCAAGGAACCAT
Ziza.aquatica_KJ870999          TTCATTTTCTGTGGTTTCCCTGATCAAACTAGAGGTTACCAAGGAACCAT
Chik.aquatica_KR078265          TTCATTTTCAGTGGTTTCCCTGATCAAACTAGAGGTTACCAAGGAACCAT
Chik.mutica_KU696970            TTCATTTTCAGTGGTTTCCCTGATCAAACTAGAGGTTACCAAGGAACCAT
Potamophila                     TTCATTTTCAGTGGTTTCCCTGATCAAACTAGAGGTTACCAAGGAACCAT
Rhynchoryza_subulata_NC_016718  TTCATTTTCAGTGGTTTGCCTGATCAAACTAGAGGTTACCAAGGAACCAT
Microlaena                      TTCATTTTCAGTAGTTTCCCTGATCAAACTAGAGGTTACCAAGGAACCAT
Phyllostachys                   TTCATTTTCAGTGGTTTCCCTGATCAAACTAGAGGTTACCAAGGAACCAT

O.sativa.Indica_NC_008155       GCATAGCACTGAATAGGGAACCGCCGAATACACCAGCTACACCTAACATG
O.nivara_NC_005973              GCATAGCACTGAATAGGGAACCGCCGAATACACCAGCTACACCTAACATG
O.barthii_NC_027460             GCATAGCACTGAATAGGGAACCGCCGAATACACCAGCTACACCTAACATG
O.glumipatula_NC_027461         GCATAGCACTGAATAGGGAACCGCCGAATACACCAGCTACACCTAACATG
O.officinalis_NC_027463         GCATAGCACTGAATAGGGAACCGCCGAATACACCAGCTACACCTAACATG
O.punctata_NC_027676            GCATAGCACTGAATAGGGAACCGCCGAATACACCAGCTACACCTAACATG
O.australiensis_NC_024608       GCATAGCACTGAATAGGGAACCGCCGAATACACCAGCTACACCTAACATG
O.brachyantha.134604bp          GCATAGCACTGAATAGGGAACCGCCGAATACACCAGCTACACCTAACATG
Leersia                         GCATAGCACTGAATAGGGAACCGCCGAATACACCAGCTACACCTAACATG
Ziza.latifolia_KT161956         GCATAGCACTGAATAGGGAACCGCCGAATACACCAGCTACACCTAACATG
Ziza.aquatica_KJ870999          GCATAGCACTGAATAGGGAACCGCCGAATACACCAGCTACACCTAACATG
Chik.aquatica_KR078265          GCATAGCACTGAATAGGGAACCGCCGAATACACCAGCTACACCTAACATG
Chik.mutica_KU696970            GCATAGCACTGAATAGGGAACCGCCGAATACACCAGCTACACCTAACATG
Potamophila                     GCATAGCGCTGAATAGGGAACCGCCGAATACACCAGCTACACCTAACATG
Rhynchoryza_subulata_NC_016718  GCATAGCACTGAATAGGGAACCGCCGAATACACCAGCTACACCTAACATG
Microlaena                      GCATAGCACTGAATAGAGAACCGCCGAATACACCAGCTACACCTAACATG
Phyllostachys                   GCATAGCACTGAATAGGGAACCGCCGAATACACCAGCTACACCTAACATG

O.sativa.Indica_NC_008155       TGAAATGGATGCATAAGGATGTTATGCTCTGCCTGGAATACAATCATAAA
O.nivara_NC_005973              TGAAATGGATGCATAAGGATGTTATGCTCTGCCTGGAATACAATCATAAA
O.barthii_NC_027460             TGAAATGGATGCATAAGGATGTTATGCTCTGCCTGGAATACAATCATAAA
O.glumipatula_NC_027461         TGAAATGGATGCATAAGGATGTTATGCTCTGCCTGGAATACAATCATAAA
O.officinalis_NC_027463         TGAAATGGATGCATAAGGATGTTATGCTCTGCCTGGAATACAATCATAAA
O.punctata_NC_027676            TGAAATGGATGCATAAGGATGTTATGTTCTGCCTGGAATACAATCATAAA
O.australiensis_NC_024608       TGAAATGGATGCATAAGGATGTTATGCTCTGCCTGGAATACAATCATAAA
O.brachyantha.134604bp          TGAAATGGATGCATAAGGATGTTGTGCTCTGCCTGGAATACAATCATAAA
Leersia                         TGAAATGGATGCATAAGGATGTTGTGCTCTGCCTGGAATACAATCATAAA
Ziza.latifolia_KT161956         TGAAATGGATGCATAAGGATGTTGTGCTCTGCCTGGAATACAATCATAAA
Ziza.aquatica_KJ870999          TGAAATGGATGCATAAGGATGTTGTGCTCCGCTTGGAATACAATCATAAA
Chik.aquatica_KR078265          TGAAATGGATGCATAAGGATGTTGTGCTCTGCCTGGAATACAATCATAAA
Chik.mutica_KU696970            TGAAATGGATGCATAAGGATGTTGTGCTCTGCCTGGAATACAATCATAAA
Potamophila                     TGAAATGGATGCATAAGGATGTTGTGCTCTGCCTGGAATACAATCATAAA
Rhynchoryza_subulata_NC_016718  TGAAATGGATGCATAAGGATGTTGTGCTCTGCCTGGAATACAATCATAAA
Microlaena                      TGAAATGGATGCATAAGGATGTTGTGCTCTGCCTGGAATACAATCATAAA
Phyllostachys                   TGAAATGGATGCATAAGGATGTTGTGCTCTGCCTGGAATACAATCATAAA

O.sativa.Indica_NC_008155       GTTGAAAGTACCAGATATTCCTAAAGGCATACCATCAGAGAAACTTCCTT
O.nivara_NC_005973              GTTGAAAGTACCAGATATTCCTAAAGGCATACCATCAGAGAAACTTCCTT
O.barthii_NC_027460             GTTGAAAGTACCAGATATTCCTAAAGGCATACCATCAGAGAAACTTCCTT
O.glumipatula_NC_027461         GTTGAAAGTACCAGATATTCCTAAAGGCATACCATCAGAGAAACTTCCTT
O.officinalis_NC_027463         GTTGAAAGTACCAGATATTCCTAAAGGCATACCATCAGAGAAACTTCCTT
O.punctata_NC_027676            GTTGAAAGTACCAGATATTCCTAAAGGCATACCATCAGAGAAACTTCCTT
O.australiensis_NC_024608       GTTGAAAGTACCAGATATTCCTAAAGGCATACCATCAGAGAAACTTCCTT
O.brachyantha.134604bp          GTTGAAAGTACCAGATATTCCTAAAGGCATACCATCAGAGAAACTTCCTT
Leersia                         GTTGAAAGTACCAGATATTCCTAAAGGCATACCATCAGAGAAACTTCCTT
Ziza.latifolia_KT161956         GTTGAAAGTACCAGATATTCCTAAAGGCATACCATCAGAGAAACTTCCTT
Ziza.aquatica_KJ870999          GTTGAAAGTACCAGATATTCCTAAAGGCATACCATCAGAGAAACTTCCTT
Chik.aquatica_KR078265          GTTGAAAGTACCAGATATTCCTAAAGGCATACCATCAGAGAAACTTCCTT
Chik.mutica_KU696970            GTTGAAAGTACCAGATATTCCTAAAGGCATACCATCAGAGAAACTTCCTT
Potamophila                     GTTGAAAGTACCAGATATTCCTAAAGGCATACCATCAGAGAAACTTCCTT
Rhynchoryza_subulata_NC_016718  GTTGAAAGTACCAGATATTCCTAAAGGCATACCATCAGAGAAACTTCCTT
Microlaena                      ATTGAAAGTACCAGATATTCCTAAAGGCATACCATCAGAGAAACTTCCTT
Phyllostachys                   GTTGAAAGTACCAGATATTCCTAAAGGCATACCATCAGAGAAACTTCCTT

O.sativa.Indica_NC_008155       GACCAATAGGGTAAATCAAGAAAACAGCAGTAGCAGCTGCAACAGGAGCT
O.nivara_NC_005973              GACCAATAGGGTAAATCAAGAAAACAGCAGTAGCAGCTGCAACAGGAGCT
O.barthii_NC_027460             GACCAATAGGGTAAATCAAGAAAACAGCAGTAGCAGCTGCAACAGGAGCT
O.glumipatula_NC_027461         GACCAATAGGGTAAATCAAGAAAACAGCGGTAGCAGCTGCAACAGGAGCT
O.officinalis_NC_027463         GACCAATAGGGTAAATCAAGAAAACAGCAGTAGCAGCTGCAACAGGAGCT
O.punctata_NC_027676            GACCAATAGGGTAAATCAAGAAAACAGCAGTAGCAGCTGCAACAGGAGCT
O.australiensis_NC_024608       GACCAATAGGGTAAATCAAGAAAACAGCAGTAGCAGCTGCAACAGGAGCT
O.brachyantha.134604bp          GACCAATAGGGTAAATCAAGAAAACAGCAGTAGCAGCTGCAACAGGAGCT
Leersia                         GACCAATAGGGTAAATCAAGAAAACAGCAGTAGCAGCTGCAACAGGAGCT
Ziza.latifolia_KT161956         GACCAATAGGATAAATCAAGAAAACAGCAGTAGCAGCTGCAACAGGAGCT
Ziza.aquatica_KJ870999          GACCAATAGGATAAATCAAGAAAACAGCAGTAGCAGCTGCAACAGGAGCT
Chik.aquatica_KR078265          GACCAATAGGGTAAATCAAGAAAACAGCAGTAGCAGCTGCAACAGGAGCT
Chik.mutica_KU696970            GACCAATAGGGTAAATCAAGAAAACAGCAGTAGCAGCTGCAACAGGAGCT
Potamophila                     GACCAATAGGGTAAATCAAGAAAACAGCAGTAGCAGCTGCAACAGGAGCT
Rhynchoryza_subulata_NC_016718  GACCAATAGGGTAAATCAAGAAAACAGCAGTAGCAGCTGCAACAGGAGCT
Microlaena                      GACCAATAGGGTAAATCAAGAAAACAGCAGTAGCAGCTGCAACAGGAGCT
Phyllostachys                   GACCAATAGGGTAAATCAAGAAAACAGCAGTAGCAGCTGCAACAGGAGCT

O.sativa.Indica_NC_008155       GAATATGCAACAGCAATCCAAGGACGCATACCCAGACGGAAACTCAGTTC
O.nivara_NC_005973              GAATATGCAACAGCAATCCAAGGACGCATACCCAGACGGAAACTCAGTTC
O.barthii_NC_027460             GAATATGCAACAGCAATCCAAGGACGCATACCCAGACGGAAACTCAGTTC
O.glumipatula_NC_027461         GAATATGCAACAGCAATCCAAGGACGCATACCCAGACGGAAACTCAGTTC
O.officinalis_NC_027463         GAATATGCAACAGCAATCCAAGGACGCATACCCAGACGGAAACTCAGTTC
O.punctata_NC_027676            GAATATGCAACAGCAATCCAAGGACGCATACCCAGACGGAAACTAAGTTC
O.australiensis_NC_024608       GAATATGCAACAGCAATCCAAGGACGCATACCCAGACGGAAACTCAGTTC
O.brachyantha.134604bp          GAATATGCAACAGCAATCCAAGGACGCATACCCAGACGGAAACTCAGTTC
Leersia                         GAATATGCAACAGCAATCCAAGGACGCATACCCAGACGGAAACTCAGTTC
Ziza.latifolia_KT161956         GAATATGCAACAGCAATCCAAGGACGCATACCCAGACGGAAACTCAGTTC
Ziza.aquatica_KJ870999          GAATATGCAACAGCAATCCAAGGACGCATACCCAGACGGAAACTCAGTTC
Chik.aquatica_KR078265          GAATATGCAACAGCAATCCAAGGACGCATACCCAAACGGAAACTCAGTTC
Chik.mutica_KU696970            GAATATGCAACAGCAATCCAAGGACGCATACCCAAACGGAAACTCAGTTC
Potamophila                     GAATATGCAACAGCAATCCAAGGACGCATACCCAGACGGAAACTCAGTTC
Rhynchoryza_subulata_NC_016718  GAATATGCAACAGCAATCCAAGGACGCATACCCAGACGGAAACTCAGTTC
Microlaena                      GAATATGCAACAGCAATCCAAGGACGCATACCCAGACGGAAACTAAGTTC
Phyllostachys                   GAATATGCAACAGCAATCCAAGGACGCATACCCAGACGGAAACTAAGTTC

O.sativa.Indica_NC_008155       CCACTCACGACCCATATAACAAGCTACACCAAGTAAGAAGTGTAGAACAA
O.nivara_NC_005973              CCACTCACGACCCATATAACAAGCTACACCAAGTAAGAAGTGTAGAACAA
O.barthii_NC_027460             CCACTCACGACCCATATAACAAGCTACACCAAGTAAGAAGTGTAGAACAA
O.glumipatula_NC_027461         CCACTCACGACCCATATAACAAGCTACACCAAGTAAGAAGTGTAGAACAA
O.officinalis_NC_027463         CCACTCACGACCCATATAACAAGCTACACCAAGTAAGAAGTGTAGAACAA
O.punctata_NC_027676            CCACTCACGACCCATATAACAAGCTACACCAAGTAAGAAGTGTAGAACAA
O.australiensis_NC_024608       CCACTCACGACCCATATAACAAGCTACACCAAGTAAGAAGTGTAGAACAA
O.brachyantha.134604bp          CCACTCACGACCCATATAACAAGCTACACCAAGTAAGAAGTGTAGAACAA
Leersia                         CCACTCACGACCCATATAACAAGCTACACCAAGTAAGAAGTGTAGAACAA
Ziza.latifolia_KT161956         CCACTCACGACCCATATAACAAGCTACACCAAGTAAGAAGTGTAGAACAA
Ziza.aquatica_KJ870999          CCACTCACGACCCATATAACAAGCTACACCAAGTAAGAAGTGTAGAACAA
Chik.aquatica_KR078265          CCACTCACGACCCATATAACAAGCTACACCAAGTAAGAAGTGTAGAACAA
Chik.mutica_KU696970            CCACTCACGACCCATATAACAAGCTACACCAAGTAAGAAGTGTAGAACAA
Potamophila                     CCACTCACGACCCATATAACAAGCTACACCAAGTAAGAAGTGTAGAACAA
Rhynchoryza_subulata_NC_016718  CCACTCACGACCCATATAACAAGCTACACCAAGTAAGAAGTGTAGAACAA
Microlaena                      CCACTCACGACCCATATAACAAGCTACACCAAGTAAGAAGTGTAGAACAA
Phyllostachys                   CCACTCACGACCCATATAACAAGCTACACCAAGTAAGAAGTGTAGAACAA

O.sativa.Indica_NC_008155       TTAGCTCATAAGGACCACCATTGTATAACCACTCATCAACAGATGCAGCT
O.nivara_NC_005973              TTAGCTCATAAGGACCACCATTGTATAACCACTCATCAACAGATGCAGCT
O.barthii_NC_027460             TTAGCTCATAAGGACCGCCATTGTATAACCACTCATCAACAGATGCAGCT
O.glumipatula_NC_027461         TTAGCTCATAAGGACCGCCATTGTATAACCACTCATCAACAGATGCAGCT
O.officinalis_NC_027463         TTAGCTCATAAGGACCGCCATTGTATAACCACTCATCAACAGATGCAGCT
O.punctata_NC_027676            TTAGCTCATAAGGACCGCCATTGTATAACCACTCATCAACAGATGCAGCT
O.australiensis_NC_024608       TTAGCTCATAAGGACCGCCATTGTATAACCACTCATCAACAGATGCAGCT
O.brachyantha.134604bp          TTAGCTCATAAGGACCACCATTGTATAACCACTCATCAACAGATGCAGCT
Leersia                         TTAGCTCATAAGGACCACCATTATATAACCACTCATCAACAGATGCAGCT
Ziza.latifolia_KT161956         TTAGCTCATAAGGGCCGCCATTGTATAACCACTCATCAACAGATGCAGCT
Ziza.aquatica_KJ870999          TTAGCTCATAAGGGCCGCCATTGTATAACCATTCATCAACGGATGCAGCT
Chik.aquatica_KR078265          TTAGCTCATAAGGACCGCCATTGTATAACCACTCATCAACAGATGCAGCT
Chik.mutica_KU696970            TTAGCTCATAAGGACCGCCATTGTATAACCACTCATCAACAGATGCAGCT
Potamophila                     TTAGCTCATAAGGACCGCCATTGTATAACCACTCATCAACAGATGCAGCT
Rhynchoryza_subulata_NC_016718  TTAGCTCATAAGGACCGCCATTGTATAACCATTCATCAACAGATGCAGCT
Microlaena                      TTAGCTCATAAGGACCACCATTGTATAACCATTCATCAACAGATGCAGCT
Phyllostachys                   TTAGCTCATAAGGACCACCGTTGTATAACCACTCATCAACAGATGCAGCT

O.sativa.Indica_NC_008155       TCCCAAATTGGGTAAAAGTGCAATCCGATCGCCGCAGAAGTAGGAATAAT
O.nivara_NC_005973              TCCCAAATTGGGTAAAAGTGCAATCCGATCGCCGCAGAAGTAGGAATAAT
O.barthii_NC_027460             TCCCAAATTGGGTAAAAGTGCAATCCGATCGCCGCAGAAGTAGGAATAAT
O.glumipatula_NC_027461         TCCCAAATTGGGTAAAAGTGCAATCCGATCGCCGCAGAAGTAGGAATAAT
O.officinalis_NC_027463         TCCCAAATTGGGTAAAAGTGCAATCCGATCGCCGCAGAAGTAGGAATAAT
O.punctata_NC_027676            TCCCAAATTGGGTAAAAGTGCAATCCGATCGCCGCAGAAGTAGGAATAAT
O.australiensis_NC_024608       TCCCAAATTGGGTAAAAGTGCAATCCGATCGCCGCAGAAGTAGGAATAAT
O.brachyantha.134604bp          TCCCAAATTGGGTAAAAGTGCAATCCGATCGCCGCAGAAGTAGGAATAAT
Leersia                         TCCCAAATTGGGTAAAAGTGCAATCCGATCGCCGCAGAAGTAGGAATAAT
Ziza.latifolia_KT161956         TCCCAAATTGGGTAAAAGTGCAATCCGATCGCCGCAGAAGTAGGAATAAT
Ziza.aquatica_KJ870999          TCCCAAATTGGGTAAAAGTGCAACCCGATCGCCGCAGAAGTAGGAATAAT
Chik.aquatica_KR078265          TCCCAAATTGGGTAAAAGTGCAATCCGATCGCCGCAGAAGTAGGAATAAT
Chik.mutica_KU696970            TCCCAAATTGGGTAAAAGTGCAATCCGATCGCCGCAGAAGTAGGAATAAT
Potamophila                     TCCCAAATTGGGTAAAAGTGCAATCCGATCGCCGCAGAAGTAGGAATAAT
Rhynchoryza_subulata_NC_016718  TCCCAAATTGGGTAAAAGTGCAATCCAATCGCCGCAGAAGTAGGAATAAT
Microlaena                      TCCCAAATTGGGTAAAAGTGCAATCCGATCGCCGCAGAAGTAGGAATAAT
Phyllostachys                   TCCCAAATTGGGTAAAAGTGCAATCCGATCGCCGCAGAAGTAGGAATAAT

O.sativa.Indica_NC_008155       GGCACCAGAGATAATATTGTTTCCGTAAAGTAAAGAACCAGAAACAGGCT
O.nivara_NC_005973              GGCACCAGAGATAATATTGTTTCCGTAAAGTAAAGAACCAGAAACAGGCT
O.barthii_NC_027460             GGCACCAGAGATAATATTGTTTCCGTAAAGTAAAGAACCAGAAACAGGCT
O.glumipatula_NC_027461         GGCACCAGAGATAATATTGTTTCCGTAAAGTAAAGAACCAGAAACAGGCT
O.officinalis_NC_027463         GGCACCAGAGATAATATTGTTTCCGTAAAGTAAAGAACCAGAAACAGGCT
O.punctata_NC_027676            GGCACCAGAGATAATATTGTTTCCGTAAAGTAAAGAACCAGAAACAGGCT
O.australiensis_NC_024608       GGCACCAGAGATAATATTGTTTCCGTAAAGTAAAGAACCAGAAACAGGCT
O.brachyantha.134604bp          GGCACCAGAGATAATATTGTTTCCGTAAAGTAAAGAACCAGAAACAGGCT
Leersia                         AGCACCAGAGATAATATTGTTTCCATAAAGTAAAGAACCAGAAACAGGCT
Ziza.latifolia_KT161956         GGCACCAGAGATAATATTGTTTCCATAAAGTAAAGAACCAGAAACAGGCT
Ziza.aquatica_KJ870999          GGCACCAGAGATAATATTGTTTCCATAAAGTAAAGAACCAGAAACAGGCT
Chik.aquatica_KR078265          GGCACCAGAGATAATATTGTTTCCATAAAGTAAAGAACCAGAAACAGGCT
Chik.mutica_KU696970            GGCACCAGAGATAATATTGTTTCCATAAAGTAAAGAACCAGAAACAGGCT
Potamophila                     GGCACCAGAGATAATATTGTTTCCATAAAGTAAAGAACCAGAAACAGGCT
Rhynchoryza_subulata_NC_016718  GGCACCAGAGATAATATTGTTTCCATAAAGTAAAGAACCAGAAACAGGCT
Microlaena                      GGCACCAGAGATAATATTGTTTCCGTAAAGTAAAGAACCAGAAACAGGCT
Phyllostachys                   GGCACCAGAGATAATATTGTTTCCATAAAGTAAAGAACCAGAAACAGGCT

O.sativa.Indica_NC_008155       CACGAATACCATCAATATCTACTGGAGGGGCAGCGATGAAGGCGATAATA
O.nivara_NC_005973              CACGAATACCATCAATATCTACTGGAGGGGCAGCGATGAAGGCGATAATA
O.barthii_NC_027460             CACGAATACCATCAATATCTACTGGAGGGGCAGCGATGAAGGCGATAATA
O.glumipatula_NC_027461         CACGAATACCATCAATATCTACTGGAGGGGCAGCGATGAAGGCGATAATA
O.officinalis_NC_027463         CACGAATACCATCAATATCTACTGGAGGGGCAGCGATGAAGGCGATAATA
O.punctata_NC_027676            CACGAATACCATCAATATCTACTGGAGGGGCAGCGATGAAGGCGATAATA
O.australiensis_NC_024608       CACGAATACCATCAATATCTACTGGAGGGGCAGCGATGAAGGCGATAATA
O.brachyantha.134604bp          CACGAATACCATCAATATCTACTGGAGGGGCAGCGATGAAGGCGATAATA
Leersia                         CGCGAATACCATCAATATCTACTGGAGGGGCAGCGATGAAGGCGATAATA
Ziza.latifolia_KT161956         CACGAATACCATCAATATCTACTGGAGGGGCTGCGATGAAGGCGATAATA
Ziza.aquatica_KJ870999          CACGAATACCATCAATATCTACTGGAGGGGCTGCGATGAAGGCGATAATA
Chik.aquatica_KR078265          CGCGGATACCATCAATATCTACTGGAGGGGCAGCGATGAAGGCGATAATA
Chik.mutica_KU696970            CGCGGATACCATCAATATCTACTGGAGGGGCAGCGATGAAGGCGATAATA
Potamophila                     CACGAATACCATCAATATCTACTGGAGGGGCAGCGATGAAGGCGATAATA
Rhynchoryza_subulata_NC_016718  CACGAATACCATCAATATCTACTGGAGGGGCTGCGATGAAGGCGATAATA
Microlaena                      CACGAATACCATCAATATCTACTGGAGGGGCAGCGATGAAGGCGATAATA
Phyllostachys                   CACGAATACCATCAATATCTACTGGAGGAGCAGCGATGAAGGCGATAATA

O.sativa.Indica_NC_008155       AATACAGAAGTTGCGGTCAATAAGGTAGGGATCATCAAAACACCGAACCA
O.nivara_NC_005973              AATACAGAAGTTGCGGTCAATAAGGTAGGGATCATCAAAACACCGAACCA
O.barthii_NC_027460             AATACAGAAGTTGCGGTCAATAAGGTAGGGATCATCAAAACACCGAACCA
O.glumipatula_NC_027461         AATACAGAAGTTGCGGTCAATAAGGTAGGGATCATCAAAACACCGAACCA
O.officinalis_NC_027463         AATACAGAAGTTGCGGTCAATAAGGTAGGGATCATCAAAACACCGAACCA
O.punctata_NC_027676            AATACAGAAGTTGCGGTCAATAAGGTAGGGATCATCAAAACACCGAACCA
O.australiensis_NC_024608       AATACAGAAGTTGCGGTCAATAAGGTAGGGATCATCAAAACACCGAACCA
O.brachyantha.134604bp          AATACAGAAGTTGCGGTCAATAAGGTAGGGATCATCAAAACACCGAACCA
Leersia                         AATACAGAAGTTGCGGTCAATAAGGTAGGGATCATCAAAACACCGAACCA
Ziza.latifolia_KT161956         AATACAGAAGTTGCAGTCAATAAGGTAGGGATCATCAAAACACCGAACCA
Ziza.aquatica_KJ870999          AATACAGAGGTTGCAGTCAATAAGGTAGGGATCATCAAAACACCGAACCA
Chik.aquatica_KR078265          AATACAGAAGTTGCGGTCAATAAGGTAGGGATCATCAAAACACCGAACCA
Chik.mutica_KU696970            AATACAGAAGTTGCGGTCAATAAGGTAGGGATCATCAAAACACCGAACCA
Potamophila                     AATACAGAAGTTGCGGTCAATAAGGTGGGGATCATCAAAACACCGAACCA
Rhynchoryza_subulata_NC_016718  AATACAGAAGTTGCGGTCAATAAGGTAGGGATCATCAAAACACCGAACCA
Microlaena                      AATACAGAAGTTGCGGTCAATAAGGTAGGGATCATCAAAACACCGAACCA
Phyllostachys                   AATACGGAAGTTGCGGTCAATAAGGTAGGGATCATCAAAACACCGAACCA

O.sativa.Indica_NC_008155       TCCGATGTAAAGACGGTTTTCGGTGCTAGTTATCCAGTTGCAGAAGCGAC
O.nivara_NC_005973              TCCGATGTAAAGACGGTTTTCGGTGCTAGTTATCCAGTTGCAGAAGCGAC
O.barthii_NC_027460             TCCGATGTAAAGACGGTTTTCGGTGCTAGTTATCCAGTTGCAGAAGCGAC
O.glumipatula_NC_027461         TCCGATGTAAAGACGGTTTTCGGTGCTAGTTATCCAGTTGCAGAAGCGAC
O.officinalis_NC_027463         TCCGATGTAAAGACGGTTTTCGGTGCTAGTTATCCAGTTGCAGAAGCGAC
O.punctata_NC_027676            TCCGATGTAAAGACGGTTTTCGGTGCTAGTTATCCAGTTGCAGAAGCGAC
O.australiensis_NC_024608       TCCGATGTAAAGACGGTTTTCGGTGCTAGTTATCCAGTTACAGAAGCGAC
O.brachyantha.134604bp          TCCGATGTAAAGACGGTTTTCGGTGCTAGTTATCCAGTTGCAGAAGCGAC
Leersia                         TCCGATGTAAAGACGGTTTTCGGTGCTAGTTATCCAATTGCAGAAGCGAC
Ziza.latifolia_KT161956         TCCGATGTAAAGACGGTTTTCGGTGCTAGTTATCCAGTTGCAGAAGCGAC
Ziza.aquatica_KJ870999          TCCGATGTAAAGACGGTTTTCGGTGCTAGTTATCCAGTTGCAGAAGCGAC
Chik.aquatica_KR078265          CCCGATGTAAAGACGGTTTTCGGTGCTAGTTATCCAGTTGCAGAAGCGAC
Chik.mutica_KU696970            CCCGATGTAAAGACGGTTTTCGGTGCTAGTTATCCAGTTGCAGAAGCGAC
Potamophila                     TCCGATGTAAAGGCGGTTTTCTGTGCTAGTTATCCAGTTGCAGAAGCGAC
Rhynchoryza_subulata_NC_016718  TCCGATGTAAAGACGGTTTTCGGTGCTAGTTATCCAGTTGCAGAAGCGAC
Microlaena                      TCCGATGTAAAGACGATTTTCGGTGCTAGTTATCCAGTTGCAGAAGCGAC
Phyllostachys                   TCCGATGTAAAGACGATTTTCGGTGCTAGTTATCCAGTTGCAGAAGCGAC

O.sativa.Indica_NC_008155       CCCACAGGCTTGTACTTTCGCGTCTCTCTAAAATTGCAGTCATGGTAAGA
O.nivara_NC_005973              CCCACAGGCTTGTACTTTCGCGTCTCTCTAAAATTGCAGTCATGGTAAGA
O.barthii_NC_027460             CCCACAGGCTTGTACTTTCGCGTCTCTCTAAAATTGCAGTCATGGTAAGA
O.glumipatula_NC_027461         CCCACAGGCTTGTACTTTCGCGTCTCTCTAAAATTGCAGTCATGGTAAGA
O.officinalis_NC_027463         CCCACAGGCTTGTACTTTCGCGTCTCTCTAAAATTGCAGTCATGGTAAGA
O.punctata_NC_027676            CCCACAGGCTTGTACTTTCGCGTCTCTCTAAAATTGCAGTCATGGTAAGA
O.australiensis_NC_024608       CCCACAGGCTTGTACTTTCGCGTCTCTCTAAAATTGCAGTCATGGTAAGA
O.brachyantha.134604bp          CCCACAGGCTTGTACTTTCGCGTCTCTCTAAAATTGCAGTCATGGTAAGA
Leersia                         CCCACAGGCTTGTACTTTCGCGTCTCTCTAAAATTGCAGTCATGGTAAGA
Ziza.latifolia_KT161956         CCCACAGGCTTGTACTTTCGCGTCTCTCTAAAATTGCAGTCATGGTAAGA
Ziza.aquatica_KJ870999          CCCACAGGCTTGTACTTTCGCGTCTCTCTAAAATTGCAGTCATGGTAAGA
Chik.aquatica_KR078265          CCCACAGGCTTGTACTTTCGCGTCTCTCTAAAATTGCAGTCATGGTAAGA
Chik.mutica_KU696970            CCCACAGGCTTGTACTTTCGCGTCTCTCTAAAATTGCAGTCATGGTAAGA
Potamophila                     CCCACAGGCTTGTACTTTCGCGTCTCTCTAAAATTGCAGTCATGGTAAGA
Rhynchoryza_subulata_NC_016718  CCCACAGGCTTGTACTTTCGCGTCTCTCTAAAATTGCAGTCATGGTAAGA
Microlaena                      CCCACAGGCTTGTACTTTCGCGTCTCTCTAAAATTGCAGTCATGGTAAGA
Phyllostachys                   CCCACAGGCTTGTACTTTCGCGTCTCTCTAAAATTGCAGTCATGGTAAGA

O.sativa.Indica_NC_008155       TCTTGGTTTATTCAAATTGCAAGGACTCCCAAGCACACGTATTAACTAGA
O.nivara_NC_005973              TCTTGGTTTATTCAAATTGCAAGGACTCCCAAGCACACGTATTAACTAGA
O.barthii_NC_027460             TCTTGGTTTATTCAAATTGCAAGGACTCCCAAGCACACGTATTAACTAGA
O.glumipatula_NC_027461         TCTTGGTTTATTCAAATTGCAAGGACTCCCAAGCACACGTATTAACTAGA
O.officinalis_NC_027463         TCTTGGTTTATTCAAATTGCAAGGACTCCCAAGCACACGTATTAACTAGA
O.punctata_NC_027676            TCTTGGTTTATTCAAATTGCAAGGACTCCCAAGCACACGTATTAACTAGA
O.australiensis_NC_024608       TCTTGGTTTATTCAAATTGCAAGGACTCCCAAGCACACGTATTAACTAGA
O.brachyantha.134604bp          TCTTGGTTTATTCAAATTGCAAGGACTCCCAAGCACACGTATTAACTAGA
Leersia                         TCTTGGTTTATTCAAATTGCAAGGACTCCCAAGCACACGTATTAACTAGA
Ziza.latifolia_KT161956         TCTTGGTTTATTCAAATTGCAAGGACTCCCAAGCACACGTATTAACTAGA
Ziza.aquatica_KJ870999          TCTTGGTTTATTCAAATTGCAAGGACTCCCAAGCACACGTATTAACTAGA
Chik.aquatica_KR078265          TCTTGGTTTATTCAAATTGCAAGGACTCCCAAGCACACGTATTAACTAGA
Chik.mutica_KU696970            TCTTGGTTTATTCAAATTGCAAGGACTCCCAAGCACACGTATTAACTAGA
Potamophila                     TCTTGGTTTATTCAAATTGCAAGGACTCCCAAGCACACGTATTAACTAGA
Rhynchoryza_subulata_NC_016718  TCTTGGTTTATTCAAATTGCAAGGACTCCCAAGCACACGTATTAACTAGA
Microlaena                      TCTTGGTTTATTCAAATTTCAAGGACTCCCAAGCACACGTATTAACTAGA
Phyllostachys                   TCTTGGTTTATTCAAATTGCAAGGACTCCCAAGCACACGTATTAACTAAA

O.sativa.Indica_NC_008155       A-------AGATAATAGAAGGCTTGTTATTTAACAGTATAATATAGACTA
O.nivara_NC_005973              A-------AGATAATAGAAGGCTTGTTA-TTAACAGTATAATATAGACTA
O.barthii_NC_027460             A-------AGATAATAGAAGGCTTGTTATTTAACAGTATAATATAGACTA
O.glumipatula_NC_027461         A-------AGATAATAGAAGGCTTGTTATTTAACAGTATAATATAGACTA
O.officinalis_NC_027463         A-------AGATAATAGAAGGCTTGTTATTTAACAGTATAATATAGACTA
O.punctata_NC_027676            A-------AGATAATAGAAGGCTTGTTATTTAACAGTATAATATAGACTA
O.australiensis_NC_024608       A-------AGATAATAGAAGGCTTGTTATTTAACAGTATAATATAGACTA
O.brachyantha.134604bp          A-------AGATAATAGAAGGCTTGTTATTTAACAGTATAATATAGACTA
Leersia                         AAGAAAATAGATAATAGAAGGCTTGTTATTTAACAGTATAATATAGACTA
Ziza.latifolia_KT161956         AAGAAAATAGATAATAGAAGGCTTGTTATTTAACAGTATAATATAGACTA
Ziza.aquatica_KJ870999          AAGAAAATAGATAATAGAAGGCTTGTTATTTAACAGTATAATATAGACTA
Chik.aquatica_KR078265          AAGAAAATAGATAATAGAAGGCTTGTTATTTAACAGTATAATATAGACTA
Chik.mutica_KU696970            AAGAAAATAGATAATAGAAGGCTTGTTATTTAACAGTATAATATAGACTA
Potamophila                     A-------AGATAATAGAAGGCTTGTTATTTAACAGTATAATATAGACTA
Rhynchoryza_subulata_NC_016718  AAGAAAATAGATAATAGAAGGCTTGTTATTTAACAGTATAATATAGACTA
Microlaena                      A-------AGATAATAGAAGGCTTGTTATTTAACAGTATAATATAGACTA
Phyllostachys                   AATAAAATAGATAATAGAAGGCTTGTTATTTAACAGTATAACATAGACTG

O.sativa.Indica_NC_008155       TATACCAATGTCAACCAAGCCAGCCCCGACAGTTGTATATCCATACAACA
O.nivara_NC_005973              TATACCAATGTCAACCAAGCCAGCCCCGACAGTTGTATATCCATACAACA
O.barthii_NC_027460             TATACCAATGTCAACCAAGCCAGCCCCGACAGTTGTATATCCATACAACA
O.glumipatula_NC_027461         TATACCAATGTCAACCAAGCCAGCCCCGACAGTTGTATATCCATACAACA
O.officinalis_NC_027463         TATACCAATGTCAACCAAGCCAGCCCCAACAGTTGGATATCCATACAACA
O.punctata_NC_027676            TATACCAATGTCAACCAAGCCAGCCCCAACAGTTGGATATCCATACAACA
O.australiensis_NC_024608       TATACCAATGTCAACCAAGCCAGCCCCAACTGTTGGATATCCATACAACA
O.brachyantha.134604bp          TATACCAATGTCAACCAAGCCAGCCCCAACAGTTGGATATCCATACAACT
Leersia                         TATACCGATGTCAACCAAGCCAGTCCCAACAGTTGGATATCCATACAACT
Ziza.latifolia_KT161956         TATACCAATGTCAACCAAGCCAACCCCAACAGTTGGATATCCATACAACT
Ziza.aquatica_KJ870999          TATACCAATGTCAACCAAGCCAACCCCAACGGTTGGATATCCATACAACT
Chik.aquatica_KR078265          TATACCAATGTCAACCAAGCCAGCCCCAACAGTTGGGTATCCATACAACT
Chik.mutica_KU696970            TATACCAATGTCAACCAAGCCAGCCCCAACAGTTGGGTATCCATACAACT
Potamophila                     TATACCAATGTCAACCAAGCCAGCCCCAACAGTTGGATATGCATACAACT
Rhynchoryza_subulata_NC_016718  TATACCAATGTCAACCAAGCCAGCCCCAAGAATTGGATATCCATACAACT
Microlaena                      TATACCAATGTCAACCAANNNNNNNNNNNNNNNNNNNNNNNNNNNNNCCC
Phyllostachys                   TATACCAATGTCAACCAAGCCAGCCCCAACGATTGGATATCCATATAACT

O.sativa.Indica_NC_008155       AAATTTACCAAACC-AAAAAATTTTGTAAATGAAGTGAGTGAAAAATCAA
O.nivara_NC_005973              AAATTTACCAAACC-AAAAAATTTTGTAAATGAAGTGAGTGAAAAATCAA
O.barthii_NC_027460             AAATTTACCAAACC-AAAAAATTTTGTAAATGAAGTGAGTGAAAAATCAA
O.glumipatula_NC_027461         AAATTTACCAAACC-AAAAAATTTTGTAAATGAAGTGAGTGAAAAATCAA
O.officinalis_NC_027463         AAGTTCACCAAACC-AAAAAATTTTGTAAATGAAGTGAGTGAAAATTCAA
O.punctata_NC_027676            AAATTCACCAAACC-AAAAAATTTTGTAAATGAAGTGAGTGAAAATTCAA
O.australiensis_NC_024608       AAATTT----------AAAAATTTTGTAAATGAAGTGAGTGAAAATTCAA
O.brachyantha.134604bp          AAATTCACCAAACC-TAAAAATTTTGTAAATGAAGTGAGTGAAAATTCAA
Leersia                         AAATTCACCAAACC-AAAAAATTTTGTAAATGAAGTGAGTGAAAATTCAA
Ziza.latifolia_KT161956         AAATTAACCAAACC-AAAAAAAATTGTAAATGAAGTGAGTGAAAATTAAA
Ziza.aquatica_KJ870999          AAATTAACCAAACC-AAAAAAAATTGTAAATGAAGTGAGTGAAAATTAAA
Chik.aquatica_KR078265          AAATTCACCAAACC-TAAAAATTTTGTAAATGAAGTGAGTGAAAATTCAA
Chik.mutica_KU696970            AAATTCACCAAACC-TAAAAATTTTGTAAATGAAGTGAGTGAAAATTCAA
Potamophila                     AAATTCACCAAACC-AAAAAATTTTGTAAATGAAGTGAGTGAAAATTCAA
Rhynchoryza_subulata_NC_016718  AAATTCACCAAACCAAAAAAAAATTGTAAATGAAGTGAGTGAAAATTCAA
Microlaena                      AAATTCACCAAACC-CAAAATTTTTGTAAATGAAGTGAGCGAAAATTAAA
Phyllostachys                   AAATTCACCAAACC-AAAAATTTTTGTAAATGAAGTGAGTGAAAATTCAA

O.sativa.Indica_NC_008155       AACTCAGATTGCTCCTTTCTAGTTTCCATATGGGTTGCCCGGGACTCGAA
O.nivara_NC_005973              AACTCAGATTGCTCCTTTCTAGTTTCCATATGGGTTGCCCGGGACTCGAA
O.barthii_NC_027460             AACTCAGATTGCTCCTTTCTAGTTTCCATATGGGTTGCCCGGGACTCGAA
O.glumipatula_NC_027461         AACTCAGATTGCTCCTTTCTAGTTTCCATATGGGTTGCCCGGGACTCGAA
O.officinalis_NC_027463         AACTCAGATTGCTCTTTTCTAGTTTCCATATGGGTTGCCCGGGACTCGAA
O.punctata_NC_027676            AACTCAGATTGCTCCTTTCTAGTTTCCATATGGGTTGCCCGGGACTCGAA
O.australiensis_NC_024608       AACTCAGATTGCTCCTTTCTAGTTTCCATATGGGTTGCCCGGGACTCGAA
O.brachyantha.134604bp          AACTCAGATTGCTCCTTTCT-------ATATGGGTTGCCCGGGACTCGAA
Leersia                         AAAGCAGATTGCTTCTTTCTATTTTCCATATGGGTTGCCCGGGACTCGAA
Ziza.latifolia_KT161956         AACTCAGATTGCTCCTTTCTATTTTCCATTTGGGTTGCCCGGGACTCGAA
Ziza.aquatica_KJ870999          AACTCAGATTGCTCCTTTCTATTTT-CATTTGGGTTGCCCGGGACTCGAA
Chik.aquatica_KR078265          AACTCAGATTGCTCCTTTCTATTTTCCATTTGGGTTGCCCGGGACTCGAA
Chik.mutica_KU696970            AACTCAGATTGCTCCTTTCTATTTTCCATTTGGGTTGCCCGGGACTCGAA
Potamophila                     AACTCAGATTGCTCCTTTCTATTTTCCATTTGGGTTGCCCGGGACTCGAA
Rhynchoryza_subulata_NC_016718  AACTCAGATTGCTCCTTTCTATTTTCCATTTGGGTTGCCCGGGACTCGAA
Microlaena                      AACTCAGATTGNNNNTTTTTATTTTCCATATGGGTTGCCCGGGACTCGAA
Phyllostachys                   AACTCAGATTACTCTTTTCTATTTTCCATATGGGTTGCCCGGGACTCGAA

O.sativa.Indica_NC_008155       CCCGGAACTAGTCGGATGGAGTAGATAATTATTCCTTGTTACAATAGAGA
O.nivara_NC_005973              CCCGGAACTAGTCGGATGGAGTAGATAATTATTCCTTGTTACAATAGAGA
O.barthii_NC_027460             CCCGGAACTAGTCGGATGGAGTAGATAATTATTCCTTGTTACAATAGAGA
O.glumipatula_NC_027461         CCCGGAACTAGTCGGATGGAGTAGATAATTATTCCTTGTTACAATAGAGA
O.officinalis_NC_027463         CCCGGAACTAGTCGGATGGAGTAGATAATTATTCCTTGTTACAATAGAGA
O.punctata_NC_027676            CCCGGAACTAGTCGGATGGAGTAGATAATTATTCCTTGTTACAATAGAGA
O.australiensis_NC_024608       CCCGGAACTAGTCGGATGGAGTAGATAATTATTTCTTGTTACAATAGAG-
O.brachyantha.134604bp          CCCGGAACTAGTCGGATGGAGTAGATAATTATTCCTTGTTACAATAGAGA
Leersia                         CCCGGAACTAGTCGGATGGAGTAGATAATTATTCCTTATTACAATAGAGA
Ziza.latifolia_KT161956         CCCGGAACTAGTCGGATGGAGTAGATAATTATCCCTTGTTACAATAGAG-
Ziza.aquatica_KJ870999          CCCGGAACTAGTCGGATGGAGTAGATAATTATCCCTTGTTACAATAGAGA
Chik.aquatica_KR078265          CCCGGAACTAGTCGGATGGAGTAGATAATTATTCCTTGTTACAATAGAGA
Chik.mutica_KU696970            CCCGGAACTAGTCGGATGGAGTAGATAATTATTCCTTGTTACAATAGAGA
Potamophila                     CCCGGAACTAGTCGGATGGAGTAGATAATTATTCCTTGTTACAATAGAGA
Rhynchoryza_subulata_NC_016718  CCCGGAACTAGTCGGATGGAGTAGATAATTATCCCTTGTTACAATAGAGA
Microlaena                      CCCGGAACTAGTCGGATGGAGTAGATAATTCTTCCTTGTTACAATAGAAA
Phyllostachys                   CCCGGAACTAGTCGGATGGAGTAGATAATTCTTCCTTGTTACAATAGAGA

O.sativa.Indica_NC_008155       --AAAAACCTCTCCCCAAATCGTGCTTGCATTTTTCATTGCACACGACTT
O.nivara_NC_005973              --AAAAACCTCTCCCCAAATCGTGCTTGCATTTTTCATTGCACACGACTT
O.barthii_NC_027460             --AAAAACCTCTCCCCAAATCGTGCTTGCATTTTTCATTGCACACGACTT
O.glumipatula_NC_027461         --AAAAACCTCTCCCCAAATCGTGCTTGCATTTTTCATTGCACACGACTT
O.officinalis_NC_027463         --AAAAACCCCTCCCCAAATCGTGCTTGCATTTTTCATTGCACACGACTT
O.punctata_NC_027676            --AAAAACCCCTCCCCAAATCGTGCTTGCATTTTTCATTGCACACGACTT
O.australiensis_NC_024608       --AAAAACCCCTCCCCAAATCGTGCTTGCATTTTTCATTGCACACGACTT
O.brachyantha.134604bp          --AAAAACCCCTCCCCAAATCGTGCTTGCATTTTTCATTGCACACGACTT
Leersia                         --AAAAACCCCTCCCCAAATCGTGCTTGCATTTTTCATTGCACACGACTT
Ziza.latifolia_KT161956         --AAAAACCCCTCCCCAAATCGTGCTTGCATTTTTCATTGCACACGACTT
Ziza.aquatica_KJ870999          --AAAAACCCCTCCCCAAATCGTGCTTGCATTTTTCATTGCACACGACTT
Chik.aquatica_KR078265          --AAAAACCCCTCCCCAAATCGTGCTTGCATTTTTCATTGCACACGACTT
Chik.mutica_KU696970            --AAAAACCCCTCCCCAAATCGTGCTTGCATTTTTCATTGCACACGACTT
Potamophila                     --AAAAATCCCTCCCCAAATCGTGCTTGCATTTTTCATTGCACACGACTT
Rhynchoryza_subulata_NC_016718  --AAAAACCCCTCCCCAAATCGTGCTTGCATTTTTCATTGCACACGACTT
Microlaena                      --AAAAACCCCTCCCCAAATCGTGCTTGCATTTTTCATTGCACACGACTT
Phyllostachys                   ACAAAAATCCCTCCCCAAATCGTGCTTGCATTTTTCATTGCACACGACTT

O.sativa.Indica_NC_008155       TCCCTATGTAGAAATAGGCTATTTCTATTCCGAAGAGGAAGTCTACTAAT
O.nivara_NC_005973              TCCCTATGTAGAAATAGGCTATTTCTATTCCGAAGAGGAAGTCTACTAAT
O.barthii_NC_027460             TCCCTATGTAGAAATAGGCTATTTCTATTCCGAAGAGGAAGTCTACTAAT
O.glumipatula_NC_027461         TCCCTATGTAGAAATAGGCTATTTCTATTCCGAAGAGGAAGTCTACTAAT
O.officinalis_NC_027463         TCCCTATGTAGAAATAGCCTATTTCTATTCCGAAGAGGAAGTCTACTAAT
O.punctata_NC_027676            TCCCTATGTAGAAATAGCCTATTTCTATTCCGAAGAGGAAGTCTTCTAAT
O.australiensis_NC_024608       TCCCTATGTAGAAATAGCCTATTTCTATTCCGAAGAGGAAGTCTACTAAT
O.brachyantha.134604bp          TCCCTATGTAGAAATAGCCTATTTCTATTCCGAAGAGGAAGTCTACCAAT
Leersia                         TCCCTATGTAGAAATATCCTATTTCTATTCCGAAAAGGAAATCTACTAAT
Ziza.latifolia_KT161956         TCCCTATGTAGAAATAGCCTTTTTCTATTCCGAAGAGGAAGTCTACTAAT
Ziza.aquatica_KJ870999          TCCCTATGTAGAAATAGCCTTTTTCTATTCCGAGGAGGAAGTCTACTAAT
Chik.aquatica_KR078265          TCCCTATGTAGAAATAGCCTTTTTCTATTCCGAAGAGGAAGTCTACTAAT
Chik.mutica_KU696970            TCCCTATGTAGAAATAGCCTTTTTCTATTCCGAAGAGGAAGTCTACTAAT
Potamophila                     TCCCTATGTAGAAATAGCCTTTTTCTATTCCGAAAAGGAAGTCTACTAAT
Rhynchoryza_subulata_NC_016718  TCCCTATGTAGAAATAGCCTTTTTCTATTCCGAAGAGGAAGTCTACTAAT
Microlaena                      TCCCTATGTAGAAATAGACTCTTTCTATTCCGAAGAGGAAGTCTGCTAAT
Phyllostachys                   TCCCTATGTAGAAATAGTCAATTTCTATTCCAAAGAGGAAGTCTACCAAT

O.sativa.Indica_NC_008155       TTTTTT-AGTAGTAAGTTGATTCACTTACTATT------TATTATAGTAC
O.nivara_NC_005973              TTTTTT-AGTAGTAAGTTGATTCACTTACTATT------TATTATAGTAC
O.barthii_NC_027460             TTTTTT-AGTAGTAAGTTGATTCACTTACTATT------TATTATAGTAC
O.glumipatula_NC_027461         TTTTTT-AGTAGTAAGTTGATTCACTTACTATT------TATTATAGTAC
O.officinalis_NC_027463         TTTTTT-AGTAGTAAGTTGATTCACTTACTATT------TATTATAGTAC
O.punctata_NC_027676            TTTTTT-AGTAGTAAGTTGATTCACTTACTATT------TATTATAGTAC
O.australiensis_NC_024608       TTTTTT-AGTAGTAAGTTGATTCACTTACTATT------TATTATAGTAC
O.brachyantha.134604bp          TTTTTT-AGTAGTAAGTTGATTCACTTACTATT-TTTTTTATTATAATAC
Leersia                         TTTTTT-AGTAGTAAGTTGATTCACTTACTATTTATTTTTATTATAGTAC
Ziza.latifolia_KT161956         TTTTTG-------AAGTTGATTCACTTACTATT------TATTATAGTAC
Ziza.aquatica_KJ870999          TTTTTG-------TAGTTGATTCACTTACTATT------TATTATAGTAC
Chik.aquatica_KR078265          TTTTTTAATTAGTAAGTTGATTCACTTACTATT------TCTTATAGTAC
Chik.mutica_KU696970            TTTTTTAATTAGTAAGTTGATTCACTTACTATT------TCTTATAGTAC
Potamophila                     TTTTTT-ATTAGTAAGTTGATTCACTTACTATT------TATTATAGTAC
Rhynchoryza_subulata_NC_016718  TTTTTTAATTAGTAAGTTGATTCACTTACTATT------TATTATAGTAC
Microlaena                      TTTGT-TANTAGTAAGTTGATTCACCGACTATT------TATTATAGTAC
Phyllostachys                   TTTTTGAATTAGTAAGTTGATTCACCTACTATT------TATTATAGTAT

O.sativa.Indica_NC_008155       AGA-------------GAACATTTCAGAATGGAAACTGTGAAAGTTTTAC
O.nivara_NC_005973              AGA-------------GAACATTTCAGAATGGAAACTGTGAAAGTTTTAC
O.barthii_NC_027460             AGA-------------GAACATTTCAGAATGGAAACTGTGAAAGTTTTAC
O.glumipatula_NC_027461         AGA-------------GAACATTTCAGAATGGAAACTGTGAAAGTTTTAC
O.officinalis_NC_027463         AGA-------------GAACATTTCAGAATGGAAACTGTGAAAGTTTTAC
O.punctata_NC_027676            AGA-------------GAACATTTCAGAATGGAAACTGTGAAAGTTTTAC
O.australiensis_NC_024608       AGA-------------GAACATTTCAGAATGGAAAATGTGAAAGTTTTAC
O.brachyantha.134604bp          AGG-------------GAACATTTCAGAATGGAAAATGTGAAAGTTTTAT
Leersia                         AGG-------------GAACATTTCAGAATGGAAAATGTGAAAGTTTTAT
Ziza.latifolia_KT161956         AGG-------------GAACATTTCAGAATGGAAAATGTGAAAGTTTTAT
Ziza.aquatica_KJ870999          AGG-------------GAACATTTCAGAATGGAAAATGTGAAAGTTTTAT
Chik.aquatica_KR078265          AGG-------------GAACATTTCAGAATGGAAAATGTGAAAGTTTTAT
Chik.mutica_KU696970            AGG-------------GAACATTTCAGAATGGAAAATGTGAAAGTTTTAT
Potamophila                     AGG-------------GAACATTTCAGAATGGAAAATGTGAAAGTTTTAT
Rhynchoryza_subulata_NC_016718  AGA-------------AAACATTTCAGAATGGAAAATGTGAAAGTTTTAT
Microlaena                      AGG-------------GGACATTTCAGAATGCAAANNNNNNNNNNNNNNN
Phyllostachys                   AGGGAACATTTCAGAAGAACATTTCAGAATGGAAAATGTGAAAGTTTTAT

O.sativa.Indica_NC_008155       CTTGATCATTTATCAATCATTTCTAGTTTATTAGTTTTGTTTAATGATTA
O.nivara_NC_005973              CTTGATCATTTATCAATCATTTCTAGTTTATTAGTTTTGTTTAATGATTA
O.barthii_NC_027460             CTTGATCATTTATCAATCATTTCTAGTTTATTAGTTTTGTTTAATGATTA
O.glumipatula_NC_027461         CTTGATCATTTATCAATCATTTCTAGTTTATTAGTTTTGTTTAATGATTA
O.officinalis_NC_027463         CTTGATCATTTATCAATCATTTCTAGTTTATTAGTTTTGTTTAATGATTA
O.punctata_NC_027676            CTTGATCATTTATCAATCATTTCTAGTTTATTAGTTTTGTTTAATGATTA
O.australiensis_NC_024608       CTTGATCATTTATCAATCATTTCTAGTTTATTAGTTTTGTTTAATGATTA
O.brachyantha.134604bp          CTTGATCATTTATCAATCATTTCTAGTTTA-----TTTGTTTAATGATTA
Leersia                         CTTGATCATTTATCAATCATTTCTAGTTTATTAGTTTTGTTTAATGATTA
Ziza.latifolia_KT161956         CTTGATCATTTATCAATCATTTCTAGTTTAGAAGTTTTGTTTAACAATTA
Ziza.aquatica_KJ870999          CTTGATCATTTATCAATCATTTCTAGTTTAGAAGTTTTGTTTCACAATTA
Chik.aquatica_KR078265          CTTGATAATTTATCCATCATTTCTAGTTTATTAGTTTTGTTTAATAATTA
Chik.mutica_KU696970            CTTGATAATTTATCCATCATTTCTAGTTTATTAGTTTTGTTTAATAATTA
Potamophila                     CTTGATCATTTATCCATCATTTCTAGTTTATTAGTTTTGTTTACTAATTA
Rhynchoryza_subulata_NC_016718  CTTGATCATTTATCAATCATTTCTAGTTTAGAAATT--------------
Microlaena                      NNNNNNNNNNNNNNNNNNNNNNNNNNNTTAATAGTTTTGTCTAATAATTA
Phyllostachys                   CTTGATCATTTATCGATCATTTCTAGTGTATTAGTTTTGTCTAATGATTA

O.sativa.Indica_NC_008155       ATTAAGAGGATTCACCAGATCATTGATACGGAGAATATCCAAATACCAAA
O.nivara_NC_005973              ATTAAGAGGATTCACCAGATCATTGATACGGAGAATATCCAAATACCAAA
O.barthii_NC_027460             ATTAAGAGGATTCACCAGATCATTGATACGGAGAATATCCAAATACCAAA
O.glumipatula_NC_027461         ATTAAGAGGATTCACCAGATCATTGATACGGAGAATATCCAAATACCAAA
O.officinalis_NC_027463         ATTAAGAGGATTCACCAGATCGTTGATACGCAGAATATCCAAATACCAAA
O.punctata_NC_027676            ATTAAGAGGATTCACCAGATCGTTGATACGGAGAATATCCAAATACCAAA
O.australiensis_NC_024608       ATTAAGAGGATTCACCAGATCATTGATACGGAGAATATCCAAATACCAAA
O.brachyantha.134604bp          ATTAAGAGGATTCACCAGATCATTGATACGGAGAATATCCAAATACCAAA
Leersia                         ATTAAGAGGATTCGCCAGGTCATTGATACGGAGAATATCCAAATACCAAA
Ziza.latifolia_KT161956         ATTAATAGGATTCACCAGGTCATTGATACGGAGAATATCCAAATACCAAA
Ziza.aquatica_KJ870999          ATTAATAGGATTCACCAGGTCATTGATACGGAGAATATCCAAATACCAAA
Chik.aquatica_KR078265          ATTAAGAGGATTCACCAGGCCATTGATACGGAGAATATCCAAATACCAAA
Chik.mutica_KU696970            ATTAAGAGGATTCACCAGGCCATTGATACGGAGAATATCCAAATACCAAA
Potamophila                     ATTAAGAGGATTCACCAGGTCATTGATACGGAGAATATCCAAATACCAAA
Rhynchoryza_subulata_NC_016718  ------AGGATTCACCAGGTCATTGATACGGAGAATATCCAAATACCAAA
Microlaena                      ATTAAGAGGATTCACCAGTTCATGAATACGGAGGATATCCAAATACCAAA
Phyllostachys                   ATTAAAAGGGTTCACCAGGTCATTGATACGGATAATATCCAAATACCAAA

O.sativa.Indica_NC_008155       TACGCTCACTGTGCGATCCACGGAAAGAAAAGTAAGTTGTTTTGGCGAAC
O.nivara_NC_005973              TACGCTCACTGTGCGATCCACGGAAAGAAAAGTAAGTTGTTTTGGCGAAC
O.barthii_NC_027460             TACGCTCACTGTGCGATCCACGGAAAGAAAAGTAAGTTGTTTTGGCGAAC
O.glumipatula_NC_027461         TACGCTCACTGTGCGATCCACGGAAAGAAAAGTAAGTTGTTTTGGCGAAC
O.officinalis_NC_027463         TACGCTCACTGTGCGATCCACGGAAAGAAAAGTAAGTTGTTTTGGCGAAC
O.punctata_NC_027676            TACGCTCACTGTGCGATCCACGGAAAGAAAAGTAAGTTGTTTTGGCGAAC
O.australiensis_NC_024608       TACGCTCACTGTGCGATCCACGGAAAGAAAAGTAAGTTGTTTTGGCGAAC
O.brachyantha.134604bp          TACGCTCACTGTGCGATCCACGGAAAGAAAAGTAAGTTGTTTTGGCGAAC
Leersia                         TACGCTCGCTGTGCGATCCACGGAAAGAAAAGTAAGTTGTTTTGGCGAAC
Ziza.latifolia_KT161956         TACGCTCACTGTGCGATACAAGGAAAGAAAAGTGCGTTGTTTTGGCGAAC
Ziza.aquatica_KJ870999          TACGCTCACTGTGCGATACAAGGAAAGAAAAGTGCGTTGTTTTGGCGAAC
Chik.aquatica_KR078265          TACGCTCACTGTGCGATCCAAGGAAAGAAAAGTGAGTTGTTTTGGCGAAC
Chik.mutica_KU696970            TACGCTCACTGTGCGATCCAAGGAAAGAAAAGTGAGTTGTTTTGGCGAAC
Potamophila                     TACGCTCACTGTGCGATCCAAGGAAAGAAAAGTGAGTTGTTTTGGCGAAC
Rhynchoryza_subulata_NC_016718  TACGCTCACTGTGTGATCCAAGGAAAGAAAAGTGAGTTGTTTTGGCGAAC
Microlaena                      TACGTTCACTGTGTGATCCACGGAAAGAAAAGTGAATTGTTTTGGCGAAC
Phyllostachys                   TACGGTCACTGTGTGATCCACGGAAAGAAAAGTGGGTTGTTTTGGTGAAC

O.sativa.Indica_NC_008155       ATCAAAGAAAAAACTTGCTCTTCTTCCGTAAAAAATTCTTCTAAAAATAC
O.nivara_NC_005973              ATCAAAGAAAAAACTTGCTCTTCTTCCGTAAAAAATTCTTCTAAAAATAC
O.barthii_NC_027460             ATCAAAGAAAAAACTTGCTCTTCTTCCGTAAAAAATTCTTCTAAAAATAC
O.glumipatula_NC_027461         ATCAAAGAAAAAACTTGCTCTTCTTCCGTAAAAAATTCTTCTAAAAATAC
O.officinalis_NC_027463         ATCAAAGAAAAAACTTGCTCTTCTTCCGTAAAAAATTCTTCTAAAAATAC
O.punctata_NC_027676            ATCAAAGAAAAAACTTGCTCTTCTTCCGTAAAAAATTCTTCTAAAAATAC
O.australiensis_NC_024608       ATCAAAGAAAAAACTTGCTCTTCTTCCGTAAAAAATTCTTCTAAAAATAC
O.brachyantha.134604bp          ATCAAAGAAAAAACTTGCTCTTCTTCCGTAAAAAATTCTTCTAAAAATAC
Leersia                         ATCAAAGAAAAAACTTGCTCTTCTTCCGTAAAAAATTCTTCTAAAAATAC
Ziza.latifolia_KT161956         ATCAAAGAAAAAACTTGCTCTTCTTCCGTAAAAAATTCTTCTAAAAATAC
Ziza.aquatica_KJ870999          ATCAAAGAAAAAACTTGCTCTTCTTCCGTAAAAAATTCTTCTAAAAATAC
Chik.aquatica_KR078265          ATCAAAGAAAAAACTTGCTCTTCTTCCGTAAAAAATTCTTCTAAAAATAC
Chik.mutica_KU696970            ATCAAAGAAAAAACTTGCTCTTCTTCCGTAAAAAATTCTTCTAAAAATAC
Potamophila                     ATCAAAGAAAAAACTTGCTCTTCTTCCGTAAAAAATTCTTCTAAAAATAC
Rhynchoryza_subulata_NC_016718  ATCAAAGAAAAAACTTGCTCTTCTTCCGTAAAAAATTCTTCTAAAAATAC
Microlaena                      ATCAAAGAAAAAACTGGGTCTTCTTCCGTAAAAAATTCTTCTAAAAATAC
Phyllostachys                   ATCAAAGAAAAAACTTGCTCTTCTTCCGTAAAAAATTCTTCTAAAAATAC

O.sativa.Indica_NC_008155       CGAACCCAACCATTGCATAAAAGCTCGTACCGTGCTTTTATGTTTACGAG
O.nivara_NC_005973              CGAACCCAACCATTGCATAAAAGCTCGTACCGTGCTTTTATGTTTACGAG
O.barthii_NC_027460             CGAACCCAACCATTGCATAAAAGCTCGTACCGTGCTTTTATGTTTACGAG
O.glumipatula_NC_027461         CGAACCCAACCATTGCATAAAAGCTCGTACCGTGCTTTTATGTTTACGAG
O.officinalis_NC_027463         CGAACCCAACCATTGCATAAAAGCTCGTACCGTGCTTTTATGTTTACGAG
O.punctata_NC_027676            CGAACCCAACCATTGCATAAAAGCTCGTACCGTGCTTTTATGTTTACGAG
O.australiensis_NC_024608       CGAACCCAACCATTGCATAAAAGCTCGTACCGTGCTTTTATGTTTACGAG
O.brachyantha.134604bp          CGAACCCAACCATTGCATAAAAGCTCGTATCGTGCTTTTATGTTTACGAG
Leersia                         CGAACCCAACCATTGCATAAAAGCTCGTACCGTGCTTTTATGTTTACGAG
Ziza.latifolia_KT161956         CGAACCCAACCGTTGCATAAAAGCTCGTACCGTGCTTTTATGTTTACGAG
Ziza.aquatica_KJ870999          CGAACCCAACTGTTGCATAAAAGCTCGTACCGTGCTTTTATGTTTACGAG
Chik.aquatica_KR078265          CGAACCCAACCGTTGCATAAAAGCTCGTACCGTGCTTTTATGTTTACGAG
Chik.mutica_KU696970            CGAACCCAACCGTTGCATAAAAGCTCGTACCGTGCTTTTATGTTTACGAG
Potamophila                     CGAACCCAACCGTTGCATAAAAGCTCGTACCGTGCTTTTATGTTTACGAG
Rhynchoryza_subulata_NC_016718  CGAACCCAACCGTTGCATAAAAGCTCGTACCGTGCTTTTATGTTTACGAG
Microlaena                      CGAACCCAACCGTTGCATAAAAGCTCGTACCGTACTTTTATGTTTACGAG
Phyllostachys                   CGAACCCAACCGTTGCATAAAAGTTCGTACCGTGCTTTTATGTTTACGAG

O.sativa.Indica_NC_008155       CTAAAGTTCTAGCGCATGAAAGTCGAAGTATATACTTTAGTCGATACAAA
O.nivara_NC_005973              CTAAAGTTCTAGCGCATGAAAGTCGAAGTATATACTTTAGTCGATACAAA
O.barthii_NC_027460             CTAAAGTTCTAGCGCATGAAAGTCGAAGTATATACTTTAGTCGATACAAA
O.glumipatula_NC_027461         CTAAAGTTCTAGCGCATGAAAGTCGAAGTATATACTTTAGTCGATACAAA
O.officinalis_NC_027463         CTAAAGTTCTAGCGCATGAAAGTCGAAGTATATACTTTAGTCGATACAAA
O.punctata_NC_027676            CTAAAGTTCTAGCGCATGAAAGTCGAAGTATATACTTTAGTCGATACAAA
O.australiensis_NC_024608       CTAAAGTTCTAGCGCATGAAAGTCGAAGTATATACTTTAGTCGATACAAA
O.brachyantha.134604bp          CTAAAGTTCTAGCGCATGAAAGTCGAAGTATATACTTTAGTCGATACAAA
Leersia                         CTAAAGTTCTAGCGCATGAAAGTCGAAGTATATACTTTAGTCGATACAAA
Ziza.latifolia_KT161956         CTAAAGTTCTAGCGCACGAAAGTCGAAGTATATACTTTAGTCGATACAAA
Ziza.aquatica_KJ870999          CTAAAGTTCTAGCGCACGAAAGTCGAAGTATATATTTTAGTCGATACAAA
Chik.aquatica_KR078265          CTAAAGTTCTAGCGCATGAAAGTCGAAGTATATACTTTAGTCGATACAAA
Chik.mutica_KU696970            CTAAAGTTCTAGCGCATGAAAGTCGAAGTATATACTTTAGTCGATACAAA
Potamophila                     CTAAAGTTCTAGCGCATGAAAGTCGAAGTATATACTTTAGTCGATACAAA
Rhynchoryza_subulata_NC_016718  CTAAAGTTCTAGCGCATGAAAGTCGAAGTATATACTTTAGTCGATACAAA
Microlaena                      CTAAAGTTCTAGCGCATGAAAGTCGAAGTATATACTTTAGTCGATACAAA
Phyllostachys                   CTAAAGTTCTAGCGCATGAAAGTCGAAGTATATACTTTAGTCGATACAAA

O.sativa.Indica_NC_008155       GTCTTCTTTTTTGAAGATCCACTGTGATAATGAAAAAGATTTCTACATAT
O.nivara_NC_005973              GTCTTCTTTTTTGAAGATCCACTGTGATAATGAAAAAGATTTCTACATAT
O.barthii_NC_027460             GTCTTCTTTTTTGAAGATCCACTGTGATAATGAAAAAGATTTCTACATAT
O.glumipatula_NC_027461         GTCTTCTTTTTTGAAGATCCACTGTGATAATGAAAAAGATTTCTACATAT
O.officinalis_NC_027463         GTCTTCTTTTTTGAAGATCCACTGTGATAATGAAAAAGATTTCTACATAT
O.punctata_NC_027676            GTCTTCTTTTTTGAAGATCCACTGTGATAATGAAAAAGATTTCTACATAT
O.australiensis_NC_024608       GTCTTCTTTTTTGAAGATCCACTGTGATAATGAAAAAGATTTCTACATAT
O.brachyantha.134604bp          GTCTTCTTTTTTGAAGATCCGCTGTGATAATGAAAAAGATTTCTACATAT
Leersia                         GTCTTCTTTTTTGAAGATCCACTGTGATAATGAAAAAGATTTCTACATAT
Ziza.latifolia_KT161956         GTCCGCTTTTTTGAAGATCCACTGTGATAATGAAAAAGATTTCTACATAT
Ziza.aquatica_KJ870999          GTCCGCTTTTTTGAAGATCCACTGTGATAATGAAAAAGATTTCTACATAT
Chik.aquatica_KR078265          GTCCGCTTTTTTGAAGATCCACTGTGATAATGAAAAAGATTTCTACATAT
Chik.mutica_KU696970            GTCCGCTTTTTTGAAGATCCACTGTGATAATGAAAAAGATTTCTACATAT
Potamophila                     GTCCGCTTTTTTGAAGATCCACTGTGATAATGAAAAAGATTTCTACATAT
Rhynchoryza_subulata_NC_016718  GTCCGCTTTTTTGAAGATCCACTGTGATAATGAAAAAGATTTCTACATAT
Microlaena                      GTCCGTTTTTTCGAAGATCCACTATGATAATGAAAAAGATTTCTAGATAT
Phyllostachys                   GTCCGTTTTTTCGAGGATCCACTATGATAATGAAAAAGATTTCTACATAT

O.sativa.Indica_NC_008155       CCGACCAAACCGATCAAGAATATCCCAATCCGATAAATCGGTCCAAATTG
O.nivara_NC_005973              CCGACCAAACCGATCAAGAATATCCCAATCCGATAAATCGGTCCAAATTG
O.barthii_NC_027460             CCGACCAAACCGATCAAGAATATCCCAATCCGATAAATCGGTCCAAATTG
O.glumipatula_NC_027461         CCGACCAAACCGATCAAGAATATCCCAATCCGATAAATCGGTCCAAATTG
O.officinalis_NC_027463         CCGACCAAACCGATCAAGAATATCCCAATCTGATAAATCGGTCCAAATAG
O.punctata_NC_027676            CCGACCAAACCGATCAAGAATATCCCAATCTGATAAATCGGCCCAAATTG
O.australiensis_NC_024608       CCGACCAAACCGATCAAGAATATCCCAATCTGATAAATCGGTCCAAATTG
O.brachyantha.134604bp          CCGACCAAACCGATCAAGAATATCCCAATCTGATAAATCGGTCCAAATTG
Leersia                         CCGACCAAACCGATCAAGAATATCCCAATCTGATAAATCGGTCCAAATTG
Ziza.latifolia_KT161956         CCGACCAAACCGATCAAGAATATCCCAATCTGATAAATCGGTCCAAATTG
Ziza.aquatica_KJ870999          CCGACCAAACCGATCAAGAATATCCCAATCTGATAAATCGGTCCAAATTG
Chik.aquatica_KR078265          CCGACCAAACCGATCAAGAATATCCCAATCTGATAAATCGGTCCAAATTG
Chik.mutica_KU696970            CCGACCAAACCGATCAAGAATATCCCAATCTGATAAATCGGTCCAAATTG
Potamophila                     CCGACCAAACCGATCAAGAATATCCCAATCTGATAAATCGGTCCAAATAG
Rhynchoryza_subulata_NC_016718  CCGACCAAACCGATCAAGAATATCCCAATCTGATAAATCGGTCCAAATTG
Microlaena                      CCGACCAAATCGATCAACAATATCCCAATCTGGTAAATCGGTCCAAATGG
Phyllostachys                   CCGACCAAATCGATCAAGAATATCCCAATCTGATAAATCGGTCCAAATGG

O.sativa.Indica_NC_008155       GTTTACTAATAGGATGCCCCGATCCAGTACAAAATTGGGCTTTTGCTAAA
O.nivara_NC_005973              GTTTACTAATAGGATGCCCCGATCCAGTACAAAATTGGGCTTTTGCTAAA
O.barthii_NC_027460             GTTTACTAATAGGATGCCCCGATCCAGTACAAAATTGGGCTTTTGCTAAA
O.glumipatula_NC_027461         GTTTACTAATAGGATGCCCCGATCCAGTACAAAATTGGGCTTTTGCTAAA
O.officinalis_NC_027463         GTTTACTAATAGGATGCCCCGATCCAGTACAAAATTGGGCTTTTGCTAAA
O.punctata_NC_027676            GTTTACTAATAGGATGCCCCGATCCAGTACAAAATTGGGCTTTTGCTAAA
O.australiensis_NC_024608       GTTTACTAATAGGATGCCCCGATACAGTACAAAATTGGGCTTTTGCTAAA
O.brachyantha.134604bp          GTTTACTAATAGGATGCCCCGATCCAGTACAAAATTGGGCTTTTGCTAAA
Leersia                         GTTTACTAATAGGATGCCCCGATCCAGTACAAAATTGGGCTTTTGCTAAA
Ziza.latifolia_KT161956         GTTTACTAATAGGATGCCCCGATCCAGTACAAAATTGGGCTTTTGCTAAG
Ziza.aquatica_KJ870999          GTTTACTAATAGGATGCCCCGATCCAGTACAAAATTGGGCTTTTGCTAAG
Chik.aquatica_KR078265          GTTTACTAATAGGATGCCCCGATCCAGTACAAAATTGGGCTTTTGCTAAG
Chik.mutica_KU696970            GTTTACTAATAGGATGCCCCGATCCAGTACAAAATTGGGCTTTTGCTAAG
Potamophila                     GTTTACTAATAGGATGCCCCGATCCAGTACAAAATTGGGCTTTTGCTAAG
Rhynchoryza_subulata_NC_016718  GTTTACTAATAGGATGTCCCGATCCAGTACAAAATTGGGCTTTTGCTAAG
Microlaena                      GTTTACTAATAGGATGCCCCGATCCAGTACAAAATTGGGCTTTTGCTAAG
Phyllostachys                   GTTTACTAATAGGATGCCCCGATCCAGTACAAAATTGAGCTTTTGATAAG

O.sativa.Indica_NC_008155       GATCCAATGAGAGGAGTAACAGGGACTTTGGTATCGAATTTTTTCATTTG
O.nivara_NC_005973              GATCCAATGAGAGGAGTAACAGGGACTTTGGTATCGAATTTTTTCATTTG
O.barthii_NC_027460             GATCCAATGAGAGGAGTAACAGGGACTTTGGTATCGAATTTTTTCATTTG
O.glumipatula_NC_027461         GATCCAATGAGAGGAGTAACAGGGACTTTGGTATCGAATTTTTTCATTTG
O.officinalis_NC_027463         GATCCAATGAGGGGAGTAACAGGGACTTTGGTATCGAATTTTTTCATTTG
O.punctata_NC_027676            GATCCAATGAGAGGAGTAACAGGGACTTTGGTATCGAATTTTTTCATTTG
O.australiensis_NC_024608       GATCCGATGAGGGGAGTAGTAGGGACTTTGGTATCGAATTTTTTCATTTG
O.brachyantha.134604bp          GATCCAATGAGGGGAGTAGCGGGGACTTTGGTATCGAATTTTTTCATTCG
Leersia                         GATCCAATGAGGGGAGTAGCGGGGACTTTGGTATCGAATTTTTTCATTCG
Ziza.latifolia_KT161956         GATCCAATGAGGGGAGTAGCAGGGACTGTGGTTTCGAATTTTTGCATTCG
Ziza.aquatica_KJ870999          GATCCAATGAGGGGAGTAGCAGGGACTGTGGTTTCGAATTTTTGCATTCG
Chik.aquatica_KR078265          GATCCAATGAGGGGAGTAGCGGGGACTGTGGTATCGAATTTTTTCATTCG
Chik.mutica_KU696970            GATCCAATGAGGGGAGTAGCGGGGACTGTGGTATCGAATTTTTTCATTCG
Potamophila                     GATCCAATGAGGGGAGTACCGGGGACTGTGGTATCGAATTTTTTCATTCG
Rhynchoryza_subulata_NC_016718  GATGCAATGAGGGGAGTAGCGGGAACTGTGGTTTCGAATTTTTTCATTCG
Microlaena                      GATCCAATGAGGGGAGTANNAGGGACTGTGGTATCGAATTTTTTCATTCG
Phyllostachys                   GATCCAATGAGGGGAGTAGCAGGGACTATGGTATCGAATTTTTTCATTTG

O.sativa.Indica_NC_008155       AGTATCTATTAGAAATGAATTCTCCAGCATTTGATTCCTTACTAACAAAG
O.nivara_NC_005973              AGTATCTATTAGAAATGAATTCTCCAGCATTTGATTCCTTACTAACAAAG
O.barthii_NC_027460             AGTATCTATTAGAAATGAATTCTCCAGCATTTGATTCCTTACTAACAAAG
O.glumipatula_NC_027461         AGTATCTATTAGAAATGAATTCTCCAGCATTTGATTCCTTACTAACAAAG
O.officinalis_NC_027463         AGTATCTATTAGAAATGAATTCTCCAGCATTTGATTCCTTACTAACAAAG
O.punctata_NC_027676            AGTATCTATTAGAAATGAATTCTCTAACATTTGATTCCTTACTAACAAAG
O.australiensis_NC_024608       AGTATCTATTAGAAATGAATTCTCCAGCATTTGATTCCTTACTAACAAAG
O.brachyantha.134604bp          AGTATCTATTAGAAATGAATTCTCCAGCATTTGATTCCTTACTAACAAAG
Leersia                         AGTATCTATTAGAAAAGAATTCTCCAGCATTTGATTCCTTACTAACAAAG
Ziza.latifolia_KT161956         AGTATCTATTAGAAATGAATGCTCCAGCATTTGATTCCTTACTAACAAAG
Ziza.aquatica_KJ870999          AGTATCTATTAGAAATGAATGCTCCAGCATTTGATTCCTTACTAACAAAG
Chik.aquatica_KR078265          AGTATCTATTAGAAATGAATGCTCCAGCATTTGATTCCTTACTAACAAAG
Chik.mutica_KU696970            AGTATCTATTAGAAATGAATGCTCCAGCATTTGATTCCTTACTAACAAAG
Potamophila                     AGTATCTATTAGAAATGAATGCTCCAGCATTTGATTCCTTACTAACAAAG
Rhynchoryza_subulata_NC_016718  AGTATCTATTAAAAATGAATGCTCCAGCATTTGATTCCTTACTAAAAAAG
Microlaena                      AGTATCTATTAGAAATGAATTCTCCAGCATTTGATTCCTTACTAACAAAG
Phyllostachys                   AGTCTCTATTAGAAATGAATTCTCTAGCATTTGATTCCTTACTAACAAAG

O.sativa.Indica_NC_008155       AATTTATTGGTACACTTGAAAAGTACCCCAGAAAATCGAAGCAAGAGTTT
O.nivara_NC_005973              AATTTATTGGTACACTTGAAAAGTACCCCAGAAAATCGAAGCAAGAGTTT
O.barthii_NC_027460             AATTTATTGGTACACTTGAAAAGTACCCCAGAAAATCGAAGCAAGAGTTT
O.glumipatula_NC_027461         AATTTATTGGTACACTTGAAAAGTACCCCAGAAAATCGAAGCAAGAGTTT
O.officinalis_NC_027463         AATTTATTGGTACACTTGAAAAGTACCCCAGAAAATCGAAGCAAGAGTTT
O.punctata_NC_027676            AATTTATTGGTACACTTGAAAAGTACCCCAGAAAATCGAAGCAAGAATTT
O.australiensis_NC_024608       AATTTATTGGTACACTTGAAAAGTACCCCAGAAAATCGAAGCAAGAGTTT
O.brachyantha.134604bp          AATTTATTGGTACACTTGAAAAGTACCCCAGAAAATCGAAGCAAGAGTTT
Leersia                         AATTTATTGGTACACTTGAAAAGTACCCCAGAAAATCGAAGCAAGAGTTT
Ziza.latifolia_KT161956         TATTTTTTGGTACACTTGAAAAGTACCCCAGAAAATCGAAGCAAGAGTTT
Ziza.aquatica_KJ870999          TCTTTTTTGGTACACTTGAAAAGTACCCCAGAAAATCGAAGCAAGAGTTT
Chik.aquatica_KR078265          TATTTTTTGGTACACTTGAAAAGTACCCCAGAAAATCGAAGCAAGAGTTT
Chik.mutica_KU696970            TATTTTTTGGTACACTTGAAAAGTACCCCAGAAAATCGAAGCAAGAGTTT
Potamophila                     TATTTTTTGGTACACTTGAAAAGTACCCCAGAAAATCGAAGCAAGAGTTT
Rhynchoryza_subulata_NC_016718  TGTTTTTTGGTACACTTGAAAAGTACCCCAGAAAATCGAAGCGAGAGTTT
Microlaena                      GATTTATTGGTACACTTGAAAGGTACCCCAAAAAATCGAAGCAAGAGTTT
Phyllostachys                   GATTTATTGGTACACTTGAAAGGTACCCCAGAAAATCGAAGCAAGAGTTT

O.sativa.Indica_NC_008155       TCTAATTGGTTTAGATGGATCCTTTGCGGTTGAGTCCAAAAAGAGAAAGA
O.nivara_NC_005973              TCTAATTGGTTTAGATGGATCCTTTGCGGTTGAGTCCAAAAAGAGAAAGA
O.barthii_NC_027460             TCTAATTGGTTTAGATGGATCCTTTGCGGTTGAGTCCAAAAAGAGAAAGA
O.glumipatula_NC_027461         GCTAATTGGTTTAGATGGATCCTTTGCGGTTGAGTCCAAAAAGAGAAAGA
O.officinalis_NC_027463         GCTAATTGGTTTAGATGGATCCTTTGCGGTTGAGTCCAAAAAGAGAAAGA
O.punctata_NC_027676            GCTAATTGGTTTAGATGGATCCTTTGTGGTTGAGTCCAAAAAGAGAAAGA
O.australiensis_NC_024608       GCTAATTGGTTTAGATGGATTCTTTGCGGTTGAGTCCAAAAAGAGAAAGA
O.brachyantha.134604bp          GCTAGTTGGTTTAGATAGATCCTTCGCGATTGAGTCCAAAAAGAGAAAGA
Leersia                         GCTAATCGGTTTAGATGGATCCTTCGCGGTTGAGCCCAAAAAAAGAAAGA
Ziza.latifolia_KT161956         GCTAATTGGTTTAGATGGATCCTTCGCGGTTGAGTCCAAAAAAAGAAAGA
Ziza.aquatica_KJ870999          GCTAATTGGTTTAGATGGATCCTTCGCGGTTGAGTCCAAAAAAAGAAAGA
Chik.aquatica_KR078265          GCTAATTGGTTTAGATGGATCCTTTGCGGTTGAGTCCAAAAAGAGAAAGA
Chik.mutica_KU696970            GCTAATTGGTTTAGATGGATCCTTTGCGGTTGAGTCCAAAAAGAGAAAGA
Potamophila                     GCTAATTGGTTTAGATGGATCCTTCGCGGTTGAGTCCAAAAAGAGAAAGA
Rhynchoryza_subulata_NC_016718  GCTAATTGGTTTAGATGGATCCTTCGCGGTTGAGTCCAAAAAGAGAAAGA
Microlaena                      GCTAATTGGTTTAGATGGATCCTTTGCGGTTGAGTCCAAAAAGAGAAAGA
Phyllostachys                   ACTAATTGGTTTAGATGGATCCTTCGCGGTTGAGTCCAAAAAGAAAAAGA

O.sativa.Indica_NC_008155       ATATTGCCACAAACGGACAAGGTAACATTTCCATTTCTTCTTCAAAAGAA
O.nivara_NC_005973              ATATTGCCACAAACGGACAAGGTAACATTTCCATTTCTTCTTCAAAAGAA
O.barthii_NC_027460             ATATTGCCACAAACGGACAAGGTAACATTTCCATTTCTTCTTCAAAAGAA
O.glumipatula_NC_027461         ATATTGCCACAAACGGACAAGGTAACATTTCCATTTCTTCTTCAAAAGAA
O.officinalis_NC_027463         ATATTGCCACAAACGGACAAGGTAACATTTCCATTTCTTCTTCAAAAGAA
O.punctata_NC_027676            ATATTGCCACAAACGGACAAGGTAACATTTCCATTTCTTCTTCAAAAGAA
O.australiensis_NC_024608       ATATTGCCACAAACGGACAAGGTAACATTTCCATTTCTTCTTCAAAAGAG
O.brachyantha.134604bp          ATATTGCCACAAACGGACAAGGTAACATTTCCATTTCTTCTTCAAAAGAG
Leersia                         ATATTGCCACAAATGGATAAGGTACCATTTCCATTTCTTCTTAAAGAGAA
Ziza.latifolia_KT161956         ATATTGCCACAAATGGACAAGGTAACATTTCCATTTCTTTTGAAAAAGAA
Ziza.aquatica_KJ870999          ATATTGCCACAAATGGACAAGGTAACATTTCCATTTCTTTTTCAAAAGAA
Chik.aquatica_KR078265          ATATTGCCACAAATGGACAAGGTAACATTTCCATTTCTTCTTCAAAAGAA
Chik.mutica_KU696970            ATATTGCCACAAATGGACAAGGTAACATTTCCATTTCTTCTTCAAAAGAA
Potamophila                     ATATTGCCACAAATGGATAAGGTAACATTTCCATTTCTTCTTCAAAAGAA
Rhynchoryza_subulata_NC_016718  ATATTGCCAAAAATGGACAAGGTAACATTTCCATTTCTTTTTCAAAAGAA
Microlaena                      ATATTGCCACAAATTGACAAAATAACATTTCCATTTCTTCTTCAAAAAAA
Phyllostachys                   ATATTGCCAGAAATTGACAAGGTAACATTTCCATTTCTTCTTCAAAAGAA

O.sativa.Indica_NC_008155       GAGTTCCTTTTGATGCAAGAATTGCCTTTCCTTGATATCGAACATAATGC
O.nivara_NC_005973              GAGTTCCTTTTGATGCAAGAATTGCCTTTCCTTGATATCGAACATAATGC
O.barthii_NC_027460             GAGTTCCTTTTGATGCAAGAATTGCCTTTCCTTGATATCGAACATAATGC
O.glumipatula_NC_027461         GAGTTCCTTTTGATGCAAGAATTGCCTTTCCTTGATATCGAACATAATGC
O.officinalis_NC_027463         GAGTTCCTTTTGATGCAAGAATTGCCTTTCCTTGATATCGAACATAATGC
O.punctata_NC_027676            GAGTTCCTTTTGATGCAAGAATTGCCTTTCCTTGATATCGAACATAATGC
O.australiensis_NC_024608       GAGTTCCTTTTGATGCAAGAATTGCCTTTCCTTGATATCGAACATAATGC
O.brachyantha.134604bp          GAGTTCCTTTTGATGCAAGAATTGCCTTTCCTTGATATCGAACATAATGC
Leersia                         GAGTTCCTTTTGATGCAAGAATTGCCTTTCCTTGATATCGAACATAATGC
Ziza.latifolia_KT161956         GAGTTCCTTTTGATGCAAAAATTGCCTTTCCTTGATATCGAACATAATGC
Ziza.aquatica_KJ870999          GAGTTCCTTTTGATGCAAAAATTGCCTTTCCTTGATATCGAACATAATGC
Chik.aquatica_KR078265          GAGTTCCTTTTGATGCAAGAATTGCCTTTCCTTGATATCGAACATAATGC
Chik.mutica_KU696970            GAGTTCCTTTTGATGCAAGAATTGCCTTTCCTTGATATCGAACATAATGC
Potamophila                     GAGTTCCTTTTGATGCAAGAATTGCCTTTCCTTGATATCGAGCATAATGC
Rhynchoryza_subulata_NC_016718  GATTTCCTTTTGATGCAAGAATTGCCTTTCCTTGATATCGAACATAATGC
Microlaena                      GGGTTCCTTTTGAAGCAAAAATAGCCTTTCCTTGATATCGAACATAATGC
Phyllostachys                   GAGTTCCTTTTGATGCAAGAATTGCCTTTCCTTGATATCGAACATAATGC

O.sativa.Indica_NC_008155       ATAAGGGGATCCATAACGAACCATAT------GGTTTTCCGAAAAAAAGC
O.nivara_NC_005973              ATAAGGGGATCCATAACGAACCATAT------GGTTTTCCGAAAAAAAGC
O.barthii_NC_027460             ATAAGGGGATCCATAACGAACCATAT------GGTTTTCCGAAAAAAAGC
O.glumipatula_NC_027461         ATAAGGGGATCCATAACGAACCATAT------GGTTTTCCGAAAAAAAGC
O.officinalis_NC_027463         ATAAGGGGATCCATAACGAACCATAT------GGTTTTCCGAAAAAAAGC
O.punctata_NC_027676            ATAAGGGGATCCATAACGAACCATAT------GGTTTTCCGAAAAAAAGC
O.australiensis_NC_024608       ATAAGGGGATCCATAACGAACCATAT------GGTTTTCCGAAAAAAACC
O.brachyantha.134604bp          ATAAGAGGATCCATAAAGAACCATAC------GGTTTTCCGAAAAAAAGC
Leersia                         ATAAGAGGATCCATAAAGAACCATAT------GGTTTTCCGAAAAAAACC
Ziza.latifolia_KT161956         ATAAGAAGATCCATAAAGAACCATACGGTTTTGGTTTTCCGAAAAAAAGC
Ziza.aquatica_KJ870999          ATAAGAAGATCCATAAAGAACCATACAGTTTTGGTTTTCCGAAAAAAAGC
Chik.aquatica_KR078265          ATAAGAGGATCCATAAAGAACCATAT------GGTTTTCCGAAAAAAAGC
Chik.mutica_KU696970            ATAAGAGGATCCATAAAGAACCATAT------GGTTTTCCGAAAAAAAGC
Potamophila                     ATAAGAGGATCCATAAAGAACCATAC------GGTTTTCCGAAAAAAAGC
Rhynchoryza_subulata_NC_016718  ATAAGAGGATCCATAAAGAACCATAC------GGTTTTCTGAAAAAAAGC
Microlaena                      ATAAGAGGATCCATAAAAAACCATAT------GGTTTTCCGAAAAAAAAC
Phyllostachys                   ATAAGAGGATCCATAAAGATCCATAC------GGTTTTCCGAAAAAAACC

O.sativa.Indica_NC_008155       AGGGTACATTAACCCAAAATGTTCCATCTTCCTAGAAAAGATGATTCGTT
O.nivara_NC_005973              AGGGTACATTAACCCAAAATGTTCCATCTTCCTAGAAAAGATGATTCGTT
O.barthii_NC_027460             AGGGTACATTAACCCAAAATGTTCCATCTTCCTAGAAAAGATGATTCGTT
O.glumipatula_NC_027461         AGGGTACATTAACCCAAAATGTTCCATCTTCCTAGAAAAGATGATTCGTT
O.officinalis_NC_027463         AGGGTACATTACCCCAAAATGTTCCATCTTCCTAGAAAAGTGGATTCGTT
O.punctata_NC_027676            AGGGTACATTAACCCAAAATGTTCCATCTTCCTAGAAAAGTGGATTCGTT
O.australiensis_NC_024608       AGGGTACATTACCCCAAAATGTTCCATCTTCCTAGAAAAGTGGATTCGTT
O.brachyantha.134604bp          AGGGTACATTACCCCAAAATGTTCCATCTTCCTAGAAAAGTGGATTCGTT
Leersia                         AGGGTACATTACACCAAAATGTTCCATCTTCCTAGAAAAGTGGATTCGTT
Ziza.latifolia_KT161956         AGGGTACATTACCCCAAAAAGCTCCATCTTCCTAGAAAAGAGGATTCGTT
Ziza.aquatica_KJ870999          AGAGTACATTACCCCAAAAAGCTCCATCTTCCTAGAAAAGAGGATTCGTT
Chik.aquatica_KR078265          AGGGTACATTACCCCAAAATGTTCCATCTTCCTAGAAAGGAGGATTCGTT
Chik.mutica_KU696970            AGGGTACATTACCCCAAAATGTTCCATCTTCCTAGAAAGGAGGATTCGTT
Potamophila                     AGGGTACATTACCCCAAAATGTTCCATCTTCCTAGAAAAGAGGATTCGTT
Rhynchoryza_subulata_NC_016718  AGGGTACATTACCCCAAAATGTTCCATCTTCCTAGAAAAGAGGATTCGTT
Microlaena                      AGGGTACGTTACCCCAAAATGTTCCATCTTCCTAGAAAAGTGGATTCGTT
Phyllostachys                   TGGGTACATTACCCCAAAATGTTCCATCTTCCTAGAAAAGTGGATTCGTT

O.sativa.Indica_NC_008155       CCAGAAAGGTTCCGGAAGAAGTTAATCGCAAGCAAGAAGATTGTTTACGA
O.nivara_NC_005973              CCAGAAAGGTTCCGGAAGAAGTTAATCGCAAGCAAGAAGATTGTTTACGA
O.barthii_NC_027460             CCAGAAAGGTTCCGGAAGAAGTTAATCGCAAGCAAGAAGATTGTTTACGA
O.glumipatula_NC_027461         CCAGAAAGGTTCCGGAAGAAGTTAATCGCAAGCAAGAAGATTGTTTACGA
O.officinalis_NC_027463         CCAGAAAGGTTCCGGAAGAAGTTAATCGTAAGCAAGAAGATTGTTTACGA
O.punctata_NC_027676            CCAGAAAGGTTCCGGAAGAAGTTAATCGTAAGCAAGAAGATTGTTTACGA
O.australiensis_NC_024608       CCAGAAAGGTTCCGGAAGAAGTTAATCGTAAGCAAGAAGATTGTTTACGA
O.brachyantha.134604bp          CCAGAAAGGTTCCGGAAGAAGTTAATCGTAAGTAAGAAGATTGTTTACGA
Leersia                         CCAGAAAGGTTCCGGAAGAAGTGAATCGTAAGCAAGAAGATTGTTTACGA
Ziza.latifolia_KT161956         CCAGAAAGGTTCCGGAAGAAGTTAATCGTAAGCAAGAAGATTGTTTACGA
Ziza.aquatica_KJ870999          CCAGAAAGGTTCCGGAAGAAGTTAATCGTAAGCAAGAAGATTGTTTACGA
Chik.aquatica_KR078265          CCAGAAAGGTTCCGGAAGAAGTTAATCGTAAGCAAGAAGATTGTTTACGA
Chik.mutica_KU696970            CCAGAAAGGTTCCGGAAGAAGTTAATCGTAAGCAAGAAGATTGTTTACGA
Potamophila                     CCAGAAAGGTTCCGGAAGAAGTTAATCGTAAGCAAGAAGATTGTTTACGA
Rhynchoryza_subulata_NC_016718  CCAGAAAGGTTCCGGAAGAAGTTAATCGTAAGCAAGAAGATTGTTTACGA
Microlaena                      CCAGAAAGGTTCCCGAAGAAGTTAATCGTAAGCAAGAAGATTGTTTACGA
Phyllostachys                   CCACAAAGGTTCCAGAAGATGTTAATGGTAAGCAAGAAGATTGTTTACGA

O.sativa.Indica_NC_008155       AGAAACAACAAGAAAAATTCATATTCTGATACATAAGAGTTATATAGGAA
O.nivara_NC_005973              AGAAACAACAAGAAAAATTCATATTCTGATACATAAGAGTTATATAGGAA
O.barthii_NC_027460             AGAAACAACAAGAAAAATTCATATTCTGATACATAAGAGTTATATAGGAA
O.glumipatula_NC_027461         AGAAACAACAAGAAAAATTCATATTCTGATACATAAGAGTTATATAGGAA
O.officinalis_NC_027463         AGAAACAACAAGAAAAATTCATATTCTGATACATAAGAGTTATATAGGAA
O.punctata_NC_027676            AGAAACAACAAGAAAAATTCATATTCTGATACATAAGAGTTATATAGGAA
O.australiensis_NC_024608       AGAAACAACAAGAAAAATTCATATTCTGATACATAAGAGTTATATAGGAA
O.brachyantha.134604bp          AGAAACAACAAGAAAAATTCATATTCTGATACATAAGAGTTATATAGGAA
Leersia                         AGAAACAAAAAGAAAAATTCATATTCTGATACATAAGAGTTATATAGGAA
Ziza.latifolia_KT161956         AGAAACAACAAGAAAAATTCATATTCTGATACATAAGAGTTATATAGGAA
Ziza.aquatica_KJ870999          AGAAACAACAAGAAAAATTCATATTCTGATACATAAGAGTTATATAGGAA
Chik.aquatica_KR078265          AGAAACAACAAGAAAAATTCATATTCTGATACATAAGAGTTATATAGGAA
Chik.mutica_KU696970            AGAAACAACAAGAAAAATTCATATTCTGATACATAAGAGTTATATAGGAA
Potamophila                     AGAAACAACAAGAAAAATTCATATTCTGATACATAAGAGTTATATAGGAA
Rhynchoryza_subulata_NC_016718  AGAAACAACAAGAAAAATTCATATTCTGATACATAAGAGTTATATAGGAA
Microlaena                      AGAAACAACAAGAAAAATTCATATTCTGATACATAAGAGTTATACAGGAA
Phyllostachys                   AGAAACAACAAGAAAAATTCATATTCTGATACATAAGAGTTATATAGGAA

O.sativa.Indica_NC_008155       CCGAAATAGTCTTTTATTTTCTTTTTTCAAAATAAAAATGGATTTCATTG
O.nivara_NC_005973              CCGAAATAGTCTTTTATTTTCTTTTTTCAAAATAAAAATGGATTTCATTG
O.barthii_NC_027460             CCGAAATAGTCTTTTATTTTCTTTTTTCAAAATAAAAATGGATTTCATTG
O.glumipatula_NC_027461         CCGAAATAGTCTTTTATTTTCTTTTTTCAAAATAAAAATGGATTTCATTG
O.officinalis_NC_027463         TCGAAATAGTCTTTTATTTTCTTTTTTCAAAATAAAAATGGATTTCATTG
O.punctata_NC_027676            TCGAAATAGTCTTTTATTTTCTTTTTTCAAAATAAAAATGGATTTCATTG
O.australiensis_NC_024608       TCGAAATAGTCTTTTATTTTCTTTTTTCAAAATAAAAATGGATTTCATTG
O.brachyantha.134604bp          TCGAAATAGTCTTTTATTTCCTTTTTTCAAAAGAAAAATGGATTTCATTG
Leersia                         TCGAAATAGTCTTTTATTTTCTTTTTTCAAAATAAAAATGGATTTCATTG
Ziza.latifolia_KT161956         TCGAAATAGTCTTTTATTTTCTTTTTTCAAAAGAAAAATGGATTTCATTG
Ziza.aquatica_KJ870999          GCGAAATAGTCTTTTATTTGCTTTTTTCAAAAGAAAAATGGATTTCATTG
Chik.aquatica_KR078265          TCGAAATAGTCTTTTATTTTCTTTTTTCAAAAGAAAAATGGATTTCATTG
Chik.mutica_KU696970            TCGAAATAGTCTTTTATTTTCTTTTTTCAAAAGAAAAATGGATTTCATTG
Potamophila                     TCGAAATAGTCTTTTATTTTCTTTTTTCAAAAGAAAAATGGATTTCATTG
Rhynchoryza_subulata_NC_016718  TCGAAATAGTCTTTTATTTTCTTTTTTCAAAATAAAAATGGATTTCATTG
Microlaena                      TCGAAATAGTCTTTTATTTTCATTTTTCNNNNNAAAAATGGGTTTCATTG
Phyllostachys                   TCGAAATAGTCTTTTATTTTCTTTTTTCAAAAGAAAAATCGATTTCATTG

O.sativa.Indica_NC_008155       AAGTAATAAAACTATTCCAATTCGAGTAGTAGTTGAGAAAGAATCGCAAT
O.nivara_NC_005973              AAGTAATAAAACTATTCCAATTCGAGTAGTAGTTGAGAAAGAATCGCAAT
O.barthii_NC_027460             AAGTAATAAAACTATTCCAATTCGAGTAGTAGTTGAGAAAGAATCGCAAT
O.glumipatula_NC_027461         AAGTAATAAAACTATTCCAATTCGAGTAGTAGTTGAGAAAGAATCGCAAT
O.officinalis_NC_027463         AAGTAATAAAACTATTCCAATTCGAGTAGTAGTTGAGAAAGAATCGCAAT
O.punctata_NC_027676            AAGTAATAAAACTATTCCAATTCGAGTAGTAGTTGAGAAAGAATCGCAAT
O.australiensis_NC_024608       AAGTAATAAAACTATTCCAATTCGAGTAGTAGTTGAGAAAGAATCGCAAT
O.brachyantha.134604bp          AAGTAATAAAACTATTCCAATTCGAATAGTAGTTGAGAAAGAATCGCAAT
Leersia                         AAGTAGTAAAACTATTCCAATTCGAATAGTAGTTGAGAAAGAATCGCAAT
Ziza.latifolia_KT161956         AAGTAATAAAACTATTCCAATTCGAATAGTAGTTGAGAAAGAATCGCAAT
Ziza.aquatica_KJ870999          AAGTAATAAAACTATTCCAATTCGAATAGTAGTTGAGAAAGAAGCGCAAT
Chik.aquatica_KR078265          AAGTAATAAAACTATTCCAATTCGAATAGTAGTTGAGAAAAAATCGCAAT
Chik.mutica_KU696970            AAGTAATAAAACTATTCCAATTCGAATAGTAGTTGAGAAAAAATCGCAAT
Potamophila                     AAGTAATAAAACTATTCCAATTCGAATAGTAGTTGAGAAAGAATCGCAAT
Rhynchoryza_subulata_NC_016718  AAGTAATAAAACTATTCCAATTCGAATAGTAGTTGAGAAAGAATCGCAAT
Microlaena                      AAGTAATAAAACTATTCCAATTCGAATAGTAGTTGAGAAAGAATCGCAAT
Phyllostachys                   AAGTAATAAGACTATTCCAATTCGAATAGTAGTTGAGAAAGAATCGCAAT

O.sativa.Indica_NC_008155       AAATGCAAGGATGGAACATCTTGGATCCGGTATTGAAGGAGTTGAAGCAA
O.nivara_NC_005973              AAATGCAAGGATGGAACATCTTGGATCCGGTATTGAAGGAGTTGAAGCAA
O.barthii_NC_027460             AAATGCAAGGATGGAACATCTTGGATCCGGTATTGAAGGAGTTGAAGCAA
O.glumipatula_NC_027461         AAATGCAAGGATGGAACATCTTGGATCCGGTATTGAAGGAGTTGAAGCAA
O.officinalis_NC_027463         AAATGCAAGGATGGAACATCTTGGATCCGGTATTGAAGGAGTTGAAGCAA
O.punctata_NC_027676            AAATGCAAGGATGGAACATCTTGGATCCGGTATTGAAGGAGTTGAAGCAA
O.australiensis_NC_024608       AAATGCAAAGATGGAACATCTTGGATCCGGTATTGAAGGAGTTGAAGCAA
O.brachyantha.134604bp          AAATGCAAAGATGGAACATCTTGGATCCGGTATTGAAGGAGTTGAAGCAA
Leersia                         AAATGCAAAGATGGAACATCTTGGATCCGGTATTGAAGGAGTTGAAGCAA
Ziza.latifolia_KT161956         AAATGCAAAGATGGAACATCTTGGATTCGGTATTGAAGGAGTTGAAGCAA
Ziza.aquatica_KJ870999          AAATGCAAAGATGGAACATCTTGGATTCGATATTGAAGGAGTTGAAGCAA
Chik.aquatica_KR078265          AAATGCAAAGATGGAACATCTTGGATTCGGTATTGAAGGAGTTGAAGCAA
Chik.mutica_KU696970            AAATGCAAAGATGGAACATCTTGGATTCGGTATTGAAGGAGTTGAAGCAA
Potamophila                     AAATGCAAAGATGGAACATCTTGGATTCGGTATTGAAGTAGTTGAAGCAA
Rhynchoryza_subulata_NC_016718  AAATGCAAAGATGGAACATCTTGGATTCGGTATTGAAGGAGTTGAAGCAA
Microlaena                      AAATGCAAAGATGGAACATCTTTGATCCGGTATTGAAGGAGTTGAACCAA
Phyllostachys                   AAATGCAAAGATGGAACATCTTTGATCCGGTATTGAAGGAGTTGAACCAA

O.sativa.Indica_NC_008155       GATATCCAAATGGATAGGATAGGGTATTTCTATATGTGCTAGATAATGTA
O.nivara_NC_005973              GATATCCAAATGGATAGGATAGGGTATTTCTATATGTGCTAGATAATGTA
O.barthii_NC_027460             GATATCCAAATGGATAGGATAGGGTATTTCTATATGTGCTAGATAATGTA
O.glumipatula_NC_027461         GATATCCAAATGGATAGGATAGGGTATTTCTATATGTGCTAGATAATGTA
O.officinalis_NC_027463         GATATCCAAATGGATAGGATAGGGTATTTCTATATGTGCTAGATAATGTA
O.punctata_NC_027676            GATATCCAAATGGATAGGATAGGGTATTTCTATATGTGCTAGATAATGTA
O.australiensis_NC_024608       GATATCCAAATGGATAGGATAGGGTATTTCTATATGTGCTAGATAATGTA
O.brachyantha.134604bp          GATATCCAAATGGATAGGATAAGGTATTTCTATATGTGATAGATAGTGTA
Leersia                         GATATCCAAATGAATAGGATAAAGTATTTCTATATGTGATAGATAATGTA
Ziza.latifolia_KT161956         GATATCCAAATGGATAGGATAGGGTATTTCTATATGTGATAGATAATGTA
Ziza.aquatica_KJ870999          GATATCCAAATGGATAGGATAGGGTATTTCTATATGTGATAGATAATGTA
Chik.aquatica_KR078265          GATATCAAAATGGATAGGATAGGGTATTTCTATATGTGATAGATAATGTA
Chik.mutica_KU696970            GATACCAAAATGGATAGGATAGGGTATTTCTATATGTGATAGATAATGTA
Potamophila                     GATATCCAAATGGATAGGATAGGGTATTTCTATATGTGATAGATAATGTA
Rhynchoryza_subulata_NC_016718  GATATCCAAATGGATAGGATAGGGTATTTCTATATGTGATAGATAATGTA
Microlaena                      GATTTCCAAATGGATAGGGTAAGGTATTTCTATATGTGATAGATAATGTA
Phyllostachys                   GATTTCAAAATGGATAGGATAGGGTATTTCTATATGTGATAGATAATGTA

O.sativa.Indica_NC_008155       AGTGCAAAAATTTGTCTTCTAAAAAAGGAAATATTGAATGAATAGATCGT
O.nivara_NC_005973              AGTGCAAAAATTTGTCTTCTAAAAAAGGAAATATTGAATGAATAGATCGT
O.barthii_NC_027460             AGTGCAAAAATTTGTCTTCTAAAAAAGGAAATATTGAATGAATAGATCGT
O.glumipatula_NC_027461         AGTGCAAAAATTTGTCTTCTAAAAAAGGAAATATTGAATGAATAGATCGT
O.officinalis_NC_027463         AGTGCAAAAATTTGTCTTCTAAAAAAGGAAATATTGAATGAATAGATCGT
O.punctata_NC_027676            AGTGCAAAAATTTGTCTTCTAAAAAAGGAAATATTGAATGAATAGATCGT
O.australiensis_NC_024608       AATGCAAAAATTTGTCTTCTAAAAAAGGAAATATTGAATGAATAGATCGT
O.brachyantha.134604bp          AATGCAAAAATTTGTCTTCTAAAAAAGGAAATATTGAATGAATAGATCGT
Leersia                         AATGGAAAAATTTGTCTTCTAAAAAGGGAAATATTGAATGAATAGATCGT
Ziza.latifolia_KT161956         AATGCAAAAATTTGTCTTCTAAAAAAGGAAATATTGAATGAATAGATCGT
Ziza.aquatica_KJ870999          AATGCAAAAATTTGTCTTCTAAAAAAGGAAATATTGAATGAATAGATCGT
Chik.aquatica_KR078265          AATGCAAAAATTTGTCTTCTAAAAAGGGAAATATTGAATGAATAGATCGT
Chik.mutica_KU696970            AATGCAAAAATTTGTCTTCTAAAAAGGGAAATATTGAATGAATAGATCGT
Potamophila                     AATGCAAAAATTTGTCTTCTAAAAAGGGAAATATTGAATGAATAGATCGT
Rhynchoryza_subulata_NC_016718  AATGCAAAAATTTGTCTTCTAAAAAAGGAAATATTGAATGAATAGATCGT
Microlaena                      AATGCAAAAATTTGTCTTCTAAAAAGGGAAATATTGAATGAATAGATCGT
Phyllostachys                   AATGCAAAAATTTGTCTTCTAAAAAGGGAAATATTGAATGAATAGATCGT

O.sativa.Indica_NC_008155       AAATTCTGAAACTTTGGTATTTCTTTTTCTTCCGGACAAGACTGTTCTCG
O.nivara_NC_005973              AAATTCTGAAACTTTGGTATTTCTTTTTCTTCCGGACAAGACTGTTCTCG
O.barthii_NC_027460             AAATTCTGAAACTTTGGTATTTCTTTTTCTTCCGGACAAGACTGTTCTCG
O.glumipatula_NC_027461         AAATTCTGAAACTTTGGTATTTCTTTTTCTTCCGGACAAGACTGTTCTCG
O.officinalis_NC_027463         AAATTCTGAAACTTTGGTATTTCTTTTTCTTCCGGACAAGACAGTTCTCG
O.punctata_NC_027676            AAATTCTGAAACTTTGGTATTTCTTTTTCTTCCGGACAAGACTGTTCTCG
O.australiensis_NC_024608       AAATTCTGAAACTTTGGTATTTCTTTTTCTTCCGGACAAGACTGTTCTCG
O.brachyantha.134604bp          AAATTCTGAAACTTTGGTATTTCTTTTTCTTCCGGACAAGACAGTTCTCG
Leersia                         AAATTCTGAAGCTTTGGTATTTCTTTTTCTTCCGGGCAAGAAAGTTCTCG
Ziza.latifolia_KT161956         AAATTCTGAAACTTTGGTATTTCTTTTTCTTCCGGACAAGAAAGTTCTCG
Ziza.aquatica_KJ870999          AAATTCTGAAACTTTGGTATTTCTTTTTCTTCTGGACAAGAAAGCTCTCG
Chik.aquatica_KR078265          AAATTCTGAAACTTTGGTATTTCTTTTTCTTCCGGACAAGACAGTTCTCG
Chik.mutica_KU696970            AAATTCTGAAACTTTGGTATTTCTTTTTCTTCCGGACAAGACAGTTCTCG
Potamophila                     AAATTCTGAAACTTTGGTATTTCTTTTTCTTCCGGACAAGACAGTTCTCG
Rhynchoryza_subulata_NC_016718  AAATTCTGAAACTTTGGTATTTCTTTTTCTTCCGGACAAGACAGTTCTCG
Microlaena                      AAATTCTGAAACTTTGGTATTTCTTTTTCTTCCGGACAAGACAGTTCTCG
Phyllostachys                   AAATTCTGAAACTTTGGTGTTTCTTTTTCTTTCGGACAAGATAATTCTCG

O.sativa.Indica_NC_008155       TAGCGAGAATGGGATTTCTACAACGATCGCAAACCCCTCAGATAGAATCT
O.nivara_NC_005973              TAGCGAGAATGGGATTTCTACAACGATCGCAAACCCCTCAGATAGAATCT
O.barthii_NC_027460             TAGCGAGAATGGGATTTCTACAACGATCGCAACCCCCTCAGATAGAATCT
O.glumipatula_NC_027461         TAGCGAGAATGGGATTTCTACAACGATCGCAAACCCCTCAGATAGAATCT
O.officinalis_NC_027463         TAGCGAGAATGGGATTTCTACAACGATCGCAAACCCCTCAGATAGAATCT
O.punctata_NC_027676            TAGCGAGAATGGGATTTCTACAACGATCGCAAACCCCTCAGATAGAATCT
O.australiensis_NC_024608       TAGCGAGAATGGGATTTCTACAACGATCGCAAACCCCTCAGATAGAATCT
O.brachyantha.134604bp          TAGCGAGAGTGGGATTTCTACAACGATCGCAAACCCCTCAGATAGAATCT
Leersia                         TAGCGAGAGTGGGATTTCTACAACGATCGCAAACCCCTCAGATAGAATCT
Ziza.latifolia_KT161956         TAGCGAGAATGGGATTTCTACAACGATCGCAAACCCCTCAGCTAGAATCT
Ziza.aquatica_KJ870999          TAGCGAGAATGGGATTTCTACAACGATCGCAAACCCCTCAGCTAGAATCT
Chik.aquatica_KR078265          TAGCGAGAATGGGATTTCTACAACGATCGCAAACCCCTCAGATAGAATCT
Chik.mutica_KU696970            TAGCGAGAATGGGATTTCTACAACGATCGCAAACCCCTCAGATAGAATCT
Potamophila                     TAGCGAGAATGGGATTTCTACAACGATCGCAAACCCCTCAGATAGAATCT
Rhynchoryza_subulata_NC_016718  TAGCGAGAATGGGATTTCTACAACGATCGCAAACCCCTCAGCTAGAATCT
Microlaena                      TAGCGAGAATGGGATTTCTACTACGATCGCAAACCCCTCAGATAGAATCT
Phyllostachys                   TAGCGAGAATGGGATTTCTACAACGATCGCAAACCCCTCAGATAGAATCT

O.sativa.Indica_NC_008155       GAGAATAAAACTCAGAATAAAAAAAATTGTTGTAATCCAATAATCGATCT
O.nivara_NC_005973              GAGAATAAAACTCAGAATAAAAAAAATTGTTGTAATCCAATAATCGATCT
O.barthii_NC_027460             GAGAATAAAACTCAGAATAAAAAAAATTGTTGTAATCCAATAATCGATCT
O.glumipatula_NC_027461         GAGAATAAAACTCAGAATAAAAAAAATTGTTGTAATCCAATAATCGATCT
O.officinalis_NC_027463         GAGAATAAAACTCAGAATAAAAATAATTGTTGTAATCCAATAATCGATCT
O.punctata_NC_027676            GAGAATAAAACTCAGAATAAAAATAATTGTTGTAATCCAATAATCGATCT
O.australiensis_NC_024608       GAGAATAAAACTCAGAATAAAAATAATTGTTGTAATCCAATAATCGATCT
O.brachyantha.134604bp          GAGAATAAAACTCAGAATAAAAATAATTGTTGTAATCCAATAATCGATCT
Leersia                         GAGAATAAAACTCAGAATAAAAAAAATTGTTGTAATCCAATAATCGATCT
Ziza.latifolia_KT161956         GAGAATAAAACTCAGAATAAAAATAATTGTTGTAATCCAAAAACCGATCT
Ziza.aquatica_KJ870999          GAGAATAAAACTCAGAATAAAAATAATTGTTGTAATCCAAAAACCGATCT
Chik.aquatica_KR078265          GAGAATAAAACTCAGAATAAAAATAATTGTTATAATCCAAAAATCGATCT
Chik.mutica_KU696970            GAGAATAAAACTCAGAATAAAAATAATTGTTATAATCCAAAAATCGATCT
Potamophila                     GAGAATAAAACTCAGAATAAAAATAATTGTTGTAATCCAAAAATCGATCT
Rhynchoryza_subulata_NC_016718  GAGAATAAAACTCAGAATAAAAAAAATTGTTGTAATCCAACAATCGATCT
Microlaena                      GAGAAAAAAACTCAGAATAAAAATAATTGTTGTAATCCAACAATCGATCT
Phyllostachys                   GAGAATAAAACTCAGAATAAAAAAAATTGTTGTAATCCAACAATCGATCT

O.sativa.Indica_NC_008155       TGGTTAGGATGATTAACCAAATTAATCCAAAAATTCTGCTGATACATTCG
O.nivara_NC_005973              TGGTTAGGATGATTAACCAAATTAATCCAAAAATTCTGCTGATACATTCG
O.barthii_NC_027460             TGGTTAGGATGATTAACCAAATTAATCCAAAAATTCTGCTGATACATTCG
O.glumipatula_NC_027461         TGGTTAGGATGATTAACCAAATTAATCCAAAAATTCTGCTGATACATTCG
O.officinalis_NC_027463         TGGTTAGGACGATTAACCAAATTAATCCAAAAATTCTGCTGATACATTCG
O.punctata_NC_027676            TGGTTAGGATGATTAACCAAATTAATCCAAAAATTCTGCTGATACATTCG
O.australiensis_NC_024608       TGGTTAGGATGATTAACCAAATTAATGCAAAAATTCTGCTGATACATTCG
O.brachyantha.134604bp          TGGTTAGGATAATTAACCAAATTAATCCAAAATTTCTGCTGATACATTCG
Leersia                         TGGTTAGGATGATTAACCAAATTAATCCAAAAATTCTGCTGATACATTCG
Ziza.latifolia_KT161956         TGGCTAGGATGATTAACCAAATTAATCCTAAAATTCTGCTGATACATTTG
Ziza.aquatica_KJ870999          TGGCTAGGATGATTAACCAAATTAATCCTAAAATTCTGCTGATACATTTG
Chik.aquatica_KR078265          TGGTTAGGATGATTAACCAAATTAATCCTAAAATTCTGCTGATACATTCG
Chik.mutica_KU696970            TGGTTAGGATGATTAACCAAATTAATCCTAAAATTCTGCTGATACATTCG
Potamophila                     TGGTTAGGATGATTAACCAAATTAATCCTAAAATTCTGCTGATACATTCG
Rhynchoryza_subulata_NC_016718  TGGTTAGGATGATTAACCAAATTAATCCTAAAATTCTGCTGATACATTCG
Microlaena                      TGGTTAGGATGATTAACCGAATTAATCCTAAAATTCTGTTGATACATTCG
Phyllostachys                   TGGTTAGGATGATTAACCGAGTTAATCCAAAAATTCTGCTGATACATTCG

O.sativa.Indica_NC_008155       AATCATTAACCGTTTCACAAGTAGTGAACTAAATTTCTTGTTATTAGAAC
O.nivara_NC_005973              AATCATTAACCGTTTCACAAGTAGTGAACTAAATTTCTTGTTATTAGAAC
O.barthii_NC_027460             AATCATTAACCGTTTCACAAGTAGTGAACTAAATTTCTTGTTATTAGAAC
O.glumipatula_NC_027461         AATCATTAACCGTTTCACAAGTAGTGAACTAAATTTCTTGTTATTAGAAC
O.officinalis_NC_027463         AATCATTAACCGTTTCACAAGTAGTGAACTAAATTTCTTGTTATTAGAAC
O.punctata_NC_027676            AATCATTAACCGTTTCACAAGTAGTGAACTAAATTTCTTGTTATTAGAAC
O.australiensis_NC_024608       AATCATTAACCGTTTCACAAGTAGTGAACTAAATTTCTTGTTATTAGAAC
O.brachyantha.134604bp          AATCATTAACCGTTTCACAAGTAGTGAACTAAATTTCTTGTTATTAGAAC
Leersia                         AATCATTAACCGTTTCACAAGTAGTGAACTAAATTTCTTGTTATTAGAAC
Ziza.latifolia_KT161956         AATAATTAACCGTTTCACAAGTAGTGAACTAAATTTCCTGTTATTAGGAC
Ziza.aquatica_KJ870999          AATAATTAACCGTTTCACAAGTAGTGAACTAAATTTCCTGTTATTAGGCC
Chik.aquatica_KR078265          AATAATTAACCGTTTCACAAGTAGTGAACTAAATTTCTTGTTATTAGAAC
Chik.mutica_KU696970            AATAATTAACCGTTTCACAAGTAGTGAACTAAATTTCTTGTTATTAGAAC
Potamophila                     AATAATTAACCGTTTCACAAGTAGTGAACTAAATTTCTTGTTATTAGAAC
Rhynchoryza_subulata_NC_016718  AATAATTAACCGTTTCACAAGTAGTGAACTAAATTTCTTGTTATTAGAAC
Microlaena                      AATAATTAAACGTTTCACAAGTAGTGAACTAAATTTCTTGTTATTACAAC
Phyllostachys                   AATAATTAAACGTTTCACAAGTAGTGAACTAAATTTCTTGTTATTACAAC

O.sativa.Indica_NC_008155       CAATAATTTCGACAAGTTCGGAACCATTTAATCCATAATCATGGGCAAAC
O.nivara_NC_005973              CAATAATTTCGACAAGTTCGGAACCATTTAATCCATAATCATGGGCAAAC
O.barthii_NC_027460             CAATAATTTCGACAAGTTCGGAACCATTTAATCCATAATCATGGGCAAAC
O.glumipatula_NC_027461         CAATAATTTCGACAAGTTCGGAACCATTTAATCCATAATCATGGGCAAAC
O.officinalis_NC_027463         CAAAAATTTCGACAAGTTCGGAACCATTTAATCCATAATCATGGGCAAAC
O.punctata_NC_027676            CCATAATTTCGACAAGTTCGGAACCATTTAATCCATAATCATGGGCAAAC
O.australiensis_NC_024608       CAAAAATTTCGACAAGTTCGGAACCATTTAATCCATAATCATAGGCAAAC
O.brachyantha.134604bp          CAAAAATTTCGACAAGTTCGGAACCATTTAATCCATAATCATGGGCAAAC
Leersia                         CAAAAATTTCGACAAGTTCGGAACCATTTAATCCATAATCATGGGCAAAC
Ziza.latifolia_KT161956         CAACAATTTCGACAAGTTCGGAACCATTTAATCCATAATCATGGGCAAAC
Ziza.aquatica_KJ870999          CAACAATTTGGGCAAGTTCGGAACCATTTAATCCATAATCATGGGCAAAC
Chik.aquatica_KR078265          CAACAATTTCGACAAGTTCGGAACCATTTAATCCATAATCATGGGCAAAC
Chik.mutica_KU696970            CAACAATTTCGACAAGTTCGGAACCATTTAATCCATAATCATGGGCAAAC
Potamophila                     CAACAATTTCGACAAGTTCGGAACCATTTAATCCATAATCATGGGCAAAC
Rhynchoryza_subulata_NC_016718  CAACAATTTCGACAAGTTCGGAACCATTTAATCCATAATCATGGGCAAAC
Microlaena                      CAATAATTTCGACAGGTTCGGAGCCGTTTAATCCATAATCATGGGCAAAT
Phyllostachys                   TAACAATTTCCACAGGTTCGGAACCTTTTAATCCATAATCATGGGCAAAT

O.sativa.Indica_NC_008155       ACATAAATGTACTCCTGAAAGAGTAGTGGGTAGACGAAATATTGTCTAGG
O.nivara_NC_005973              ACATAAATGTACTCCTGAAAGAGTAGTGGGTAGACGAAATATTGTCTAGG
O.barthii_NC_027460             ACATAAATGTACTCCTGAAAGAGTAGTGGGTAGACGAAATATTGTCTAGG
O.glumipatula_NC_027461         ACATAAATGTACTCCTGAAAGAGTAGTGGGTAGACGAAATATTGTCTAGG
O.officinalis_NC_027463         ACATAAATGTACTCCTGAAAGAGTAGTGGGTAGACGAAATATTGTCCAGG
O.punctata_NC_027676            ACATAAATGTACTCCTGAAAGAGTAGTGGGTAGATGAAATATTGTCTAGG
O.australiensis_NC_024608       ACATAAATGTACTCCTGAAAGAGTAGTGGGTAGACGAAATATTGTCTAGG
O.brachyantha.134604bp          ACATAAATGTACTCCTGAAAGAGTAGTGGGTAGATGAAATATTGTCTAGG
Leersia                         ACATAAATGTACTCCTGAAAGAGTAGTGGGTAGACGAAATTTTGTCTAGG
Ziza.latifolia_KT161956         GCATAAATATACTCCTGAAAGAGTAGTGGGTAGACCCAATATTGTCTACG
Ziza.aquatica_KJ870999          GCATAAATATACTCCTGAAAGAGTAGTGGGTAGACCCCATATTGTCTACG
Chik.aquatica_KR078265          GCATAAATATACTCCTGAAAGAGTAGTGGGTAGACCAAATATTGTCTACG
Chik.mutica_KU696970            GCATAAATATACTCCTGAAAGAGTAGTGGGTAGACCAAATATTGTCTACG
Potamophila                     GCATAAATATACTCCTGAAAGAGTAGTGGGTAGACCCAATATTGTCTACG
Rhynchoryza_subulata_NC_016718  GCATAAATATACTCCTGAAAGAGTAGTGGGTAGACCCAATATTGTCTACG
Microlaena                      GCATAAATATACTCCTGAAAGAGAAGTGGGTAGACAAAATATTGNNNNNN
Phyllostachys                   GCATAAATATACTCCTGAAAGAGAAGTGGGTAAACGAAGTATTGTTGACG

O.sativa.Indica_NC_008155       AAATTTAAGTTTTTCTGAATAACCCTCGAATTTTTCCATTTGTATTTCTA
O.nivara_NC_005973              AAATTTAAGTTTTTCTGAATAACCCTCGAATTTTTCCATTTGTATTTCTA
O.barthii_NC_027460             AAATTTAAGTTTTTCTGAATAACCCTCGAATTTTTCCATTTGTATTTCTA
O.glumipatula_NC_027461         AAATTTAAGTTTTTCTGAATAACCCTCGAATTTTTCCATTTGTATTTCTA
O.officinalis_NC_027463         AAATTTAAGTTTTTCTGAATACCCCTCGAATTTTTCCATTTGTATTTCTA
O.punctata_NC_027676            AAATTTAAGTTTTTCTGAATACCCCCCGAATTTTTCCATTTGTATTTCTA
O.australiensis_NC_024608       AAATTTTAGTTTTTCTGAATACCCCTCGAATTTTTCCATTTGTATTTCTA
O.brachyantha.134604bp          AAATTGAAGTTTTTCTGAATACCCCTCGAATTTTTCCATTTGTATTTCTA
Leersia                         AAATTTAAGTTTTTCTGAATACCCTTCGAATTTTTCCATTTGTATTTCTA
Ziza.latifolia_KT161956         AAATTTAAGTTTTTCTAAATACCCTTCGAATTTTTCCATTTGTATTTCTA
Ziza.aquatica_KJ870999          AAATTTAAGTTTTTCTAAATACCCTTCGAATTTTTCCATTTGTATTTCTA
Chik.aquatica_KR078265          AAATTTAAGTTTTTCTGAATACCCTTCGAATTTTTCCATTTGTATTTCTA
Chik.mutica_KU696970            AAATTTAAGTTTTTCTGAATACCCTTCGAATTTTTCCATTTGTATTTCTA
Potamophila                     AAATTTCAGTTTTTCTGAATACCCTTCGAATTTTTCCATTTGTATTTCTA
Rhynchoryza_subulata_NC_016718  AAATTTAAGTTTTTCTGAATACCCTTCGAATTTTTCCATTTGTATTTCTA
Microlaena                      NNNNNNNNNTTTTTTTGAATACCCTTCGAATTTTTCCATTTGTATTTCTA
Phyllostachys                   AGATTTCTGTTTTTCTGAATACCCTTCCAATTTTTCCATTTGTATTTCTA

O.sativa.Indica_NC_008155       C------TTGAATCAGAGAGAGAGAAATATTTCTCGGTTTATCAAATGGT
O.nivara_NC_005973              C------TTGAATCAGAGAGAGAGAAATATTTCTCGGTTTATCAAATGGT
O.barthii_NC_027460             C------TTGAATCAGAGAGAGAGAAATATTTCTCGGTTTATCAAATGGT
O.glumipatula_NC_027461         C------TTGAATCAGAGAGAGAGAAATATTTCTCGGTTTATCAAATGGT
O.officinalis_NC_027463         C------TTGAATCAGAGAGAGAGAAATATTTCTCGGTTTATCAAATGGT
O.punctata_NC_027676            C------TTGAATCAGAGAGAGAGAAATATTTCTCGGTTTTTCAAATGGT
O.australiensis_NC_024608       C------TTGAATCAGAGAGAGAGAAATATTTCTCGGTTTATCAAATGGT
O.brachyantha.134604bp          CTTAAATTTAAATCAGAGAGAAAGAAATATTTCTCGGTTTATCAAATGGT
Leersia                         C------TTGAATCAGAGAGA-AGAAATATTTCTCGGTTTATAAAATGGT
Ziza.latifolia_KT161956         C------TTGAATCAGAGAGA-AGAAATATTTCTCGGTTTATCAAATGAT
Ziza.aquatica_KJ870999          C------TTGAATCAGAGAGA-ATAAATATTTCTCGGTTTATCAAATGAT
Chik.aquatica_KR078265          C------TTGAATCAGAGAGA-AGAAATATTTCTCGGTTTATCAAATGAT
Chik.mutica_KU696970            C------TTGAATCAGAGAGA-AGAAATATTTCTCGGTTTATCAAATGAT
Potamophila                     C------TTGAATCAGAGAGANAGAAATATTTCTCGGTTTATCAAATGAT
Rhynchoryza_subulata_NC_016718  C------TTGAATCAGAGAGA-AGAAATATTTCTCGGTTTATCAAATGAT
Microlaena                      C------TTGAATCAGAGAGAGAGAAATATTTCTCGGTTTATCAAATGAT
Phyllostachys                   C------TTGAATCAGAAAGA-AGAAGCATTTCTCGGTTTCTCAAATGAT

O.sativa.Indica_NC_008155       GATACATAGTACAATATGGTCAGAACAGGGTGTTGCATTTTTTAATACAA
O.nivara_NC_005973              GATACATAGTACAATATGGTCAGAACAGGGTGTTGCATTTTTTAATACAA
O.barthii_NC_027460             GATACATAGTACAATATGGTCAGAACAGGGTGTTGCATTTTTTAATACAA
O.glumipatula_NC_027461         GATACATAGTACAATATGGTCAGAACAGGGTGTTGCATTTTTTAATACAA
O.officinalis_NC_027463         GATACATAGTACAATATGGTCAGAACAGGGTGTTGCATTTTTTAATACAA
O.punctata_NC_027676            GATACATAGTACAATATGGTCAGAACAGGGTGTTGCATTTTTTAATACAA
O.australiensis_NC_024608       GATACATAGTGCAATATGGTCAGAACAGGGTGTTGCATTTTTTAATACAA
O.brachyantha.134604bp          GATACATAGTGCAATATGGTCAGAACAGGGTGTTGCATTTTTTAATACAA
Leersia                         GATACATAGTGCAATATGGTCAGAACAGGGTGTTGCATTTTTTAATACAA
Ziza.latifolia_KT161956         GATACATAGTGCAATATGGTCAGAACAGGGTGTTGCATTTTTTAATACAA
Ziza.aquatica_KJ870999          AATACATAGTGCAATATGGTCAGAACAGGGTGTTGCATTTTTTAATACAA
Chik.aquatica_KR078265          GATACATAGTGCAATATGGTCAGAACAGGGTGTTGCATTTTTTAATGCAA
Chik.mutica_KU696970            GATACATAGTGCAATATGGTCAGAACAGGGTGTTGCATTTTTTAATGCAA
Potamophila                     GATACATAGTGCAATGTGGTCAGAACAGGGTGTTGCATTTTTTAATACAA
Rhynchoryza_subulata_NC_016718  GATACATAGTGCAATATGGTCAGAACAGGGTGTTGCATTTTTTAATACAA
Microlaena                      GATACATAGTGCAATATGGTCAGAACAGGGTGTTGCATTTTTTAATACAA
Phyllostachys                   GATACATAGTGCAATATGGTCAAAACAGGGTGTTGCATTTTTTAATACAA

O.sativa.Indica_NC_008155       ACCCCTGGGGAAGAAAAGGAGTCTAATCCACGGATCTTTTTCCGCTCCTT
O.nivara_NC_005973              ACCCCTGGGGAAGAAAAGGAGTCTAATCCACGGATCTTTTTCCGCTCCTT
O.barthii_NC_027460             ACCCCTGGGGAAGAAAAGGAGTCTAATCCACGGATCTTTTTCCGCTCCTT
O.glumipatula_NC_027461         ACCCCTGGGGAAGAAAAGGAGTCTAATCCACGGATCTTTTTCCGCTCCTT
O.officinalis_NC_027463         ACCCCTGGGGAAGAAAAGGAGTCTAATCCACGGATCTTTTTCCGCTCCTT
O.punctata_NC_027676            ACCCCTGGGGAAGAAAAGGAGTCTAATCCACGGATCTTTTTCCGCTCCTT
O.australiensis_NC_024608       ACCCCAGGGGAAGAAAAGGAGTCTAATCCACGGATCTTTTTCCGCTCCTT
O.brachyantha.134604bp          ACCCA-GGGGAAGAAAAGGAGTCTAATTCACGAATCTTTTTCCGCTTCTT
Leersia                         ACCCT-AGGAAAGAAAAGGAGTCTAATCCACGGATCTTTTTCCGCTGCTT
Ziza.latifolia_KT161956         ACTCT--GGGAAGAAAGGGAGTCTAATCCACGGATCTTTTTCCGCTCCTT
Ziza.aquatica_KJ870999          ACTCT--GGGAAGAAAGGGAGTCTAATCCACGGATCTTTTTCCGTTCCTT
Chik.aquatica_KR078265          ACTCT--GGGAAGAAAGGGAGTCTAATCCACGGATCTTTTTCCGCTCCTT
Chik.mutica_KU696970            ACTCT--GGGAAGAAAGGGAGTCTAATCCACGGATCTTTTTCCGCTCCTT
Potamophila                     ACCNNTGGGGAAGAAAGGGAGTCTAATCCACGGATCTTTTTCCGCTCCTT
Rhynchoryza_subulata_NC_016718  ACTCT--GGGAAGAAAGGGAGTCTAATCCACGGATCTTTTTCCGCTCCTC
Microlaena                      ACCCNNNNNNNNNNNNNGGAGTCTAATCCACAGATCTTTTTACGTTCCTT
Phyllostachys                   ACCC--TGGAAAGAAAAGGAATCTAATCCACAGATCTT------TTCCTT

O.sativa.Indica_NC_008155       T-TCTATCCAA-TTTGTTTATGTTTGTTCTAATTAC-----AAAAGAGAA
O.nivara_NC_005973              T-TCTATCCAA-TTTGTTTATGTTTGTTCTAATTAC-----AAAAGAGAA
O.barthii_NC_027460             T-TCTATCCAA-TTTGTTTATGTTTGTTCTAATTACAAAAGAAAAGAGAA
O.glumipatula_NC_027461         T-TCTATCCAA-TTTGTTTATGTTTGTTCTAATTAC-----AAAAGAGAA
O.officinalis_NC_027463         T-TCTATCCAA-TTAGTTTATGTTTGTTCTAATTAC-----AAAAGAGAA
O.punctata_NC_027676            T-TCTATCCAA-TTAGTTTATGTTTGTTCTAATTAC-----AAAAGAGAA
O.australiensis_NC_024608       T-TCTATCCAA-TTAGTTTATGTTTGTTCTAATTAC-----AAAAGAGAA
O.brachyantha.134604bp          T-TCTATCCAATTTAGTTTATGTTTGTTCTAATTAC-----AAAAGAGAA
Leersia                         T-TCTATCCAA-TTAGTTTATGTTTGTTCTAATTAC-----AAAAGAGAA
Ziza.latifolia_KT161956         T-TCTATCCAA-TTAGTTTATGTTTGTTCTAATTAC-----AAAAGAGAA
Ziza.aquatica_KJ870999          T-TCTATCCAA-TTAGTTTATGTTTGTTCTAATTAC-----AAAAGAGAA
Chik.aquatica_KR078265          TATCTATCCAA-TTAGTTTATGTTTGTTCTAATTAC-----AAAAGAGAA
Chik.mutica_KU696970            TATCTATCCAA-TTAGTTTATGTTTGTTCTAATTAC-----AAAAGAGAA
Potamophila                     T-TCTATCCAA-TTAGTTTATGTTTGTTCTAATTAC-----AAAAGAGAA
Rhynchoryza_subulata_NC_016718  T-TCTATCCAA-TTAGTTTATGTTTGTTCTAATTAC-----AACAGAGAA
Microlaena                      T-TCTATCCAA-TTAGTTTATGTTTGTTCTAATTAC-----AAAAAAGAA
Phyllostachys                   T-TCTATCCAA-TTAGTTTATGTTTGTTCTAATTAC-----AAAAGAGAA

O.sativa.Indica_NC_008155       C-----AAATC------CTTTATTTTTGCAGGCCAATTGCTCTTTTGACT
O.nivara_NC_005973              C-----AAATC------CTTTATTTTTGCAGGCCAATTGCTCTTTTGACT
O.barthii_NC_027460             C-----AAATC------CTTTATTTTTGCAGGCCAATTGCTCTTTTGACT
O.glumipatula_NC_027461         C-----AAATC------CTTTATTTTTGCAGGCCAATTGCTCTTTTGACT
O.officinalis_NC_027463         C-----AAATC------CTTTATTTTTGCAGGCCAATTGCTCTTTTGACT
O.punctata_NC_027676            C-----AAATC------CTTTATTTTTGCAGGCCAATTGTTCTTTTGACT
O.australiensis_NC_024608       C-----AAATA------CTTTATTTTTGCAGGCCAATTGCTCTTTTGACT
O.brachyantha.134604bp          C-----AAATCCTTTATTTTTATTTTTGCGGGCCAATCGCTCTTTTGACT
Leersia                         C-----AAATC------TTTTATTTTTGCAGGCCAATCGCTCTTTTGACT
Ziza.latifolia_KT161956         CCAAACCAATC------TTTTATTTTTGCAGGCCAATCGCTCTTTTGACT
Ziza.aquatica_KJ870999          CCAAACCAATC------TTTTATTTTTGCGGGCCAATCGCTCTTTTGACT
Chik.aquatica_KR078265          C-----AAATC------TTTTATTTTTGCAGGCCAATCGCTCTTTTGACT
Chik.mutica_KU696970            C-----AAATC------TTTTATTTTTGCAGGCCAATCGCTCTTTTGACT
Potamophila                     C-----AAATC------TTTTATTTTTGCAGGCCAATCGCTCTTTTGACT
Rhynchoryza_subulata_NC_016718  C-----AAATC------CTTTATTTTTGCAGGCCAATCGCTCTTTTGACT
Microlaena                      C-----AAATC------TTTTATTTTTGCAGGCCAATTGCTCTTTTGACT
Phyllostachys                   C-----AAATC------TTTTATTTTTGCAGGCCAATCGCTCTTTTGACT

O.sativa.Indica_NC_008155       TTGGGATACAGTCTCTTTATCAATATACTGCTTCTTTTACACATTCAATC
O.nivara_NC_005973              TTGGGATACAGTCTCTTTATCAATATACTGCTTCTTTTACACATTCAATC
O.barthii_NC_027460             TTGGGATACAGTCTCTTTATCAATATACTGCTTCTTTTACACATTCAATC
O.glumipatula_NC_027461         TTGGGATACAGTCTCTTTATCAATATACTGCTTCTTTTACACATTCAATC
O.officinalis_NC_027463         TTGGAATACAGTCTCTTTATCAATATACTGCTTCTTTTACACATTCAATC
O.punctata_NC_027676            TTGGAATACAGTCTCTTTATCAATATACTGCTTCTTTTACACATTCAATC
O.australiensis_NC_024608       TTGGAATACAGTCTCTTTATCAATATACTGCTTCTTTTACACATTCAATC
O.brachyantha.134604bp          TTGGAATACAGTCTCTTTATCAATATACTGCTTCTTTTACACATTCAATC
Leersia                         TTGGAATACAGTCTCTTTATCAATATACTGCTTCTTTTACACATTCAATC
Ziza.latifolia_KT161956         TTGGAATACAGTCTCTTTATCAATATACTGCTTCTTTTACACATTCAATC
Ziza.aquatica_KJ870999          TTGGAATACAGTCTCTTTATCAATATACCGCTTCTTTTACACATTCAATC
Chik.aquatica_KR078265          TTGGAATACAGTCTCTTTATCAATATACTGCTTCTTTTACACATTCAATC
Chik.mutica_KU696970            TTGGAATACAGTCTCTTTATCAATATACTGCTTCTTTTACACATTCAATC
Potamophila                     TTGGAATACAGTCTCTTTATCAATATACTGCTTCTTTTACACATTCAATC
Rhynchoryza_subulata_NC_016718  TTGGAATACAGTCTCTTTATCAATATACTGCTTCTTTTACACATTCAATC
Microlaena                      TTGGAATAAAGTTTCTTTATCAATATACTGCTTCTTTTACACATTCAATC
Phyllostachys                   TTGGAATCCAGTCTCTTTATCAATATACTGCTTCTTTTACACATTCAATC

O.sativa.Indica_NC_008155       CATAACATCCTTTTC-AATCCAAAATCAAGAATAATTAGGATTTCT----
O.nivara_NC_005973              CATAACATCCTTTTC-AATCCAAAATCAAGAATAATTAGGATTTCT----
O.barthii_NC_027460             CATAACATCCTTTTC-AATCCAAAATCAAGAATAATTAGGATTTCTAA--
O.glumipatula_NC_027461         CATAACATCCTTTTC-AATCCAAAATCAAGAATAATTAGGATTTCT----
O.officinalis_NC_027463         CATAACATCCTTTTC-AATCCAAAATCAAGAATAATTAGGATTTCT----
O.punctata_NC_027676            CATAACATCCTTTTC-AATCCAAAATCAAGAATAATTAGGATTTCTA---
O.australiensis_NC_024608       CATAACATCTTTTTC-AATCCAAAATCAAGAATAATTAGGATTTCT----
O.brachyantha.134604bp          CATAACATCCTTTTT-AATCCAAAATCAAGAATAATTAGGATTTCT----
Leersia                         CATAACATCCTTTTC-AATCCAAACTCAAGAATAATTAGGATTTCTAA--
Ziza.latifolia_KT161956         CATAACATCCTTTTC-AATCCAAAATCAAGAATAATTAGGATTTCT----
Ziza.aquatica_KJ870999          CATAACATCCTTTTC-AATCCAAAATCAAGAATAATTAGGATTTCT----
Chik.aquatica_KR078265          CATAACATCCTTTTC-AATCCAAAATCAAGAATAATTAGGATTTCT----
Chik.mutica_KU696970            CATAACATCCTTTTC-AATCCAAAATCAAGAATAATTAGGATTTCT----
Potamophila                     CATAACATCCTTTTC-AATCCAAAATCAAGAATAATTAGGATTTCT----
Rhynchoryza_subulata_NC_016718  CATAACATCCTTTTC-AATCCAAAATCAAGAATAATTAGGATTTCT----
Microlaena                      CATAACATCTCTTTT-AACNNAAAAAAAATAATAATTAGGATTTCT----
Phyllostachys                   CATAACATCCCTTTTCAATCTATAATCAAGAATAATTAGGATTTCTAAAA

O.sativa.Indica_NC_008155       --AAAAAAAAAAGAAAAAATCAAAGGTCTACTCATAGGAAAA-CCAGCTT
O.nivara_NC_005973              --AAAAAAAAAAGAAAAAATCAAAGGTCTACTCATAGGAAAA-CCAGCTT
O.barthii_NC_027460             -AAAAAAAAAAAGAAAAAATCAAAGGTCTACTCATAGGAAAA-CCAGCTT
O.glumipatula_NC_027461         --AAAAAAAAAAGAAAAAATCAAAGGTCTACTCATAGGAAAA-CCAGCTT
O.officinalis_NC_027463         ---AAAAAAAAAGAAAAAATCAAGGGTCTACTCATAGGAAAA-CCAGCCT
O.punctata_NC_027676            --AAAAAAAAAAGAAAAAATCAAAGGTCTACTCATAGGAAAA-CCTGCCT
O.australiensis_NC_024608       ---AAAAAAAAAGAAAAAATCAAAGGTCTACTCATAGGAAAA-CCTGCTT
O.brachyantha.134604bp          ----AAAAAAAAGAAAAAAGAAAAGGTCTACTCATAGGAAAA-CCAGCCT
Leersia                         -AAAAAAAAAAAGAAAAAATCAAAGGTCTACTCATAGGAAAA-CCAGCCT
Ziza.latifolia_KT161956         ----AAAAAAAGGAAAAGATCAAAGATCTACTCATAGGAAAACCCAACCT
Ziza.aquatica_KJ870999          --AAAAAAAAAGGGAAAAATCAAAGATCTACTCATAGGAAAACCCAACCT
Chik.aquatica_KR078265          -AAAAAAAAAAAGAAAAAATCAAAGATCTACTCATAGGAAAACCCAACCC
Chik.mutica_KU696970            --AAAAAAAAAAGAAAAAATCAAAGATCTACTCATAGGAAAACCCAACCC
Potamophila                     --AAAAAAAAAAGAAAAAATCAAAGATCTACTCATAGGAAAA-CCAACCT
Rhynchoryza_subulata_NC_016718  --AAAAAAAAAAGAAAAAATCAAAGATCTACTCATAGGAAAACCCAACCT
Microlaena                      ---AAAAAAAAAGAAAAAANNNNNNNNNNNNNNNNNNNNNNNNNNNNNNT
Phyllostachys                   AAAAAAAAAAAAGAAAAAATCAAGGGTCCGTTCATAGGAAAACCCAACCT

O.sativa.Indica_NC_008155       TTCCCTACATCAGGCACTAATCTATTTTTAACGTCTAATTAGATCAGGGA
O.nivara_NC_005973              TTCCCTACATCAGGCACTAATCTATTTTTAACGTCTAATTAGATCAGGGA
O.barthii_NC_027460             TTCCCTACATCAGGCACTAATCTATTTTTAACGTCTAATTAGATCAGGGA
O.glumipatula_NC_027461         TTCCCTACATCAGGCACTAATCTATTTTTAACGTCTAATTAGATCAGGGA
O.officinalis_NC_027463         TTCCCTACATCAGGCACTAATCTATTTTTAACGTCTAATTAGATCAGGGA
O.punctata_NC_027676            TTCCCTACATCAGGCACTAATCTATTTTTAACGTCTAATTAGATCAGGGA
O.australiensis_NC_024608       TTCCCTACATCAGGCACTAATCTATTTTTAACGTCTAATTAGATCAGGGA
O.brachyantha.134604bp          TTCCCCACATCAGGCACTAATCTTTTTTTAACGTCTAATTAGATCAGGGA
Leersia                         TTCCCTACATCAGGCACTAATCCATTTTTAACGTCTAATTAGATCCGGGA
Ziza.latifolia_KT161956         TTCCCTGCATCAGGCACTAATCTATTTTTAACGTCTAATTAGAGCAGGGA
Ziza.aquatica_KJ870999          TTCCCTGCATCAGGCACTAATCTATTTTTAACGTCTAATTAGAGCAGGGA
Chik.aquatica_KR078265          TTCCCTGCATCAGGCACTAATCTATTTTTAACGTCTAATTAGATCAGGGA
Chik.mutica_KU696970            TTCCCTGCATCAGGCACTAATCTATTTTTAACGTCTAATTAGATCAGGGA
Potamophila                     TTCCCTGCATCAGGCACTAATCTATTTTTAACGTCTAATTAGATCAGGGA
Rhynchoryza_subulata_NC_016718  TTCCCTGCATCAGGCACTAATCTATTTTTAACGTCTAATTAGATCAGGGA
Microlaena                      TTCCCCGCATCAGGCACTAATCTATTTTTAACGTCTAATTAGATCGGGGA
Phyllostachys                   TTCCCCGCATCAGGCACTAATCTATTTTTAACGTCTAATTAGATCGGGGA

O.sativa.Indica_NC_008155       GTTCTTCC------AATTAAGAAGTTAAGCTCGTTGCTTTTTGTTTTACC
O.nivara_NC_005973              GTTCTTCC------AATTAAGAAGTTAAGCTCGTTGCTTTTTGTTTTACC
O.barthii_NC_027460             GTTCTTCC------AATTAAGAAGTTAAGCTCGTTGCTTTTTGTTTTACC
O.glumipatula_NC_027461         GTTCTTCC------AATTAAGAAGTTAAGCTCGTTGCTTTTTGTTTTACC
O.officinalis_NC_027463         GTTCTTCC------AATTAAGAAGTTAAGCTCGTTGCTTTTTATTTTACC
O.punctata_NC_027676            GTTCTTCC------AATTAAGAAGTTAAGCTCGTTGCTTTTTATTTTACC
O.australiensis_NC_024608       GTCCTTCC------AATTAAGAAGTTAAGCTCGTTGCTTTTTATTTTACC
O.brachyantha.134604bp          GTCCTTCCAATTAAAATTAAGAAGTTAAGCTCGTTGCTTTTTATTTTACC
Leersia                         GTCCTTCC------AATTAAGAAGTTAAGCTCGTTGCTTTTTATTTTACC
Ziza.latifolia_KT161956         ATCCTTCC------AATTAAGAAGTTAAGCTCGTTGCTTTTTATTTTACC
Ziza.aquatica_KJ870999          ATCCTTCC------AATTAAGAAGTTAAGCTCGTTGCTTTTTATTTTACC
Chik.aquatica_KR078265          ATCCTTCC------AATTAAGAAGTTAAGCTCGTTGCTTTTTATTTTACC
Chik.mutica_KU696970            ATCCTTCC------AATTAAGAAGTTAAGCTCGTTGCTTTTTATTTTACC
Potamophila                     ATCCTTCC------AATTAAGAAGTTAAGCTCGTTGCTTTTTATTTTACC
Rhynchoryza_subulata_NC_016718  ATCCTTCC------AATTAAGAAGTGAAGCTCGTTGCTTTTTATTTTACC
Microlaena                      ATCATTCC------AATTAAGAAGTTAAGCTCGTTGCTTTTTTTTTTATT
Phyllostachys                   ATCATTTC------AATTAAGAAGTTAAGCTCGTTGCTTTTTATTTTACC

O.sativa.Indica_NC_008155       AGAATTGGAGCCAGGCTCTATCCATTTATTCATTAGACCCAGAAAATCAG
O.nivara_NC_005973              AGAATTGGAGCCAGGCTCTATCCATTTATTCATTAGACCCAGAAAATCAG
O.barthii_NC_027460             AGAATTGGAGCCAGGCTCTATCCATTTATTCATTAGACCCAGAAAATCAG
O.glumipatula_NC_027461         AGAATTGGAGCCAGGCTCTATCCATTTATTCATTAGACCCAGAAAATCAG
O.officinalis_NC_027463         AGAATTGGAGCCAGGCTCTATCCATTTATTCATTAGACCCAGAAAATCGG
O.punctata_NC_027676            AGAATTGGAGACAGGCTCTATCCATTTATTCATTAGACCCAGAAAATCAG
O.australiensis_NC_024608       AGAATTGGAGCCAGGCTCTATCCATTTATTCATTAGACCCAGAAAATCGG
O.brachyantha.134604bp          AGAATTGGAGCCAGGCTCTATCCATTTATTCATTAGACCCAGAAAATCGG
Leersia                         GGAATTGGAGCCAGCCTCTATCCATTTATTCATTAGACCCCAAAAATCGG
Ziza.latifolia_KT161956         AGAATTGGAGCCAGGCTCTATCCATTTATTCATTAGACCCAGAAAATCGG
Ziza.aquatica_KJ870999          AGAATTGGAGCCAGGCTCTATCCATTTATTCATTAGACCCAGAAAATCGG
Chik.aquatica_KR078265          AGAATTGGAGCCAGGCTCTATCCATTTATTCATTAGACCCAGAAAATCGG
Chik.mutica_KU696970            AGAATTGGAGCCAGGCTCTATCCATTTATTCATTAGACCCAGAAAATCGG
Potamophila                     AGAATTGGAGCCAGGCTCTATCCATTTATTCATTAGACCCAGAAAATCGG
Rhynchoryza_subulata_NC_016718  AGAATTGGAGCCAGGCTCTATCCATTTATTCATTAGACCCAGAAAATCGG
Microlaena                      AGAATTGGAGCCAGGCTCTATCCATTTATTCACTAGACCCAGACTATCAG
Phyllostachys                   AGAATTGGAGCCAGGCTCTATCCATTTATTCACTAGACTCAGAAAAT-AG

O.sativa.Indica_NC_008155       AATTTTTTTATTCCATTCCAAAAATCCAAAATAAGAAATTGATTTTATTA
O.nivara_NC_005973              AATTTTTTTATTCCATTCCAAAAATCCAAAATAAGAAATTGATTTTATTA
O.barthii_NC_027460             AATTTTTTTATTCCATTCCAAAAATCCAAAATAAGAAATTGATTTTATTA
O.glumipatula_NC_027461         AATTTTTTTATTCCATTCCAAAAATCCAAAATAAGAAATTGATTTTATTA
O.officinalis_NC_027463         AATTTTTTTATTCCATTCCAAAAATCCAAAATAAGAAATTGATTTTATTA
O.punctata_NC_027676            AATTTTTTTATTCCATTCCAAAAATCAAAAATAAGAAATTGATTTTATTA
O.australiensis_NC_024608       AATTTTTTTATTTCATTCCAAAAATCCAAAATAAGAAATTGATTTTATTA
O.brachyantha.134604bp          AATTTTTTTATTCCATTCCAAAAATCCAAAATAAGAAATTGATTTTATTA
Leersia                         AATTTTTTTATTCCATTCCAAAAATCAAAAATAAGAAATTGATTTTATTA
Ziza.latifolia_KT161956         AATTTTCTTATTCCATTCCAAAAATCCAAAATAAGAAATTGATTTTATTA
Ziza.aquatica_KJ870999          AATTTTCTTATTCCATTCCAAAAATCCAAAATAAGAAATTGATTTTATTA
Chik.aquatica_KR078265          AATTTTTTTATTCCATTCCAAAAATCCAAAATAAGAAATTGATTTTATTA
Chik.mutica_KU696970            AATTTTTTTATTCCATTCCAAAAATCCAAAATAAGAAATTGATTTTATTA
Potamophila                     AATTTTTTTATTCCATTCCAAAAATCCAAAATAAGAAATTGATTTTATTA
Rhynchoryza_subulata_NC_016718  AATTTTTTTATTCCATTCCAAAAATCCAAAATAAGAAATTGATTTTATTA
Microlaena                      AAATTTTGTACTCCATTCCAAAAATCCAAAATAAGAAATTGATTTTATTA
Phyllostachys                   GAATTTTTTATTCCATTCCAAAAATCAAAAATAAGAAATTGATTTTATTA

O.sativa.Indica_NC_008155       CGACATGCTATTTTTTCCATTCATTACCCTTGAGGATCAGTCGCGGTCTT
O.nivara_NC_005973              CGACATGCTATTTTTTCCATTCATTACCCTTGAGGATCAGTCGCGGTCTT
O.barthii_NC_027460             CGACATGCTATTTTTTCCATTCATTACCCTTGAGGATCAGTCGCGGTCTT
O.glumipatula_NC_027461         CGACATGCTATTTTTTCCATTCATTACCCTTGAGGATCAGTCGCGGTCTT
O.officinalis_NC_027463         CGACATGCTATTTTTTCCATTCATTACCCTTGAGGATCAGTCGCGGTCTT
O.punctata_NC_027676            CGACATGCGATTTTTTCCATTCATTACCCTTGAGGATCAGTCGCGGTCTT
O.australiensis_NC_024608       CGACATGCTATTTTTTCCATTCATTACCCTTGAGGATCAGTCGCGGTCTT
O.brachyantha.134604bp          CGACATGCTATTTTTTCCATTCATTACCCTTGAGGATCAGTCGCGGTCTT
Leersia                         CGACATGCTATTTTTTCCATTCATTACCCTTGAGGATCAGTCGCGGTCTT
Ziza.latifolia_KT161956         CGACATGCTATTTTTTCCATTCATTACCCTTGAGGATCAGTCGCGGTCTT
Ziza.aquatica_KJ870999          CGACATGCTATTTTTTCCATTTATTACCCTTGAGGATCAGTCGCGGTCTT
Chik.aquatica_KR078265          CGACATGCTATTTTTTCCATTCATTACCCTTGAGGATCAGTCGCGGTCTT
Chik.mutica_KU696970            CGACATGCTATTTTTTCCATTCATTACCCTTGAGGATCAGTCGCGGTCTT
Potamophila                     CGACATGCTATTTTTTCCATTCATTACCCTTGAGGATCAGTCGCGGTCTT
Rhynchoryza_subulata_NC_016718  CGACATGCTATTTTTTCCATTCATTACCCTTGAGGATCAGTCGCGGTCTT
Microlaena                      CGACATGCTATTTTTTCCATTCATTACCCTTGAGGATCAGTCGTGGTCTT
Phyllostachys                   CGACATGCTATTTTTTCCATTCATTACCCTTGAGGATCAGTCGTGGTCTT

O.sativa.Indica_NC_008155       ATAGACTCTACCAAGAGTCTGGACGAATTTTTTGCTTCATCCAAATGTGT
O.nivara_NC_005973              ATAGACTCTACCAAGAGTCTGGACGAATTTTTTGCTTCATCCAAATGTGT
O.barthii_NC_027460             ATAGACTCTACCAAGAGTCTGGACGAATTTTTTGCTTCATCCAAATGTGT
O.glumipatula_NC_027461         ATAGACTCTACCAAGAGTCTGGACGAATTTTTTGCTTCATCCAAATGTGT
O.officinalis_NC_027463         ATAGACTCTACCAAGAGTCTGGACGAATTTTTTGCTTCATCCAAATGTGT
O.punctata_NC_027676            ATAGACTCTACCAAGAGTCTGGACGAATTTTTTGCTTCATCCAAATGTGT
O.australiensis_NC_024608       ATAGACTCTACCAAGAGTCTGGACGAATTTTTTGCTTCATCCAAATGTGT
O.brachyantha.134604bp          ATAGACTCTACCAAGAGTCTGGACGAATTTTTTGCTTCATCCAAATGTGT
Leersia                         ATAGACTCTACCAAGAGTCTGGACGAATTTTTTGCTTCATCCAAATGTGT
Ziza.latifolia_KT161956         CTAGACTCTACCAAGAGTCTGGACGAACTTTTTGCTTCATCCAAATGTGT
Ziza.aquatica_KJ870999          CTAGACTCTACCAAGAGTCTGGACGAACTTTTTGCTTCATCCAAATGTGT
Chik.aquatica_KR078265          CTAGACTCTACCAAGAGTCTGGACGAATTTTTTGCTTCATCCAAATGTGT
Chik.mutica_KU696970            CTAGACTCTACCAAGAGTCTGGACGAATTTTTTGCTTCATCCAAATGTGT
Potamophila                     CTAGACTCTACCAAGAGTCTGGACGAATTTTTTGCTTCATCCAAATGTGT
Rhynchoryza_subulata_NC_016718  CTAGACTCTACCAAGAGTCTGGACGAATTTTTTGCTTCATCCAAATGTGT
Microlaena                      CTAGACTCTACCAAGAGTCTGGACGAATTTATTGCTTCATCCAAATGTGT
Phyllostachys                   CTAGACTCTACCAAGAGTCTGGACGAATTTGTTGC-TCATCCAAATGTGT

O.sativa.Indica_NC_008155       AAAAGATCATAGTCGCACTTAAAAGCCGAGTACTCTACCATTGAGTTAGC
O.nivara_NC_005973              AAAAGATCATAGTCGCACTTAAAAGCCGAGTACTCTACCATTGAGTTAGC
O.barthii_NC_027460             AAAAGATCATAGTCGCACTTAAAAGCCGAGTACTCTACCATTGAGTTAGC
O.glumipatula_NC_027461         AAAAGATCATAGTCGCACTTAAAAGCCGAGTACTCTACCATTGAGTTAGC
O.officinalis_NC_027463         AAAAGATCATAGTCGCACTTAAAAGCCGAGTACTCTACCATTGAGTTAGC
O.punctata_NC_027676            AAAAGATCATAGTCGCACTTAAAAGCCGAGTACTCTACCATTGAGTTAGC
O.australiensis_NC_024608       AAAAGATCATAGTCGCACTTAAAAGCCGAGTACTCTACCATTGAGTTAGC
O.brachyantha.134604bp          AAAAGATCATAGTCGCACTTAAAAGCCGAGTACTCTACCATTGAGTTAGC
Leersia                         AAAAGATCATAGTCGCACTTAAAAGCCGAGTACTCTACCATTGAGTTAGC
Ziza.latifolia_KT161956         AAAAGATCATAGTCGCACTTAAAAGCCGAGTACTCTACCATTGAGTTAGC
Ziza.aquatica_KJ870999          AAAAGATCATAGTCGCACTTAAAAGCCGAGTACTCTACCATTGAGTTAGC
Chik.aquatica_KR078265          AAAAGATCATAGTCGCACTTAAAAGCCGAGTACTCTACCATTGAGTTAGC
Chik.mutica_KU696970            AAAAGATCATAGTCGCACTTAAAAGCCGAGTACTCTACCATTGAGTTAGC
Potamophila                     AAAAGATCATAGTCGCACTTAAAAGCCGAGTACTCTACCATTGAGTTAGC
Rhynchoryza_subulata_NC_016718  AAAAGATCATAGTCGCACTTAAAAGCCGAGTACTCTACCATTGAGTTAGC
Microlaena                      AAAAGATCATAGTCGCACTTAAAAGCCGAGTACTCTACCATTGAGTTAGC
Phyllostachys                   AAAAGATCATAGTCGCACTTAAAAGCCGAGTACTCTACCATTGAGTTAGC

O.sativa.Indica_NC_008155       AACCCAG----------ATAAACTAGGATCTTAGATACGATCGAAATCCA
O.nivara_NC_005973              AACCCAG----------ATAAACTAGGATCTTAGATACGATCGAAATCCA
O.barthii_NC_027460             AACCCAG----------ATAAACTAGGATCTTAGATACGATCGAAATCCA
O.glumipatula_NC_027461         AACCCAG----------ATAAACTAGGATCTTAGATACGATCGAAATCCA
O.officinalis_NC_027463         AACCCAG----------ATAAACTAGGATCTTAGATACGATCGAAATCTA
O.punctata_NC_027676            AACCCAG----------ATAAACTAGGATCTTAGATACGATCGAAATCCA
O.australiensis_NC_024608       AACCCAG----------ATAAACTAGGATCTTAGATACGATCGAAATCCA
O.brachyantha.134604bp          AACCCAG----------ATAAAATAGGATCTTAGATACGATCGAAACCCA
Leersia                         AACCCAG----------ATAAAAAGGGATCTTAGATATGATCGAAATCCA
Ziza.latifolia_KT161956         AACCCAGATAAAATAAAATAAAATAGGATCTTAGATACGATCAAAATCCA
Ziza.aquatica_KJ870999          AACCCAGATAAAATAAAATAAAATAGGATCTTAGATACGATCAAAATCCA
Chik.aquatica_KR078265          AACCCAG----------ATAAAATAGGATCTTAGATACGATCAAAATCCA
Chik.mutica_KU696970            AACCCAG----------ATAAAATAGGATCTTAGATACGATCAAAATCCA
Potamophila                     AACCCAG----------ATAAAATAGGATCTTAGATACGATCAAAATCCA
Rhynchoryza_subulata_NC_016718  AACCCAG----------ATAAAATAGGATCTTAGATACGATCAAAATCCA
Microlaena                      AACCCAG----------AGAAAATAGGATCCTAGATATGATCGAAATACA
Phyllostachys                   AACCCAG----------ATAAAATAGGATCTTAGATACGATCGAAACCCA

O.sativa.Indica_NC_008155       AAAATCAATGGAATTACACCGCACA-CCCCTGTCAAAATCTTAAAATAGC
O.nivara_NC_005973              AAAATCAATGGAATTACACCGCACA-CCCCTGTCAAAATCTTAAAATAGC
O.barthii_NC_027460             AAAATCAATGGAATTACACCGCACA-CCCCTGTCAAAATCTTAAAATAGC
O.glumipatula_NC_027461         AAAATCAATGGAATTACACCGCACA-CCCCTGTCAAAATCTTAAAATAGC
O.officinalis_NC_027463         AAAATCAATGGAATTACACCGCACACCCCCTGTCAAAATCTTAAAATAGC
O.punctata_NC_027676            AAAATCAATGGAATTACACCGCACA-CCCCTGTCAAAATCTTAAAATAGC
O.australiensis_NC_024608       AAAATCAATGGAATTACACCGCACA-CCCCTGTCAAAATCTTACAATAGC
O.brachyantha.134604bp          AAAATCAATGGAATTACACCGCACG-CTCCTGTCAAATTATTAAACTAGC
Leersia                         AAAATCAATGGAATTACACCGCACG-CTCCTGTCAAAATATTAAACTAGC
Ziza.latifolia_KT161956         AAAATCAATGGAATTACACCGCACG-CTCCTGTCAAAATATTAAACTAGC
Ziza.aquatica_KJ870999          AAAATCAATGGAATTACACCGCACG-CTCCTGTCAAAATATTAAACTAGC
Chik.aquatica_KR078265          AAAATCAATGGAATTACACCGCACG-CTCCTGTCAAAATATTAAACTAGC
Chik.mutica_KU696970            AAAATCAATGGAATTACACCGCACG-CTCCTGTCAAAATATTAAACTAGC
Potamophila                     AAAATCAATGGAATTACACCGCACG-CTCCTGTCAAAATATTAAACTAGC
Rhynchoryza_subulata_NC_016718  AAAATCAATGGAATTACACCGCACG-CTCCTGTCAAAATATTAAACTAGC
Microlaena                      AAAATCAATGGAATTACACCGCACG-CTCCTGTCAAAANNNNNNNNNNNN
Phyllostachys                   AAAATCAATGGAATTACACCGCACG-CTCCTGTCAAAACATTGAACTAGC

O.sativa.Indica_NC_008155       AAGACATTAAAAGAAAGATTTTATCAC-CATTGAAAACACTCAGATACCA
O.nivara_NC_005973              AAGACATTAAAAGAAAGATTTTATCAC-CATTGAAAACACTCAGATACCA
O.barthii_NC_027460             AAGACATTAAAAGAAAGATTTTATCAC-CATTGAAAACACTCAGATACCA
O.glumipatula_NC_027461         AAGACATTAAAAGAAAGATTTTATCAC-CATTGAAAACACTCAGATACCA
O.officinalis_NC_027463         AAGACATTAAAAGAAAGATTTTATCAC-CATTGAAAAAACTCAGATACCA
O.punctata_NC_027676            AAGACATTAAAAGAAAGATTTTATCAC-CATTGAAAACACTCAGATACCA
O.australiensis_NC_024608       AAGACATTAAAAGAAAGATTTTATCAC-CATTGAAAACACTCAGATACCA
O.brachyantha.134604bp          AAGACATTAAAAGAAAGATTTTATCAT-CATT-AAAACACTCAAATACCA
Leersia                         AAGACATTAAAAGAAAGATTTTATCGC-CATTAAAAACACTCAAATACCA
Ziza.latifolia_KT161956         AAGACATTAAAAGAAAGATTTTATCGC-CATTAAAAACACTCAAATACCA
Ziza.aquatica_KJ870999          AAGACATTAAAAGAAAGATTTTATCGC-CATTAAAAGCACTCAAATACCA
Chik.aquatica_KR078265          AAGACATTAAAAGAAAGATTTTATCAC-CATTAAAAACACTCAAATACCA
Chik.mutica_KU696970            AAGACATTAAAAGAAAGATTTTATCAC-CATTAAAAACACTCAAATACCA
Potamophila                     AAGACATTAAAAGAAAGATTTTATCAC-CATTAAAAACACTCAAATACCA
Rhynchoryza_subulata_NC_016718  AAGACATTAAAAGAAAGATTTTATCAC-CATTAAAAACACTTAAATACCA
Microlaena                      NNNNNNNNNNNNNNNNNNNNNNNNNNNNNNNNNNNNNNNNNNNNNNNNNN
Phyllostachys                   AAAACATTAAAAGAAAGATTTTATCGCCCATTAAAAACACTCAAATGCCA

O.sativa.Indica_NC_008155       AAAGGAACGGGTCTGGTTAAATTTCACTAAGGTTAAA-----AGTGGCAC
O.nivara_NC_005973              AAAGGAACGGGTCTGGTTAAATTTCACTAAGGTTAAA-----AGTGGCAC
O.barthii_NC_027460             AAAGGAACGGGTCTGGTTAAATTTCACTAAGGTTAAA-----AGTGGCAC
O.glumipatula_NC_027461         AAAGGAACGGGTCTGGTTAAATTTCACTAAGGTTAAA-----AGTGGCAC
O.officinalis_NC_027463         AAAGGAACGGGTCTGGTTAAATTTCACTAAGGTTAAA-----AATGGCAC
O.punctata_NC_027676            AAAGGAACGGGTCTGGTTAAATTTCAATAAGGTTAAA-----AGTGGCAC
O.australiensis_NC_024608       AAAGGAACGGGTCTGGTTAAATTTCACTAAGGTTAAA-----AGTGGCAC
O.brachyantha.134604bp          AAAAGATC------------------------------------------
Leersia                         AA-----CAGATCCGGTTAAATTTCACTAAGGTTAAA-----AGCGGCAC
Ziza.latifolia_KT161956         AAATGAACAGGTCCGGTTAAATTTCACTAAGGTTCAAAAAAGAGCGGCAG
Ziza.aquatica_KJ870999          AAATGAGCAGGTCCGGTTAAATTTCACTAAGGTTCAAAAAAGAGCGGCAG
Chik.aquatica_KR078265          AAATGAACAGGTCCGGTTAAATTTCACTAAGGTTAAAAAAAGAGCGGCAG
Chik.mutica_KU696970            AAATGAACAGGTCCGGTTAAATTTCACTAAGGTTAAAAAAAGAGCGGCAG
Potamophila                     AAATGAACAGGTCCGGTTAAATTTCACTAAGGTTAAA-----AGTGGCAG
Rhynchoryza_subulata_NC_016718  AAATGAGCAGGTCTGGTTAAATTTCAATAAGGTTAAAAAAAGAGCAGCAG
Microlaena                      NNNNNNNNNNNNNNNNNNNNNNNNNNN-------NNNNNNNNNNNNNNNN
Phyllostachys                   AAATGAACAGGTTCGGCTAAATTTCACTAAGGTTAAAAAAGGAGCGGCCC

O.sativa.Indica_NC_008155       CAATCACGATCGTAAAATTGTCATTTTTTTAGCATT----TTTATTTAAA
O.nivara_NC_005973              CAATCACGATCGTAAAATTGTCATTTTTTTAGCATT----TTTATTTAAA
O.barthii_NC_027460             CAATCACGATCGTAAAATTGTCATTTTTTTAGCATT----TTTATTTAAA
O.glumipatula_NC_027461         CAATCACGATCGTAAAATTGTCATTTTTTTAGCATT----TTTATTTAAA
O.officinalis_NC_027463         CAATCACGATCGTAAAATTGTCATTTTTTTAGCATTTTTATTTATTTATT
O.punctata_NC_027676            CAATCACGATCGTAAAATTGTCATTTTTTTAGCATTTTTATTTATTTATT
O.australiensis_NC_024608       CAATCACGATCGTAAAATTGTCATTTTTTTAACTTT----TTTATTTATT
O.brachyantha.134604bp          ---------------------CTATTTTTTAGCATT----TTTATTTATT
Leersia                         GAATCACGATCGTAAAATTGTCATTTTTTTAGCATTT---------TATT
Ziza.latifolia_KT161956         CAATCACGATGGTAAACTTATCATTTTTTTAACATTT---TTTCTTTATT
Ziza.aquatica_KJ870999          CAATCACGATGGTAAACTTATCATTTTTCACAAATTT---TTGCTTTATT
Chik.aquatica_KR078265          CAATCACGATGGTAAACTTGTCATTTTTTTAGCATTT---TTTATTTATT
Chik.mutica_KU696970            CAATCACGATGGTAAACTTGTCATTTTTTTAGCATTT---TTTATTTATT
Potamophila                     CAATCACGATGGTAAACTTGTCATTTTTTTAGCA-TT---TNNNTTTAAA
Rhynchoryza_subulata_NC_016718  CAATCACGATGGTAAACTTGTCATTTTTTTAGCATTT---TTTCTTTATT
Microlaena                      NNNNNNNNNNNNNNNNNNNNNNNNNNNNNNNNNNNNN---NNNNNNNNNN
Phyllostachys                   CAATCACGATAGCAAAATTGTCATTTTTTTAGCAATT---TATATTTCTT

O.sativa.Indica_NC_008155       TAAATAAATAAATCTTGTATGAGAGTACAAACAAGAGGGACAACC-CTAC
O.nivara_NC_005973              TAAATAAATAAATCTTGTATGAGAGTACAAACAAGAGGGACAACC-CTAC
O.barthii_NC_027460             TAAATAAATAAATCTTGTATGAGAGTACAAACAAGAGGGACAACC-CTAC
O.glumipatula_NC_027461         TAAATAAATAAATCTTGTATGAGAGTACAAACAAGAGGGACAACC-CTAC
O.officinalis_NC_027463         TAAATAAATAAATCTTGTATGAGAGTACAAACAAGAGGGACAACC-CTAC
O.punctata_NC_027676            TAAATAAATAAATCTTGTATGAGAGTACAAACAAGAGGGACAACC-CTAC
O.australiensis_NC_024608       TATTTAAATAAATCTTGTATGAGAGTACAAACAAGAGGGACAACC-CTAC
O.brachyantha.134604bp          T----------ATCTTGTATGAGAGTACAAACAAGAGGGGCAACCCCTAC
Leersia                         TATTTAAATAAATCTTGTATGAGAGTACAAACAAGCGGGACAACC-CTAT
Ziza.latifolia_KT161956         TAAAGAAATAAATCTTGTATGAGAGTACAAACAAGAGGGACAACC-CTAT
Ziza.aquatica_KJ870999          TAAAGAAATAAATCTTGTATGAGAGTACAAACAAGAGGGACAGCC-CTAT
Chik.aquatica_KR078265          TAAATAAATAAATCTTGTATGAGAGTACAAACAAGAGGGACAACC-CTAT
Chik.mutica_KU696970            TAAAGAAAAAAATCTTGTATGAGAGTACAAACAAGAGGGACAACC-CTAT
Potamophila                     TAAAGAAAAAAATATTGTATGAGAGTACAAACAAGAGGGACAAAC-CTAT
Rhynchoryza_subulata_NC_016718  TAAAGAAAAAAATCTTGTATGAGAGTACAAACAAGAGGGACAACC-CTAT
Microlaena                      NNNNNAAATAAATCGTGTATGAGAGTACATGCAAGAGGGACAACC--NNN
Phyllostachys                   TATATAAATAAATCTTGTATGAGAGTACATGCAAGAGGGACAACC-TTAT

O.sativa.Indica_NC_008155       CATTTGAGCAAAGTGTAGGC-AAAAAACCTAATAGGGAGTGAGGATAAAG
O.nivara_NC_005973              CATTTGAGCAAAGTGTAGGC-AAAAAACCTAATAGGGAGTGAGGATAAAG
O.barthii_NC_027460             CATTTGAGCAAAGTGTAGGC-AAAAAACCTAATAGGGAGTGAGGATAAAG
O.glumipatula_NC_027461         CATTTGAGCAAAGTGTAGGC-AAAAAACCTAATAGGGAGTGAGGATAAAG
O.officinalis_NC_027463         CATTTGAGCAAAGTGTAGGCAAAAAAACCTAATAGGGAGTGAGGATAAAG
O.punctata_NC_027676            CATTTGAGCAAAGTGTAGGCAAAAAAACCTAATAGGGAGTGAGGATAAAG
O.australiensis_NC_024608       CATTTGAGCAAAGTGTAGGCAAAAAAACCTAATAGGGAGTGAGGATAAAG
O.brachyantha.134604bp          CATTTGAGCAAAGTGTAGGCAAAAAAACCTAATAGGGAGTGAGGATAAAA
Leersia                         CATTTGAGCAAAGTGTAGGCAAAAAAACCTAATAGGGAGTGAGGATAAAG
Ziza.latifolia_KT161956         CATTTGAGCAAAGTGTAGGCAGAAAAACCTAATAGGGAGTGAGGATAAAG
Ziza.aquatica_KJ870999          CATTTGAGCAAAGTGTAGGCAGAAAAACCTAATAGGGAGTGAGGATAAAG
Chik.aquatica_KR078265          CATTTGAGCAAAGTGTAGGCAGAAAAACCTAATAGGGAGTGAGGATAAAG
Chik.mutica_KU696970            CATTTGAGCAAAGTGTAGGCAGAAAAACCTAATAGGGAGTGAGGATAAAG
Potamophila                     CATTTGAGCAAAGTGTAGGCAG-AAAACCTAATAGGAAGTGAGGATAAAG
Rhynchoryza_subulata_NC_016718  CATTTGAGCAAAGTGTAGGCAGAAAAACCTAATAGAGAGTGAGGATAAAG
Microlaena                      NNNNNNNNNNNNNNNNNNNNNNNNNNNNNNNNNNNNNNNNNNNNNNNNNN
Phyllostachys                   CATTTGAGCGAAGTGTAGACAGAAAAACCTAATATGGAGTGAGGATAAAG

O.sativa.Indica_NC_008155       AGACTTATCCATCTACAAATTCTAGATGTTCAATGGACCTTTGTCAATGG
O.nivara_NC_005973              AGACTTATCCATCTACAAATTCTAGATGTTCAATGGACCTTTGTCAATGG
O.barthii_NC_027460             AGACTTATCCATCTACAAATTCTAGATGTTCAATGGACCTTTGTCAATGG
O.glumipatula_NC_027461         AGACTTATCCATCTACAAATTCTAGATGTTCAATGGACCTTTGTCAATGG
O.officinalis_NC_027463         AGACTTATCCATCTACAAATTCTAGATGTTCAATAGACCTTTGTCAATGG
O.punctata_NC_027676            AGACTTATCCATCTACAAATTCTAGATGTTCAATAGACCTTTGTCAATGG
O.australiensis_NC_024608       AGACTTATCCATCTACAAATTCTAGATGTTCAATAGACCTTTGTCAATGG
O.brachyantha.134604bp          AGACTTATCCATCTACAAATTCTAGATGTTCAATAGACCTTTGTCAATGG
Leersia                         AGACTTATCCATCTACAAATTCTAGATGTTCAATAGACCTTTGTCAATGG
Ziza.latifolia_KT161956         AGACTTATCCATCTACAAATTCTATTTGTAGAATAGACCTTTGTCAATGG
Ziza.aquatica_KJ870999          AGACTTATCCATCCACAAATTCTATTTGTAGAATAGACCTTTGTCAATGG
Chik.aquatica_KR078265          AGACTTATCCATCTACAAATTCTATTTGTTGAATAGACCCTTGTCAATGG
Chik.mutica_KU696970            AGACTTATCCATCTACAAATTCTATTTGTTGAATAGACCCTTGTCAATGG
Potamophila                     AGACTTATCCATCTACAAATTCTATTTGTTGAATAGACCTTTGTCAATGG
Rhynchoryza_subulata_NC_016718  AGACTTATCCATCTACAAATTCTATTTGTAGAATAGACCTTTGTCAATGG
Microlaena                      NNNNNNNNNNNNNNNNNAATTCTATTTGTTCAATAGACCTTTGTCAATGG
Phyllostachys                   AGACCTATCTATCTACAAATTCTATTTGTTCAATAGACCTTTGTCAATGG

O.sativa.Indica_NC_008155       AAATACAATGGTAAG--AAAAAAATTAGATAGAAAAACTCAAAAAAATAA
O.nivara_NC_005973              AAATACAATGGTAAG--AAAAAAATTAGATAGAAAAACTCAAAAAAATAA
O.barthii_NC_027460             AAATACAATGGTAAG--AAAAAAATTAGATAGAAAAACTCAAAAAAATAA
O.glumipatula_NC_027461         AAATACAATGGTAAG--AAAAAAATTAGATAGAAAAACTCAAAAAAATAA
O.officinalis_NC_027463         AAATACAATGGTAAG--AAAAAAATTAGATAGAAAAACTCAAAAAAATAA
O.punctata_NC_027676            AAATACAATGGTAAA--AAAAAAATTAGATAGAAAAACTCAAAAAAATAA
O.australiensis_NC_024608       AAATACAAAGGTAAG-AAAAAAAATTAGATAGAAAAACTCAAAAAAATAA
O.brachyantha.134604bp          AAATACAATGGTAAG--AAAAAAATGAGATAGAAAAAGGCAAAAAAATAA
Leersia                         AAATACAATGGTAAG--AAAAAAATGAGATAGAAAAAGTAAATAAAATAA
Ziza.latifolia_KT161956         AAATACAATGGTAAGAAAAAAAAATTAGATAGAAAAAGTAAATAAAATAA
Ziza.aquatica_KJ870999          CAATACAATGATAAG-AAAAAAAATTAGATAGAAAAAGTAAATAAAATAA
Chik.aquatica_KR078265          AAATACAATGGTAAG-AAAAAAAATTAGATAGAAAAAGTAAATAAAATAA
Chik.mutica_KU696970            AAATACAATGGTAAG-AAAAAAAATTAGATAGAAAAAGTAAATAAAATAA
Potamophila                     ATATACAATGGTAAG--AAAAAAATTAGATAGAAAAANNNAATAAAATAA
Rhynchoryza_subulata_NC_016718  AAATACAATGGTAAG-AAAAAAAATTAGATAGAAAAAGTAAATAAAATAA
Microlaena                      AAATACAATGGTAAA-AAAA-NNNNNNNNNNNNNNNNNNNAATAAAATAA
Phyllostachys                   AAATACAATGGTAAG-AAAACAAATTAGATAGAAAAAGTAAATAAAATAA

O.sativa.Indica_NC_008155       AGGCTTATGTTGGATTGGCACGACATAAATCCAGTCAAAAATAGGATTAA
O.nivara_NC_005973              AGGCTTATGTTGGATTGGCACGACATAAATCCAGTCAAAAATAGGATTAA
O.barthii_NC_027460             AGGCTTATGTTGGATTGGCACGACATAAATCCAGTCAAAAATAGGATTAA
O.glumipatula_NC_027461         AGGCTTATGTTGGATTGGCACGACATAAATCCAGTCAAAAATAGGATTAA
O.officinalis_NC_027463         AGGCTTATGTTGGATTGGCACGACATAAATCCAGTCAAAAATAGGATTAA
O.punctata_NC_027676            AGGCTTATGTTGGATTGGCACGACATAAATCCAGTCAAAAATAGGATTAA
O.australiensis_NC_024608       AGGCTTATGTTGGATTGGCACGACATAAATCCAGTCAAAAATAGGATTAA
O.brachyantha.134604bp          AGGCTTATGTTGGATTGGCACGACATAAATCCAGTCAAAAATAGGATTAA
Leersia                         AGGCTTATGTTGGATTGGCACGACATAAATCCAGTCTTAAATAGGATTAA
Ziza.latifolia_KT161956         AGGCTTATGTTGGATTGGCACGACATAAATCCAGTCAAAAATAGGACTAA
Ziza.aquatica_KJ870999          AGGCTTATGTTGGATTGGCACGACATAAATCCAGTCAAAAATAGGACTAA
Chik.aquatica_KR078265          AGGCTTATGTTGGATTGGCACGACATAAATCCAGTCAAAAATAGGACTAA
Chik.mutica_KU696970            AGGCTTATGTTGGATTGGCACGACATAAATCCAGTCAAAAATAGGACTAA
Potamophila                     AGGCTTATGTTGGATTGGCACGACATAAATCCAGTCAAAAATAGGACTAA
Rhynchoryza_subulata_NC_016718  AGGCTTATGTTGGATTGGCACGACATAAATCCAGTCAAAAATAGGACTAA
Microlaena                      GGGCTTCTGTTGGATTGGCACGACATAAATCCAGTCAAAAATAGGACTAA
Phyllostachys                   GGGCTTATGTTGGATTGGCACGACATAAATCCAGTCAAAAATAGGACTAA

O.sativa.Indica_NC_008155       GAAAGAGGCAAATTATTTCT-AAATAGTTAGACAACAAGGGATACTAGTG
O.nivara_NC_005973              GAAAGAGGCAAATTATTTCT-AAATAGTTAGACAACAAGGGATACTAGTG
O.barthii_NC_027460             GAAAGAGGCAAATTATTTCT-AAATAGTTAGACAACAAGGGATACTAGTG
O.glumipatula_NC_027461         GAAAGAGGCAAATTATTTCT-AAATAGTTAGACAACAAGGGATACTAGTG
O.officinalis_NC_027463         GAAAGAGGCAAATTATTTCT-AAATAGTTAGACAACAAGGGATACTAGTG
O.punctata_NC_027676            GAAAGAGGCAAATTATTTCT-AAATAGTTAGACAACAAGGGATACTAGTG
O.australiensis_NC_024608       GAAAGAGACAAATTATTTCT-AAATAGTTAGACAACAAGGGATACTAGTG
O.brachyantha.134604bp          GAAAGAGGCAAATTTTTTCTAATGTAGTTAGACAACAAGGGATACTAGTG
Leersia                         GAAAAAGGCAAATTATTTCTAAAATAGTTAGACAACAAGGGATACTAGTG
Ziza.latifolia_KT161956         GAAAGAGGCAAATTATTTAT-AAATAGTTAGACAACGAGGGGTACTAGTG
Ziza.aquatica_KJ870999          GAAAGAGGCAAATTATTTCT-AAATAGTTAGACAACGAGGGGTACTAGTG
Chik.aquatica_KR078265          GAAAGAGGCAAATTATTTCT-AAATAGTTAGACAACGAGGGATACTAGCG
Chik.mutica_KU696970            GAAAGAGGCAAATTATTTCT-AAATAGTTAGACAACGAGGGATACTAGCG
Potamophila                     GAAAGAGGCAAATTATTTCT-AAATAGTTATACAACGAGGGATACTAGTG
Rhynchoryza_subulata_NC_016718  GAAAGAGGCTAATTATTTCT-AAATAGTTAGACAACGAGGGATACTAGTG
Microlaena                      GAAAGAGGCAAATTGTGTCT-AAATAGTTAGACAACGAGGGATACTCGCG
Phyllostachys                   GAAAGAGGCAAATTGTGTCT-AAATAATTAGACAACGAGGGATACTAGTG

O.sativa.Indica_NC_008155       AGCCTCTCCTAGTTTTTTATTCATTTAGTTCTTCAATTAACTCAAAGTTC
O.nivara_NC_005973              AGCCTCTCCTAGTTTTTTATTCATTTAGTTCTTCAATTAACTCAAAGTTC
O.barthii_NC_027460             AGCCTCTCCTAGTTTTTTATTCATTTAGTTCTTCAATTAACTCAAAGTTC
O.glumipatula_NC_027461         AGCCTCTCCTAGTTTTTTATTCATTTAGTTCTTCAATTAACTCAAAGTTC
O.officinalis_NC_027463         AGCCTCTCCTAGTTTTTTATTCATTTAGTTCTTCAATTAACTCAAAGTTC
O.punctata_NC_027676            AGCCTCTCCTAATTTTTTATTCATTTAGTTCTTCAATTAACTCAAAGTTC
O.australiensis_NC_024608       AGCCTCTCCTAGTTTTTTATTCATTTAGTTCTTCAATTAACTCAAAGTTC
O.brachyantha.134604bp          AGCCTCTCCTAGTTTTTTATTCATTTAGTTCTTCAATTAACTCAAAGTTC
Leersia                         AGCCTTTCCTAGTTTTTTATTCATTTAGTTCTTCAATTAACTCAAAGTTC
Ziza.latifolia_KT161956         AGCCTCTCCTAGTTTTTTATTCCTTTAGTTCTTCAATTAACTCAAAGTTC
Ziza.aquatica_KJ870999          AGCCTCTCCTAGTTTTTTATTCCTTTAGTTCTTCAATTAACTCAAAGTTC
Chik.aquatica_KR078265          AGCCTCTCCTAGTTTTTTATTCCTTTAGTTCTTCAATTAACTCAAAGTTC
Chik.mutica_KU696970            AGCCTCTCCTAGTTTTTTATTCCTTTAGTTCTTCAATTAACTCAAAGTTC
Potamophila                     AGCCTCTCCTAGTTTTTTATTCCTTTAGTTCTTCAATTAACTCAAAGTTC
Rhynchoryza_subulata_NC_016718  AGCCTCCCCTAGTTTTTTATTCCTTTAGTTCTTCAATTAACTCAAAGTTC
Microlaena                      AGCCTATCCTACTTTTTTATTCATTTAGTTCTTCAATTAACTCAAAGTTC
Phyllostachys                   ATCCTCTCCTACTTTTTTATTCATTTAGTTCTTCAATTAACTCAAAGTTC

O.sativa.Indica_NC_008155       TTTCTTTTTCTTTAAAGAATTCCGCCTTCCTTAAAATATCAGAAACTGTT
O.nivara_NC_005973              TTTCTTTTTCTTTAAAGAATTCCGCCTTCCTTAAAATATCAGAAACTGTT
O.barthii_NC_027460             TTTCTTTTTCTTTAAAGAATTCCGCCTTCCTTAAAATATCAGAAACTGTT
O.glumipatula_NC_027461         TTTCTTTTTCTTTAAAGAATTCCGCCTTCCTTAAAATATCAGAAACTGTT
O.officinalis_NC_027463         TTTCTTTTTCTTTAAAGAATTCCGCCTTCCTTAAAATATCAGAAACTGTT
O.punctata_NC_027676            TTTCTTTTTCTTTAAAGAATTCCGCCTTCCTTAAAATATCAGAAACTGTT
O.australiensis_NC_024608       TTTCTTTTTCTTTAAAGAATTCCGCCTTCCTTAAAATATCAGAAACTGTT
O.brachyantha.134604bp          TTTCTTTTTCTTTAAAGAATTCTGCCTTCCTTAAAATATCATAAACAGTT
Leersia                         TTTCTTTTTCTTTAAAGAATTCTGCCTTCCTTAAAATATCATAAACTGTT
Ziza.latifolia_KT161956         TTTCTTTTTCTTTAAAGAATTCTGCCTTCCTTAAAATATCATAAACCGTT
Ziza.aquatica_KJ870999          TTTCTTTTTCTTTAAAAAATTCTGCCTTCCTTAAAATATCATAAACCGTT
Chik.aquatica_KR078265          TTTCTTTTTCTTTAAAGAATTCTGCCTTCCTTAAAATATCATAAACAGTT
Chik.mutica_KU696970            TTTCTTTTTCTTTAAAGAATTCTGCCTTCCTTAAAATATCATAAACAGTT
Potamophila                     TTTCTTTTTCTTTAAAGAATTCTGCCTTCCTTAAAATATCATAAACTGTT
Rhynchoryza_subulata_NC_016718  TTTCTTTTTCTTTAAAGAATTCTGCCTTCCTTAAAATATCATAAACCGTT
Microlaena                      TTTNNNNTTCTTTNNNNNNNNNNGCGTTCCTTAAAATATCATAAACAGTT
Phyllostachys                   CTTCTTTTTCTTTAAAGAATTCTGCCTTCCTTAAAATATCATAAACAGTT

O.sativa.Indica_NC_008155       CTTGTAGGTTGAGCACCTTTTTCAAGGAAATAGAGAATAGCTGGAACATT
O.nivara_NC_005973              CTTGTAGGTTGAGCACCTTTTTCAAGGAAATAGAGAATAGCTGGAACATT
O.barthii_NC_027460             CTTGTAGGTTGAGCACCTTTTTCAAGGAAATAGAGAATAGCTGGAACATT
O.glumipatula_NC_027461         CTTGTAGGTTGAGCACCTTTTTCAAGGAAATAGAGAATAGCTGGAACATT
O.officinalis_NC_027463         CTTGTAGGTTGAGCACCTTTTTCAAGGAAATAGAGAATAGCTGGAACATT
O.punctata_NC_027676            CTTGTAGGTTGAGCACCTTTTTCAAGGAAATAGAGAATAGCTGGAACATT
O.australiensis_NC_024608       CTTGTAGGTTGAGCACCTTTTTCAAGGAAATAGAGAATAGCTGGAACATT
O.brachyantha.134604bp          CTTGTAGGTTGAGCACCTTTTTCAAGGAAATAGAGAATAGCTGGAACATT
Leersia                         CTTGTAGGTTGAGCACCCTTTTCAAGGAAATAGAGAATAGCTGAAACATT
Ziza.latifolia_KT161956         CTTGTAGGTTGAGCACCCTTTTCAAGGAAATAGAGAATAGCTGGAACATT
Ziza.aquatica_KJ870999          CTTGTAGGTTGAGCACCCTTTTCAAGGAAATAGAGAATAGCTGGAACATT
Chik.aquatica_KR078265          CTTGTAGGTTGAGCACCCTTTTCAAGGAAATAGAGAATAGCTGGAACATT
Chik.mutica_KU696970            CTTGTAGGTTGAGCACCCTTTTCAAGGAAATAGAGAATAGCTGGAACATT
Potamophila                     CTTGTAGGTTGAGCACCCTTTTCAAGGAAATAGAGAATAGCTGGAACATT
Rhynchoryza_subulata_NC_016718  CTTGTAGGTTGAGCACCCTTTTCAAGGAAATAGAGAATAGCTGGAACATT
Microlaena                      CTTGTAGGTTGAGCACCCTTTTCAAGAAAATAGAGAATAGCTGGAACATT
Phyllostachys                   CTTGTAGGTTGAGCACCCTTTTCAAGGAAATAGAGAATAGCTGGAACATT

O.sativa.Indica_NC_008155       TAAACAAGTTTGATTCTTTATCGGATCATAAAAACCTACTTTTCGAAGAT
O.nivara_NC_005973              TAAACAAGTTTGATTCTTTATCGGATCATAAAAACCTACTTTTCGAAGAT
O.barthii_NC_027460             TAAACAAGTTTGATTCTTTATCGGATCATAAAAACCTACTTTTCGAAGAT
O.glumipatula_NC_027461         TAAACAAGTTTGATTCTTTATCGGATCATAAAAACCTACTTTTCGAAGAT
O.officinalis_NC_027463         TAAACAAGTTTGATTCTTTATCGGATCATAAAAACCCACTTTTCGAAGAT
O.punctata_NC_027676            TAAACAAGTTTGATTCTTTATCGGATCATAAAAACCTACTTTTCGAAGAT
O.australiensis_NC_024608       TAAACAAGTTTGATTCTTTATCGGATCATAAAAACCTACTTTTCGAAGAT
O.brachyantha.134604bp          TAAACAAGTTTGATTCTTTATCGGATCATAAAAACCGACTTTTTGAAGAT
Leersia                         TAAACAAGTTTGATTCTTTATCGGATCATAAAAACCTACTTTGCGAAGAT
Ziza.latifolia_KT161956         TAAACAAGTTTGATTCTTTATCGGATCATAAAAACCCACTTTTCGAAGAT
Ziza.aquatica_KJ870999          TAAACAAGTTTGATTCTTTATCGGATCATAAAAACCCACTTTTCTAAGAT
Chik.aquatica_KR078265          TAAACAAGTTTGATTCTTTATCGGATCATAAAAACCCACTTTTCGAAGAT
Chik.mutica_KU696970            TAAACAAGTTTGATTCTTTATCGGATCATAAAAACCCACTTTTCGAAGAT
Potamophila                     TAAACAAGTTTGATTCTTTATCGGATCATAAAAACCCACTTTTCGAAGAT
Rhynchoryza_subulata_NC_016718  TAAACAAGTTTGATTCTTTATCGGATCATAAAAACCCACTTTTCGAAGAT
Microlaena                      TAAACAAGTTTGATTCTTTATCGGATCATAAAAACCTACTTTTCGAAGAT
Phyllostachys                   TAAACAAGTTTGATTCTTTATCGGATCATAAAAACCTACTTTTCGAAGAT

O.sativa.Indica_NC_008155       CTCTTCCTTCTCTTCGAGATCGAACATCAATTGCAACGATTCGATAGACA
O.nivara_NC_005973              CTCTTCCTTCTCTTCGAGATCGAACATCAATTGCAACGATTCGATAGACA
O.barthii_NC_027460             CTCTTCCTTCTCTTCGAGATCGAACATCAATTGCAACGATTCGATAGACA
O.glumipatula_NC_027461         CTCTTCCTTCTCTTCGAGATCGAACATCAATTGCAACGATTCGATAGACA
O.officinalis_NC_027463         CTCTTCCTTCTCTTCGAGATCGAACATCAATTGCAACGATTCGATAGACA
O.punctata_NC_027676            CTCTTCCTTCTCTTCGAGATCGAACATCAATTGCAACGATTCGATAGACA
O.australiensis_NC_024608       CTCTTCCTTCTCTTCGAGATCGAACATCAATTGCAACGATTCGATAGACA
O.brachyantha.134604bp          CTCTTCCTTCTCTTCGAGATCGAACATCAATTGCAACGATTCGATAGACA
Leersia                         CTCTTCCTTCTCTTCGAGATCGAACATCAATTGCAACGATTCGATAGACA
Ziza.latifolia_KT161956         CTCTTCCTTCTCTTCGAGATCGAACATCAATTGCAACGATTCGATAGACA
Ziza.aquatica_KJ870999          CTCTTCCTTCTCTTCGAGATCGAACATCAATTGCAACGATTCGATAGACA
Chik.aquatica_KR078265          CTCTTCCTTCTCTTCGAGATCGAACATCAATTGCAACGATTCGATAGACA
Chik.mutica_KU696970            CTCTTCCTTCTCTTCGAGATCGAACATCAATTGCAACGATTCGATAGACA
Potamophila                     CTCTTCCTTCTCTTCGAGATCGAACATCAATTGCAACGATTCGATAGACA
Rhynchoryza_subulata_NC_016718  CTCTTCCTTCTCTTCGAGATCGAACATCAATTGCAACGATTCGATAGACA
Microlaena                      CTCTTCCTTCTCTTCGAGATCGAACATCAATTGCAACGATTCGATAGACA
Phyllostachys                   CTCTTCCTTCTCTTCGAGATCGAACATCAATTGCAACGATTCGATAGACA

O.sativa.Indica_NC_008155       GCTTATTGGGATAGATGTAGATAAACAAAG---CCCCCCCTAGAAACGTA
O.nivara_NC_005973              GCTTATTGGGATAGATGTAGATAAACAAAG---CCCCCCCTAGAAACGTA
O.barthii_NC_027460             GCTTATTGGGATAGATGTAGATAAACAAAG---CCCCCCCTAGAAACGTA
O.glumipatula_NC_027461         GCTTATTGGGATAGATGTAGATAAACAAAG---CCCCCCCTAGAAACGTA
O.officinalis_NC_027463         GCTTATTGGGATAGATGTAGATAAACAAAG---CCCCCCCTAGAAACGTA
O.punctata_NC_027676            GCTTATTGGGATAGATGTAGATAGACAAAG---CCCCCCCTAGAAACGTA
O.australiensis_NC_024608       GCGTATTGGGATAGATGTAGATAAACAAAG---CCCCCCCTAGAAACGTA
O.brachyantha.134604bp          GCTTATTGGGATAGATGTAGATAAACG------CCCCCCCTAGAAACGTA
Leersia                         GCTTATTGGGATAGATGTAGATAAACAAAG---CCCCCCCTAGAAACGTA
Ziza.latifolia_KT161956         GCTTATTGGGATAGATGTAGATAAACAAAG---CCCCCCCTAGAAACGTA
Ziza.aquatica_KJ870999          GCTTATTGGGATAGATGTAGATAAACAAAGCCCCCCCCCCTAGAAACGTA
Chik.aquatica_KR078265          GCTTATTGGGATAGATGTAGATAAACAAAGC-CCCCCCCCTAGAAACGTA
Chik.mutica_KU696970            GCTTATTGGGATAGATGTAGATAAACAAAG--CCCCCCCCTAGAAACGTA
Potamophila                     GCTTATTGGGATAGATGTAGATAAACAAAG---CCCCCCCTAGAAACGTA
Rhynchoryza_subulata_NC_016718  GCTTATTGGGATAGATGTAGATAAACAAAG---CCCCCCCTAGAAACGTA
Microlaena                      GCTCATTGGGATAGATGTAGATAAACAAAA---CCCCCCCTAGAAACGTA
Phyllostachys                   GCTTATTGGGATAGATGTAGCTAAACAATG---CCCCCCCTAGAAACGTA

O.sativa.Indica_NC_008155       TAGGAGGTTTTCTCCTCATACGGCTCGAGAA-------------------
O.nivara_NC_005973              TAGGAGGTTTTCTCCTCATACGGCTCGAGAA-------------------
O.barthii_NC_027460             TAGGAGGTTTTCTCCTCATACGGCTCGAGAA-------------------
O.glumipatula_NC_027461         TAGGAGGTTTTCTCCTCATACGGCTCGAGAA-------------------
O.officinalis_NC_027463         TAGGAGGTTTTCTCCTCATACGGCTCGAGAAAATGATTCGCATTTCTATC
O.punctata_NC_027676            TAGGAGGTTTTCTCCTCATACGGCTCGAGAAAATGATTCGCATTTCTATC
O.australiensis_NC_024608       TAGGAGGTTTTCTCCTCATACGGCTCGAGAAAATGATTCGAATTTCTATC
O.brachyantha.134604bp          TAGGAGGTTTTCTCCTCATACGGCTCGAGAAAATGATTTGAATTTCTATC
Leersia                         TAGGAGGTTTTCTCCTCATACGGCTCGAGAAAATGATTCGAATTTCTATC
Ziza.latifolia_KT161956         TAGGAGGTTTTCTCCTCATACGGCTCGAGAAAATGATTCGAATTTCTGTC
Ziza.aquatica_KJ870999          TAGGAGGTTTTCTCCTCATACGGCTCGAGAAAATGATTCGAATTTCTGTC
Chik.aquatica_KR078265          TAGGAGGTTTTCTCCTCATACGGCTCGAGAAAATGATTCGAATTTCTGTC
Chik.mutica_KU696970            TAGGAGGTTTTCTCCTCATACGGCTCGAGAAAATGATTCGAATTTCTGTC
Potamophila                     TAGGAGGTTTTCTCCTCATACGGCTCGAGAAAAT----------------
Rhynchoryza_subulata_NC_016718  TATGAGGTTTTCTCCTCATACGGCTCGAGAAAATGATTCGAATTTCTGTC
Microlaena                      TATGAGGTTTTCTCCTCATACGGCTCGAGAAA------------------
Phyllostachys                   TAGGAGGTTTTCTCCTCATACGGCTCGAGAAAAAGATTCGAATTTCTGTC

O.sativa.Indica_NC_008155       -------------------------------TATGACTTGCATTAATTTC
O.nivara_NC_005973              -------------------------------TATGACTTGCATTAATTTC
O.barthii_NC_027460             -------------------------------TATGACTTGCATTAATTTC
O.glumipatula_NC_027461         -------------------------------TATGACTTGCATTAATTTC
O.officinalis_NC_027463         TA----TAATACAAGTAGATAGAAATTCGACTATGACTTGGATTAATTTC
O.punctata_NC_027676            TA----TAATACAAGTAGATAGAAATTCGACTATGACTTGCATTAATTTC
O.australiensis_NC_024608       TACTTGTATTATAGATAGATAGAAATTCGACTATGACTTGCATTAATTTC
O.brachyantha.134604bp          TA----TAATACAAGTAGATAGAAATTCGACTATGACTTGCATTAATTTC
Leersia                         TACTTGTACTA----TAGATAGAAATTCGACTATGACTTGCATTAATTTC
Ziza.latifolia_KT161956         TA----TAATACAAGTAGATAGAAATTAGACTATGACTTGCATTAATTTC
Ziza.aquatica_KJ870999          TA----TAATACAAGTAGATAGAAATTAGACTATGACTTGCATTAATTTC
Chik.aquatica_KR078265          TA----TAATACAAGTAGATAGAAATTAGACTATGACTTGCATTAATTTC
Chik.mutica_KU696970            TA----TAATACAAGTAGATAGAAATTAGACTATGACTTGCATTAATTTC
Potamophila                     ----------------------------------GACTTGCATTAATTTC
Rhynchoryza_subulata_NC_016718  TA----TAATACAAGTAGATAGAAATTCGACTATGACTTGCATTAATTTC
Microlaena                      --------------------------------ACGATTTGTATTAATTTC
Phyllostachys                   TA----TAATACAAGTAGATAGAAATTAGACTATGACTTGCATTAATTTC

O.sativa.Indica_NC_008155       CGTACAGAAAAAACAAATTTCATTTATACTCATGACTCAAGTTGACTAAT
O.nivara_NC_005973              CGTACAGAAAAAACAAATTTCATTTATACTCATGACTCAAGTTGACTAAT
O.barthii_NC_027460             CGTACAGAAAAAACAAATTTCATTTATACTCATGACTCAAGTTGACTAAT
O.glumipatula_NC_027461         CGTACAGAAAAAACAAATTTCATTTATACTCATGACTCAAGTTGACTAAT
O.officinalis_NC_027463         CGTACAGAAAAAACAAATTTCATTTATACTCATGACTCAAGTTGACTAAT
O.punctata_NC_027676            CGTACAGAAAAAACAAATTTCATTTATACTCATGACTCAAGTTGACTAAT
O.australiensis_NC_024608       CGTACAGAAAAAACAAATTTCATTTATACTCATGACTCAAGTTGACTAAT
O.brachyantha.134604bp          CGTACAGAAAAAGCAAATTTCATTTAGACTCATGACTCAAGTTGACTAAT
Leersia                         CGTACAGAAAAAACAAATTTCATTTATACTCATGACTCAAGTTGACTAAT
Ziza.latifolia_KT161956         CCTACAGAAAAAACAAATTTCATTTATACTCATGACTCAAGTTGGCTAAT
Ziza.aquatica_KJ870999          CCTACAGAAAAAACAAATTTCATTTATACTCATGACTCAAGTTGGCTAAT
Chik.aquatica_KR078265          CCTACAGAAAAAACTAATTTCATTTATACTCATGACTCAAGTTGGCTAAT
Chik.mutica_KU696970            CCTACAGAAAAAACTAATTTCATTTATACTCATGACTCAAGTTGGCTAAT
Potamophila                     CCTACAGAAAAAACAAATTTCATTTATACTCATGACTCAAGTTGGCTAAT
Rhynchoryza_subulata_NC_016718  CCTACAGAAAAAACAAATTTCATTTATACTCATGACTCAAGTTGGCTAAT
Microlaena                      CTTACAGAAAAAACAAATTTCATTTATACTCGTGACTCAAGTCGGCTAAT
Phyllostachys                   CTTACAGAAAAAACAAATTTCATTTATACTCATGACTCAAGTTGGTTAAT

O.sativa.Indica_NC_008155       TTTGA-TTGACAGACTTGAAAG-AAAA-AAATCCTTTGAAATTTTTTGAG
O.nivara_NC_005973              TTTGA-TTGACAGACTTGAAAG-AAAA-AAATCCTTTGAAATTTTTTGAG
O.barthii_NC_027460             TTTGA-TTGACAGACTTGAAAG-AAAA-AAATCCTTTGAAATTTTTTGAG
O.glumipatula_NC_027461         TTTGA-TTGACAGACTTGAAAG-AAAA-AAATCCTTTGAAATTTTTTGAG
O.officinalis_NC_027463         TTTGA-TTGACAGACTTGAAAGAAAAA-AAATCCTTTGAAATTTTTTGAG
O.punctata_NC_027676            TTTGA-TTGACAGACTTGAAAG-AAAA-AAATCCTTTGAAATTTTTTGAG
O.australiensis_NC_024608       TTTGA-CTGACAGACTTGAAAGAAAAA-AAATCCTTTGAAATTTTTTGAG
O.brachyantha.134604bp          TTTGA-CTGACAAACTTGAAAAAA----GAATCCTTTGAAATTTTTTGAG
Leersia                         TTTGA-CTGACAGACTTGAAAGAAAA--AAATCCTTCGAAATTTTTTGAG
Ziza.latifolia_KT161956         TTTGA-CTGACAGACTTCAAAGAAAAAAAAATCCTTCGAAATTTTTTGAG
Ziza.aquatica_KJ870999          TTTGA-CTGACAGACTTCAAAGAAAAAAAAATCCTT----ATTTTTTGAG
Chik.aquatica_KR078265          TTTGA-CTGACAGACTTCAAAGAAAA--AAATCCTTCGAAATTTTTTGAG
Chik.mutica_KU696970            TTTGA-CTGACAGACTTCAAAGAAAA--AAATCCTTCGAAATTTTTTGAG
Potamophila                     TTTGA-CTGACAGACTTCAAAGAAAG--AAATCCTTCGAAATTTTTTGAG
Rhynchoryza_subulata_NC_016718  TTTGA-CTGACAGACTTCAAAGAAAAAAAAATCCTTCGAAATTTTTTGAG
Microlaena                      TTTGANNNNNNNNNNNNNNNNNNAA---AAATCCTTCCAAATTTTTTGAG
Phyllostachys                   TTTGA-CTGACAGACTTAAAAGGAA---AAATCCTTCCAAATTTTTTGAG

O.sativa.Indica_NC_008155       TCGTCTCTAAACTCTTTTCTTTGCCTCATCTCGAACAAATTCACTTTTAT
O.nivara_NC_005973              TCGTCTCTAAACTCTTTTCTTTGCCTCATCTCGAACAAATTCACTTTTAT
O.barthii_NC_027460             TCGTCTCTAAACTCTTTTCTTTGCCTCATCTCGAACAAATTCACTTTTAT
O.glumipatula_NC_027461         TCGTCTCTAAACTCTTTTCTTTGCCTCATCTCGAACAAATTCACTTTTAT
O.officinalis_NC_027463         TCGTCTCTAAACTCTTTTCTTTGCCTCATCTCGAACAAATTCACTTTTAT
O.punctata_NC_027676            TCGTCTCTAAACTCTTTTCTTTGCCTCATCTCGAACAAATTCACTTTTAT
O.australiensis_NC_024608       TCGTCTCTAAACTCTTTTCTTTGCCTCATCTCGAACGAATTCACTTTTAT
O.brachyantha.134604bp          TCGTCTCTAAACTCTTTTCTTTGCCTCATCTCGAACGAATTCACTTTTAT
Leersia                         TCGTCTCAAAACTCTTTTCTTTGCCTCATCTCGAACGAATTCACTTTTAT
Ziza.latifolia_KT161956         TTGTCTCTAAACTCTTTTCTTTGCCTCATCTCGAACGAATTAACTTTTTT
Ziza.aquatica_KJ870999          TTGTCTCTAAACTCTTTTCTTTGCCTCATCTCGAACGAATTAACTTTTTT
Chik.aquatica_KR078265          TCGTCTCTAAACTCTTTTCTTTGCCTCATCTCGAACGAATTCACTTTTAT
Chik.mutica_KU696970            TCGTCTCTAAACTCTTTTCTTTGCCTCATCTCGAACGAATTCACTTTTAT
Potamophila                     TCGTCTCTAAACTCTTTTCTTTGCCTCATCTCGAACGAATTCACTTTTAT
Rhynchoryza_subulata_NC_016718  TCGTCTCTAAACTCTTTTCTTTGCCTCATCTCGAACGAATTAACCTTTAT
Microlaena                      TCGTCTCTAAACTTTTTTCTTTGCCTCATCTCGAACGAATTGACTTTNNN
Phyllostachys                   TCGTCTCTAAACTCTTTTCTTTGTCTCATCTCGAACGAATTGACTTTTAT

O.sativa.Indica_NC_008155       TCCTTATTCCGGTCCAATTCTATT------GTTGAGACAGTTGAAAATCG
O.nivara_NC_005973              TCCTTATTCCGGTCCAATTCTATTGTTGAGGTTGAGACAGTTGAAAATCG
O.barthii_NC_027460             TCCTTATTCCGGTCCAATTCTATT------GTTGAGACAGTTGAAAATCG
O.glumipatula_NC_027461         TCCTTATTCCGGTCCAATTCTATT------GTTGAGACAGTTGAAAATCG
O.officinalis_NC_027463         TCCTTATTCCGGTCCAATTCTATT------GTTGAGACAATTGAAAATCG
O.punctata_NC_027676            TCCTTATTCCGGTCCAATTCTATT------GTTGAGACAATTGAAAATCG
O.australiensis_NC_024608       TCCTTATTCCGGTCCAATTCTATT------GTTGAGACAATTGAAAATCG
O.brachyantha.134604bp          TCCTTATT-------------ATT------GTTGAGACAATTGAAAATCA
Leersia                         TCCTTATTCTGGTCCAATTCTATT------GTTGAGACAATTGAAAATCG
Ziza.latifolia_KT161956         TCGTTATT-------------ATT------GTTGAGACAATTGAAAATCG
Ziza.aquatica_KJ870999          TCGTTATT-------------ATT------GTTGAGACAATTGAAAATCG
Chik.aquatica_KR078265          TCCTTATT-------------ATT------GTTGAGACAATTGAAAATCG
Chik.mutica_KU696970            TCCTTATT-------------ATT------GTTGAGACAATTGAAAATCG
Potamophila                     TCCTTATTTNNNNNNNNNNNNATT------GTTGAGACAATTGAAAATCG
Rhynchoryza_subulata_NC_016718  TCCTTATT-------------ATT------GTTGAGACAATTGAAAATCG
Microlaena                      NNTTTTTTCTGATCCAATTCTATT------GTTGAGACAATTGAAAATCG
Phyllostachys                   TCCTTATTCTGATCCAATTCTATT------GTTGAGACAATTGAAAATCG

O.sativa.Indica_NC_008155       TGTTTACTTGTTCGGGAATCCTTTATCCTTTATCTTTGATTTGTGAAATC
O.nivara_NC_005973              TGTTTACTTGTTCGGGA-------ATCCTTTATCTTTGATTTGTGAAATC
O.barthii_NC_027460             TGTTTACTTGTTCGGGA-------ATCCTTTATCTTTGATTTGTGAAATC
O.glumipatula_NC_027461         TGTTTACTTGTTCGGGA-------ATCCTTTATCTTTGATTTGTGAAATC
O.officinalis_NC_027463         TGTTTACTTGTTCGGGA-------ATCCTTTATCTTTGATTTGTGAAATC
O.punctata_NC_027676            TGTTTACTTGTTCGGGA-------ATCCTTTATCTTTGATTTGTGAAATC
O.australiensis_NC_024608       TGTTTACTTGTTCGGGA-------ATCCTTTATCTTTGATTTGTGAAATC
O.brachyantha.134604bp          TGTTTACTTGTTCCGGA-------ATCCTTTATCTTTGATTTGTGAAATC
Leersia                         TGTTTACTTGTTCCGGA-------AGCCTTTATCTTTGATTTGTGAAATC
Ziza.latifolia_KT161956         TGTTTACTTGTTCCGGA-------ATCCTTTATCTTTGATTTGTGAAATC
Ziza.aquatica_KJ870999          TGTTTACTTGTTCCGGA-------ATCCTTTATCTTTGATTTGTGAAATC
Chik.aquatica_KR078265          TGTTTACTTGTTCCGGA-------ATCCTTTATCTTTGATTTGTGAAATC
Chik.mutica_KU696970            TGTTTACTTGTTCCGGA-------ATCCTTTATCTTTGATTTGTGAAATC
Potamophila                     TGTTTACTTGTTCCGGA-------ATCCTTTATCTTTGATTTGTGAAATC
Rhynchoryza_subulata_NC_016718  TGTTTACTTGTTCCGGA-------ATCCTTTATCTTTGATTTGTGAAATC
Microlaena                      TGTTTACTTGTTCCGGA-------ATCCTTTATCTTTGATTTGTAAAATC
Phyllostachys                   CGTTTACTTGTTCCGGA-------ATTCTTTATCTTTGATTTGTGAAATC

O.sativa.Indica_NC_008155       CTTGGGTTTAAACATTACTTCGGGAATTCTTATTCTTTTTTCTTTCAAAA
O.nivara_NC_005973              CTTGGGTTTAAACATTACTTCGGGAATTCTTATTCTTTTTTCTTTCAAAA
O.barthii_NC_027460             CTTGGGTTTAAACATTACTTCGGGAATTCTTATTCTTTTTTCTTTCAAAA
O.glumipatula_NC_027461         CTTGGGTTTAAACATTACTTCGGGAATTCTTATTCTTTTTTCTTTCAAAA
O.officinalis_NC_027463         CTTGGGTTTAAACATTACTTCGGGAATTCTTATTCTTTTTTCTTTCAAAA
O.punctata_NC_027676            CTTGGGTTTAAACATTACTTCGGGAATTCTTATTCTTTTTTCTTTCAAAA
O.australiensis_NC_024608       CTTGGGTTTAAACATTACTTCGGGAATTCTTATTCCTTTTTCTTTCAAAA
O.brachyantha.134604bp          CTTGGGTTTAAACATTACTTCGGGAATTCTTATTCTTTTTTCTTTCAAAA
Leersia                         CTTGGGTTTAAACATTACTTCGGGAATTGTTATTCTTTTTTCTTTCAAAA
Ziza.latifolia_KT161956         CTTGGGTTTAGACATTACTTCGGGAATTCTTATTCTTTTTTCTTTCAAAA
Ziza.aquatica_KJ870999          CTTGGGTTTAGACATTACTTCGGGAATTCTTATTCTTTTTTCTTTCAAAA
Chik.aquatica_KR078265          CTTGGGTTTAGACATTACTTCGGGAATTCTTATTCTTTTTTCTTTCAAAA
Chik.mutica_KU696970            CTTGGGTTTAGACATTACTTCGGGAATTCTTATTCTTTTTTCTTTCAAAA
Potamophila                     CTTGGGTTTAGACATTACTTCGGGAATTCTTATTCTTTTTTCTTTCAAAA
Rhynchoryza_subulata_NC_016718  CTTGGGTTTAGACATTACTTCGGGAATTCTTATTCTTTTTTCTTTCAAAA
Microlaena                      CTTGGGTTTAGACATTACTTCGGGAATTCCTATTCTTTTTTCTTTCAAAA
Phyllostachys                   CTTGGGTTTAGACATTACTTCGGGAATTCCTATTCTTTTTTCTTTCAAAA

O.sativa.Indica_NC_008155       GAGTAGCAACATACCC-TTTTTTCTTATTTCCTTCGATAAAGCATTTCCC
O.nivara_NC_005973              GAGTAGCAACATACCC-TTTTTTCTTATTTCCTTCGATAAAGCATTTCCC
O.barthii_NC_027460             GAGTAGCAACATACCC-TTTTTTCTTATTTCCTTCGATAAAGCATTTCCC
O.glumipatula_NC_027461         GAGTAGCAACATACCC-TTTTTTCTTATTTCCTTCGATAAAGCATTTCCC
O.officinalis_NC_027463         GAGTAGCAACATACCC-TTTTTTCTTATTTCCTTCGATAAAGCATTTCCC
O.punctata_NC_027676            GAGTAGCAACATACCC-TTTTTTCTTATTTCCTTCGATAAAGCATTTCCC
O.australiensis_NC_024608       GAGTAGCAACATACCCTTTTTTTCTTATTTCCTTCGATAAAGCATTTCCC
O.brachyantha.134604bp          GAGTAGCAACATACCC-TTTTTTCTTATTTCCTTCGATAAAGCATCTCCC
Leersia                         GAGTAGCAACATACC--TTTTTTCTTATTTCCTTCAATAAAGCATTTCCC
Ziza.latifolia_KT161956         GAGTAGCAACATACCCTTTTTTTCTTATTTCCTTCGATAAAGCATTTCCC
Ziza.aquatica_KJ870999          GAGTAGCAACATACCC-TTTTTTCTTATTTCCTTCAATAAAGCATTTCCC
Chik.aquatica_KR078265          GAGTAGCAACATACCCTTTTTTTCTTATTTCCTTCGATAAAGCATTTCCC
Chik.mutica_KU696970            GAGTAGCAACATACCCTTTTTTTCTTATTTCCTTCGATAAAGCATTTCCC
Potamophila                     GAGTAGCAACATACCC-TTTTTTCTTATTTCCTTCGATAAAGCATTTCCC
Rhynchoryza_subulata_NC_016718  GAGTAGCAACATACCCTTTTTTTCTTATTTCCTTCGATAAAGCATTTCTC
Microlaena                      GAGTAGCAACATA-CCTTTTTTNNNNNNNNNNNNNNNNNNNNTATTTCCC
Phyllostachys                   GAGTAGCAACATACCCTTTTTTTCTTATTTCCTTCGATAAAGCATTTCCC

O.sativa.Indica_NC_008155       TCTTCTAT-AGAAATCGAATATGAGCGATTGATTCTGATAGACTTTTAAT
O.nivara_NC_005973              TCTTCTAT-AGAAATCGAATATGAGCGATTGATTCTGATAGACTTTTAAT
O.barthii_NC_027460             TCTTCTAT-AGAAATCGAATATGAGCGATTGATTCTGATAGACTTTTAAT
O.glumipatula_NC_027461         TCTTCTAT-AGAAATCGAATATGAGCGATTGATTCTGATAGACTTTTAAT
O.officinalis_NC_027463         TCTTCTAT-AGAAATCGAATATGAGCGATTGATTCTGATAGACTTTTAAT
O.punctata_NC_027676            TCTTCTAT-AGAAATCGAATATGAGCGATTGATTCTGATAGACTTTTAAT
O.australiensis_NC_024608       TCTTCTAT-AGAAATCGAATATGAGCGATTGATTCTGATAGACTTTTAAT
O.brachyantha.134604bp          TCTTCTAT-AGAAATCGAATATGAGTGATTGATTCTGATAGACTTTTAAT
Leersia                         TCTTCTAT-AGAAATCGAATATGAGCGATTGATTCTGATAGACTTTTAAT
Ziza.latifolia_KT161956         TCTTCTAT-AGAAATCGAATATGAGCGATTGATTCGGATAGACTTTTAAT
Ziza.aquatica_KJ870999          TCTTCTAT-AGAAATCGAATATGAGCGATTGATTCGGATAGACTTTTAAT
Chik.aquatica_KR078265          TCTTCTATAAGAAATCGAATATGAGCGATTGATTCGGATAGACTTTTAAT
Chik.mutica_KU696970            TCTTCTATAAGAAATCGAATATGAGCGATTGATTCGGATAGACTTTTAAT
Potamophila                     TCTTCTAT-AGAAATCGAATATGAGCGATTGATTCGGATAGACTTTTAAT
Rhynchoryza_subulata_NC_016718  TCTTCTAT-AGAAATCGAATATGAGCGATTGATTCGGATAAACTTTTAAT
Microlaena                      TCTTCTAT-AGAAATCAAATAAGAGGGATTGATTCTGATAGACTTTTAAT
Phyllostachys                   TCTTCTAT-AGAAATCGAATATGGGCGATTGATTCTGATAAACTTTTAAT

O.sativa.Indica_NC_008155       CAAAAGAGTTTTCCC------ATATCTTCCAAAATTGGACTTTCTTCTTA
O.nivara_NC_005973              CAAAAGAGTTTTCCC------ATATCTTCCAAAATTGGACTTTCTTCTTA
O.barthii_NC_027460             CAAAAGAGTTTTCCC------ATATCTTCCAAAATTGGACTTTCTTCTTA
O.glumipatula_NC_027461         CAAAAGAGTTTTCCC------ATATCTTCCAAAATTGGACTTTCTTCTTA
O.officinalis_NC_027463         CAAAAGAGTTTTCCC------ATATCTTCCAAAATTGGACTTTCTTCTTA
O.punctata_NC_027676            CAAAAGAGTTTTCCC------ATATCTTACAAAATTGGACTTTCTTCTTA
O.australiensis_NC_024608       CAAAAGAGTTTTCCC------ATATCTTCCAAAATTGGACTTTCTTCTTA
O.brachyantha.134604bp          CGAAAGAGTTTTCCC------GTATCTTCCAAAATTGGACTTTCTTCTTA
Leersia                         CGAAAGAGTTTTCCC------GTATCTTCCAAAATTGGACTTTCTTCTTA
Ziza.latifolia_KT161956         CGAAAGAGTTTTCCCATATCCATATCTTCCAAAATTGGACTTTCTTCTTA
Ziza.aquatica_KJ870999          CGAAAGAGTTTTCCCATATCCATATCTTCAAAAATTGGACTTTCTTCTTA
Chik.aquatica_KR078265          CGAAAGAGTTTTCCC------ATATCTTCCAAAATTGGACTTTCTTCTTA
Chik.mutica_KU696970            CGAAAGAGTTTTCCC------ATATCTTCCAAAATTGGACTTTCTTCTTA
Potamophila                     CGAAAGAGTTTTCCC------ATATCTTCCAAAATTGGACTTTCTTCTTT
Rhynchoryza_subulata_NC_016718  TGAAAGAGTTTTCCC------ATATCTCCCAAAATTGGACTTTCTTCTTA
Microlaena                      CGAAAGAGTTTTCCC------AAATCTTCCAAAATTCGACTTTCTTCTTA
Phyllostachys                   TGAAAGAGTTTTTCC-------AATCTTCCAAAATTGGACTTTCTTCTTA

O.sativa.Indica_NC_008155       TTTTAACCTTTTGATTTCTATATTATTTCGATTTCTATATTAAGGGTAGA
O.nivara_NC_005973              TTTTAACCTTTTGATTTCTATATTATTTCGATTTCTATATTAAGGGTAGA
O.barthii_NC_027460             TTTTAACCTTTTGATTTCTATATTATTTCGATTTCTATATTAAGGGTAGA
O.glumipatula_NC_027461         TTTTAACCTTTTGATTTCTATATTATTTCGATTTCTATATTAAGGGTAGA
O.officinalis_NC_027463         TTTTAACCTTTTGATTTCTATATTATTTCGATTTCTATATTAAGGGTAGA
O.punctata_NC_027676            TTTTAACCTTTT-----------------GATTTCTATATTAAGGGTAGA
O.australiensis_NC_024608       TTTTAATCTTTCGATTTCTATATTATTTCGATTTCTATATTAAGGGTAGA
O.brachyantha.134604bp          TTTGAACCT------------------------------------GTAGA
Leersia                         TTTTAACCTTT-----------------CGATTTCTATATTAAGGGTAGA
Ziza.latifolia_KT161956         TTTTAACCTTT-----------------TGATTTCTATATTAAGGGTAGA
Ziza.aquatica_KJ870999          TTTTAACCTTT-----------------TGATTTCTATATTAAGGGTAGA
Chik.aquatica_KR078265          TTTTAACCTTT-----------------GGATTTCTATATTAAGGGTAGA
Chik.mutica_KU696970            TTTTAACCTTT-----------------GGATTTCTATATTAAGGGTAGA
Potamophila                     TTTTAACCTTTTGATTTCTATATTATTTTGATTTCTATATTAAGGGTAGA
Rhynchoryza_subulata_NC_016718  TTTTAACCTTT-----------------TGATTTCTATATTAAGGGTAGA
Microlaena                      TTTTAACCTTTCGATTTCTATATTATTTCGATTTCTATATTAAGGGTAGA
Phyllostachys                   TTTTAACC-----------------TTTCGATTTCTATATTAAGGATAGA

O.sativa.Indica_NC_008155       ATGACAAAGTTGGCCTAATTTATTAGTTTTCACTAACCCTAGATTCTTTC
O.nivara_NC_005973              ATGACAAAGTTGGCCTAATTTATTAGTTTTCACTAACCCTAGATTCTTTC
O.barthii_NC_027460             ATGACAAAGTTGGCCTAATTTATTAGTTTTCACTAACCCTAGATTCTTTC
O.glumipatula_NC_027461         ATGACAAAGTTGGCCTAATTTATTAGTTTTCACTAACCCTAGATTCTTTC
O.officinalis_NC_027463         ATGACAAAGTTGGCCTAATTTATTAGTTTTCACTAACCCTAGATTCTTTC
O.punctata_NC_027676            ATGACAAAGTTGGCCTAATTTATTAGTTTTCACTAACCCTAGATTCTTTC
O.australiensis_NC_024608       ATGACAAAGTTGGCCTAATTTATTAGTTTTCACTAACCCTAGATTCTTTC
O.brachyantha.134604bp          ATGACAAAGTTGGCCTAATTTATTAGTTTTCACTAACCCTAGATCCTTTC
Leersia                         ATGACAAAGTTGGCCTAATTTATTAGTTTTCACTAACCCTAGATTCTTTC
Ziza.latifolia_KT161956         ATAACAAAGTTGGCCTAATTTATTAGTTTTCACTAACCCTAGATTCTTTC
Ziza.aquatica_KJ870999          ATAACAAAGTTGGCCTAATTTATTAGTTTTCACTAACCCTAGATTCTTTC
Chik.aquatica_KR078265          ATAACAAAGTTGGCCTAATTTATTAGTTTTCACTAACCCTAGATTCTTTC
Chik.mutica_KU696970            ATAACAAAGTTGGCCTAATTTATTAGTTTTCACTAACCCTAGATTCTTTC
Potamophila                     ATAACAAAGTTGGCCTAATTTATTAGTTTTCACTAACCCTAGATTCTTTC
Rhynchoryza_subulata_NC_016718  ATAACAAAGTTGACCTAATTTATTAGTTTTCACTAACCCTAGATTCTTTC
Microlaena                      CTTACAAAGTTGGCCTAATTTATTAGTTTTCACTAACCCTAGATTCTTTC
Phyllostachys                   CTGACAAAGTTGGCCTAATTTATTAGTTTTCACTAACCCTAGATTCTTTC

O.sativa.Indica_NC_008155       CCTTGATAA-AAAATAAATTCTGTCCTCTCGAGCTCCATCGTGTACTATT
O.nivara_NC_005973              CCTTGATAA-AAAATAAATTCTGTCCTCTCGAGCTCCATCGTGTACTATT
O.barthii_NC_027460             CCTTGATAA-AAAATAAATTCTGTCCTCTCGAGCTCCATCGTGTACTATT
O.glumipatula_NC_027461         CCTTGATAA-AAAAGAAATTCTGTCCTCTCGAGCTCCATCGTGTACTATT
O.officinalis_NC_027463         CCTTGATAA-AAAATAAATTCTGTCCTCTCGAGCTCCATCGTGTACTATT
O.punctata_NC_027676            CCTTGATAA-AAAATCAATTCTGTCCTCTCGAGCTCCATTGTGTACTATT
O.australiensis_NC_024608       CCTTGATAA-AAAATAAATTCTGTCCTCTCGAGCTCCATCGTGTACTATT
O.brachyantha.134604bp          CCTTGAT---AAAAAAAATTCTGTCCTCTCGAGCTCCATCGTGTACTATT
Leersia                         CCTTGATAA-AAAATCAATTCTGCCCTCTCGAGCTCCATCGTGTACTATT
Ziza.latifolia_KT161956         CCTT--GAT-AAAAAAAATTCTGTCTTCTCGAGCTCCATCGTGTACTAT-
Ziza.aquatica_KJ870999          CCTT--GATAAAAAAAAATTAAGTCTTCTCGAGCTCCATCGTGTACTAT-
Chik.aquatica_KR078265          CCTT--GAT-AAAAAAAATTCTGTCCTCTCGAGCTCCATCGTGTACTAT-
Chik.mutica_KU696970            CCTT--GAT-AAAAAAAATTCTGTCCTCTCGAGCTCCATCGTGTACTAT-
Potamophila                     CCTTTAAAA-AAAAAAAATTCTGTCCTCTCGAGCTCCATCGTGTACTATT
Rhynchoryza_subulata_NC_016718  CCTT--GAT-AAAAAAAATTCTGTCCTCTCGAGCTCCATCGTGTACTAT-
Microlaena                      CCTTGATAA-AAAATAAATTATGTCCTCTCGAGCTCCATCGTGTACTAT-
Phyllostachys                   CCTTGATAA-AAAATCAATTCTGTCCTCTCGAGCTCCATCGTGTACTAT-

O.sativa.Indica_NC_008155       TACTTAGCTTACTTA---------CAAACAACCCAGCGAAAATTCGGTTC
O.nivara_NC_005973              TACTTAGCTTACTTA---------CAAACAACCCAGCGAAAATTCGGTTC
O.barthii_NC_027460             TACTTAGCTTACTTA---------CAAACAACCCAGCGAAAATTCGGTTC
O.glumipatula_NC_027461         TACTTAGCTTACTTA---------CAAACAACCCAGCGAAAATTCGGTTC
O.officinalis_NC_027463         TACTTAGCTTACTTA---------CAAACAACCCAGCGAAAATTCGGTTC
O.punctata_NC_027676            TACTTAGCTTACTTA---------CAAACAACCCAGCGAAAATTCGGTTC
O.australiensis_NC_024608       TACTTAGCTTACTTA---------CAAACAACCCAGCGCAAATTCGGTTC
O.brachyantha.134604bp          TACTTAGCTTACTTA---------CAAACAACCCAACGCAAATTCGGTTC
Leersia                         TACTTAGCTTACTTA--------CCAAACAACCCAGCACAAATTTGGTTC
Ziza.latifolia_KT161956         --------TTACTTA---------CAAACAACCCAGCGCAAATTCGGTTC
Ziza.aquatica_KJ870999          --------TTACTTA---------CAAACAACCCAGCGCAAATTCGGTTC
Chik.aquatica_KR078265          --------TTACTTA---------CAAACAACCCAGCGCAAATTCGGTTC
Chik.mutica_KU696970            --------TTACTTA---------CAAACAACCCAGCGCAAATTCGGTTC
Potamophila                     TACTTANNTTACTTA---------CAAACAACCCAGCGCAAATTCGGTTC
Rhynchoryza_subulata_NC_016718  --------TTACTTA---------CAAACAACCCAGCGCAAATTCGGTTC
Microlaena                      --------TTACTTANNNNNNNNNNNNNNNNNNNNNNNNNNNNTCGGTTC
Phyllostachys                   --------TTACTTA---------CAAACAACCCAGCGCAAATTTGGTTC

O.sativa.Indica_NC_008155       GGGACGAATAGAACAGACTATGTCGAGCCAAGAGCATTTTCATTACTATG
O.nivara_NC_005973              GGGACGAATAGAACAGACTATGTCGAGCCAAGAGCATTTTCATTACTATG
O.barthii_NC_027460             GGGACGAATAGAACAGACTATGTCGAGCCAAGAGCATTTTCATTACTATG
O.glumipatula_NC_027461         GGGACGAATAGAACAGACTATGTCGAGCCAAGAGCATTTTCATTACTATG
O.officinalis_NC_027463         GGGACGAATAGAACAGACTATGTCGAGCCAAGAGCATTTTCATTACTATG
O.punctata_NC_027676            GGGACGAATAGAACAGACTATGTCGAGCCAAGAGCATTTTCATTACTATG
O.australiensis_NC_024608       GGGACGAATAGAACAGACTATGTCGAGCCAAGAGCATTTTCATTACTATG
O.brachyantha.134604bp          GGGACGAATAGAACAGACTATGTCGAGCTAAGAGCATTTCCATTACTACG
Leersia                         GGGACGAATAGAACAGACTATGTCGAGCCAAGAGCATTTTCATTACTATG
Ziza.latifolia_KT161956         GGGACGAATAGAACAGACTATGTCGAGCCAAGAGCATTTTCATTACTATG
Ziza.aquatica_KJ870999          GGGACGAATAGAACAGACTATGTCGAGCCAAGAGCATTTTCATTACTATG
Chik.aquatica_KR078265          GGGACGAATAGAACAGACTATGTCGAGCCAAGAGCATTTTCATTACTATG
Chik.mutica_KU696970            GGGACGAATAGAACAGACTATGTCGAGCCAAGAGCATTTTCATTACTATG
Potamophila                     GTGACGAATAGAACAGACTATGTCGAGCCAAGAGCATTTTCATTACTATG
Rhynchoryza_subulata_NC_016718  GGGACGAATAGAACAGACTATGTCGAGCCAAGAGCATTTTCATTACTATG
Microlaena                      GGGACAAATAGAACAGACTATGTCGAGCCAAGAGCATTTTCATTACTATG
Phyllostachys                   GGGACGAATAGAACAGACTATGTCGAGCCAAGAGCATTTTCATTACTATG

O.sativa.Indica_NC_008155       GAAAATGGTGGATAGCAAAATCCACAATCGATCGTGTCCTTCAAGTCGCA
O.nivara_NC_005973              GAAAATGGTGGATAGCAAAATCCACAATCGATCGTGTCCTTCAAGTCGCA
O.barthii_NC_027460             GAAAATGGTGGATAGCAAAATCCACAATCGATCGTGTCCTTCAAGTCGCA
O.glumipatula_NC_027461         GAAAATGGTGGATAGCAAAATCCACAATCGATCGTGTCCTTCAAGTCGCA
O.officinalis_NC_027463         GAAAATGGTGGATAGCAAAATCCACAATCGATCGTGTCCTTCAAGTCGCA
O.punctata_NC_027676            GAAAATGGTGGATAGCAAAATCCACAATCGATCGTGTCCTTCAAGTCGCA
O.australiensis_NC_024608       GAAAATGGTGGATAGCAAAATCCACAATCGATCGTGTCCTTCAAGTCGCA
O.brachyantha.134604bp          GAAAATGGTGGATAGCAAAATCCACAATCGATCGTGTCCTTCAAGTCGCA
Leersia                         GAAAATGGTGGATAGCAAAATCCACAATCGATCGTGTCCTTCAAGTCGCA
Ziza.latifolia_KT161956         GAAAATGATGGATAGCAAAATCCACAATCGATCGTGTCCTTCAAGTCGCA
Ziza.aquatica_KJ870999          GAAAATGATGGATAGCAAAATCCACAATCGATCGTGTCCTTCAAGTCGCA
Chik.aquatica_KR078265          GAAAATGATGGATAGCAAAATCCACAATCGATCGTGTCCTTCAAGTCGCA
Chik.mutica_KU696970            GAAAATGATGGATAGCAAAATCCACAATCGATCGTGTCCTTCAAGTCGCA
Potamophila                     GAAAATGATGGATAGCAAAATCCACAATCGATCGTGTCCTTCAAGTCGCA
Rhynchoryza_subulata_NC_016718  GAAAATGATGGATAGCAAAATCCACAATCGATCGTGTCCTTCAAGTCGCA
Microlaena                      GAAAATGATGGATAACAAAATCCACAATCGATCATGTCCTTCAAGTCGCA
Phyllostachys                   GAAAATGATGGATAACAAAATCCACAATCGATCATGTCCTTCAAGTCGCA

O.sativa.Indica_NC_008155       CGTTGCTTTCTACCACATCGTTTTAAACGAAGTTTTAACAT----AACAT
O.nivara_NC_005973              CGTTGCTTTCTACCACATCGTTTTAAACGAAGTTTTAACAT----AACAT
O.barthii_NC_027460             CGTTGCTTTCTACCACATCGTTTTAAACGAAGTTTTAACAT----AACAT
O.glumipatula_NC_027461         CGTTGCTTTCTACCACATCGTTTTAAACGAAGTTTTAACAT----AACAT
O.officinalis_NC_027463         CGTTGCTTTCTACCACATCGTTTTAAACGAAGTTTTACCAT----AACAT
O.punctata_NC_027676            CGTTGCTTTCTACCACATCGTTTTAAACGAAGTTTTACCAT----AACAT
O.australiensis_NC_024608       CGTTGCTTTCTACCACATCGTTTTAAACGAAGTTTTACCAT----AACAT
O.brachyantha.134604bp          CGTTGCTTTCTACCACATCGTTTTAAACGAAGTTTTACCAT----AACAT
Leersia                         CGTTGCTTTCTACCACATCGTTTTAAACGAAGTTTTACCAT----AACAT
Ziza.latifolia_KT161956         CGTTGCTTTCTACCACATCGTTTTAAACGAAGTTTTACCAT----AACAT
Ziza.aquatica_KJ870999          CGTTGCTTTCTACCACATCGTTTTAAACGAAGTTTTACCAT----AACAT
Chik.aquatica_KR078265          CGTTGCTTTCTACCACATCGTTTTAAACGAAGTTTTACCAT----AACAT
Chik.mutica_KU696970            CGTTGCTTTCTACCACATCGTTTTAAACGAAGTTTTACCAT----AACAT
Potamophila                     CGTTGCTTTCTACCACATCGTTTTAAACGAAGTTTTACCAT----AACAT
Rhynchoryza_subulata_NC_016718  CGTTGCTTTCTACCACATCGTTTTAAACGAAGTTTTACCAT----AACAT
Microlaena                      CGTTGCTTTCTACCACATCGTTTTAAACGAAGTTTTACCAT----AACAT
Phyllostachys                   CGTTGCTTTCTACCACATCGTTTTAAACGAAGTTTTACCATAACAAACAT

O.sativa.Indica_NC_008155       TCCTCTAATTTCATTGCAAAGTGTTATAGGGAATTGATCCAATATGGATG
O.nivara_NC_005973              TCCTCTAATTTCATTGCAAAGTGTTATAGGGAATTGATCCAATATGGATG
O.barthii_NC_027460             TCCTCTAATTTCATTGCAAAGTGTTATAGGGAATTGATCCAATATGGATG
O.glumipatula_NC_027461         TCCTCTAATTTCATTGCAAAGTGTTATAGGGAATTGATCCAATATGGATG
O.officinalis_NC_027463         TCCTCTAATTTCATTGCAAAGTGTTATAGGGAATTGATCCAATATGGATG
O.punctata_NC_027676            TCCTCTAATTTCATTGCAAAGTGTTATAGGGAATTGATCCAATATGGATG
O.australiensis_NC_024608       TCCTCTAATTTCATTGCAAAGTGTTATAGGGAATTGATCCAATATGGATG
O.brachyantha.134604bp          TCCTCTAATTTCATTGCAAAGTGTTATAGGGAATTGATCCAATATGGATG
Leersia                         TCCTCTAATTTCATTGCAAAGTGTTACAGGGAATTGATCCAATATAGATG
Ziza.latifolia_KT161956         TCCTCTAATTTCATTGCAAAGTGTTATAGGGAATTGATCCAATATGGATG
Ziza.aquatica_KJ870999          TCCTCTAATTTCATTGCAAAGTGTTATAGGGAATTGATCCAATATGGATG
Chik.aquatica_KR078265          TCCTCTAATTTCATCGCAAAGTGTTATAGGGAATTGATCCAATATGGATG
Chik.mutica_KU696970            TCCTCTAATTTCATCGCAAAGTGTTATAGGGAATTGATCCAATATGGATG
Potamophila                     TCCTCTAATTTCATTGCAAAGTGTTATAGGGAATTGATCCAATATGGATG
Rhynchoryza_subulata_NC_016718  TCCTCTAATTTCATTGCAAAGTGTTATAGGGAATTGATCCAATATGGATG
Microlaena                      TCCTCTAATTTCATTGCAAAGTAGTATAGGGAATTGATCCAATATGGATG
Phyllostachys                   TCCTCTAATTTCATTGCAAAGTGGTATAGGGAATTGATCCAATATGGATG

O.sativa.Indica_NC_008155       GAATCATGAATAGTCA-----------------------TTAGTTTCGTT
O.nivara_NC_005973              GAATCATGAATAGTCA-----------------------TTAGTTTCGTT
O.barthii_NC_027460             GAATCATGAATAGTCA-----------------------TTAGTTTCGTT
O.glumipatula_NC_027461         GAATCATGAATAGTCA-----------------------TTAGTTTCGTT
O.officinalis_NC_027463         GAATCATGAATAGTCA-----------------------TTAGTTTAGTT
O.punctata_NC_027676            GAATCATGAATAGTCA-----------------------TTAGTTTAGTT
O.australiensis_NC_024608       GAATCATGAATAGTCA-----------------------TTAGTTTAGTT
O.brachyantha.134604bp          GAATCATGAATAGTCA-----------------------TTAGTTTTGTT
Leersia                         GAATCATGAATAGTCA-----------------------TTAGTTTTGTT
Ziza.latifolia_KT161956         GAATCATGAATAGTCATTAGT------------------TTAGTTTATTT
Ziza.aquatica_KJ870999          GAATCATGAATAGTCATTAGTTTAGTTTAGTTTTTGTCATTAGTTTAGTT
Chik.aquatica_KR078265          GAATCATGAATAGTCATTAGT------------------TTAGTTTAGTT
Chik.mutica_KU696970            GAATCATGAATAGTCATTAGT------------------TTAGTTTAGTT
Potamophila                     GAATCATGAATAGTCA-----------------------TTAGTTTCGTT
Rhynchoryza_subulata_NC_016718  GAATCATGAATAGTCA-----------------------TTAGTTTAGTT
Microlaena                      GAATCATGAATAGTCA-----------------------TTAGTTTAGTT
Phyllostachys                   GGATCATGAATAGTCATTGGT------------------TTAGTTTAGTT

O.sativa.Indica_NC_008155       TTTTG-----TATACTAATTCAAACTTGCTTTGCTATCTATGGAGAAATA
O.nivara_NC_005973              TTTTG-----TATACTAATTCAAACTTGCTTTGCTATCTATGGAGAAATA
O.barthii_NC_027460             TTTTG-----TATACTAATTCAAACTTGCTTTGCTATCTATGGAGAAATA
O.glumipatula_NC_027461         TTTTG-----TATACTAATTCAAACTTGCTTTGCTATCTATGGAGAAATA
O.officinalis_NC_027463         TTTTG-----TATACTAATTCAAACTTGCTTTGCTATCTATGGAGAAATA
O.punctata_NC_027676            TTTTG-----TATACTAATTCAAACTTGCTTTGCTATCTATGGAGAAATA
O.australiensis_NC_024608       TTTTG-----TATACTAATTCAAACTTGCTTTGCTATCTATGGAGAAATA
O.brachyantha.134604bp          TTTTG-----TATACTAATACAAACTTGTTTTCCTATCTATGGAGAAATA
Leersia                         TTTTG-----TATACTAATTCAAACTTGCTTTGCGATCTATGGAGAAATA
Ziza.latifolia_KT161956         TTTTG-----TATACTAATTCAAACTTGCTTTGCTATCTATGGAGAAATC
Ziza.aquatica_KJ870999          TTTTG-----TATACTAATTCAAACTTGCTTTGCTATCTATGGAGAAATC
Chik.aquatica_KR078265          TTTTGTATACTATACTAATTCAAACTTGCTTTGCTATCTATGGAGAAATA
Chik.mutica_KU696970            TTTTGTATACTATACTAATTCAAACTTGCTTTGCTATCTATGGAGAAATA
Potamophila                     TTTTG-----TATACTAATTCAAACTTGCTTTGCTATCTATGGAGAAATA
Rhynchoryza_subulata_NC_016718  TTTTG-----TATACTAATTCAAACTTGCTTTGCTATCTATGGAGAAATA
Microlaena                      TTTTG-----TATACTAATTCAAACTTGCTTTGTTATCCATGGGGAAATA
Phyllostachys                   TTTTG-----TATACTAATTCAAACTTGC-----TATCTATGGAGAAATA

O.sativa.Indica_NC_008155       TGAATAAAAGAAATTAAGTATTTATCGGGAAAGACTCCGCAAAGAGCCAA
O.nivara_NC_005973              TGAATAAAAGAAATTAAGTATTTATCGGGAAAGACTCCGCAAAGAGCCAA
O.barthii_NC_027460             TGAATAAAAGAAATTAAGTATTTATCGGGAAAGACTCCGCAAAGAGCCAA
O.glumipatula_NC_027461         TGAATAAAAGAAATTAAGTATTTATCGGGAAAGACTCCGCAAAGAGCCAA
O.officinalis_NC_027463         TGAATAAAAGAAATTAAGTATTTATCGGGAAAGACTCCGCAAAGATCCAA
O.punctata_NC_027676            TGAATAAAAGAAATTAAGTATTTATCGGGAAAGACTCCGCAAAGAGCCAA
O.australiensis_NC_024608       TGAATAAAAGAAATTAAGTATTTATCGGGAAAGACTCCGCAAAGATCCAA
O.brachyantha.134604bp          TGAATAAAAGAAA-TAAGTATTTATCGGGAAAGACTACGCAAAGATCCAA
Leersia                         TGAATAAAAGAAATTAAGTATTTCTCGGGGAAAAATCCGCAAAGATCCAA
Ziza.latifolia_KT161956         TGAATAAAAGAAA-TAAGTATTTATGGGGGAAGACTCCGCAAAGATCCAA
Ziza.aquatica_KJ870999          TGAATAAAAGAAA-TAAGTATTTATGGGGGAAGACTCCGCAAAGATCCAA
Chik.aquatica_KR078265          TGAATAAAAGAAA-TAAGTATTTATCGGGGAAGACTCCGCAAAGATCCAA
Chik.mutica_KU696970            TGAATAAAAGAAA-TAAGTATTTATCGGGGAAGACTCCGCAAAGATCCAA
Potamophila                     TGAATAAAAGAAATTAAGTATTTATCGGGGAAGACTCCGCAAAGATCCAA
Rhynchoryza_subulata_NC_016718  TGAATAAAAGAAA-TAAGTATTTATTTGGGAAGACTCCGCAAAGATCCAA
Microlaena                      TGAAAAAAANNNNNTAAGTATTTATCGGGGAAGACTCCGCAAAGNNNNNN
Phyllostachys                   TGGATAAAA-GAAATAAGTATTTATCGGGGAAGACTCCGCAAAGATCCAA

O.sativa.Indica_NC_008155       TTTATTTAAACCCATATTCTATCATATG-----AATGAAATATAGTTCGA
O.nivara_NC_005973              TTTATTTAAACCCATATTCTATCATATG-----AATGAAATATAGTTCGA
O.barthii_NC_027460             TTTATTTAAACCCATATTCTATCATATG-----AATGAAATATAGTTCGA
O.glumipatula_NC_027461         TTTATTTAAACCCATATTCTATCATATG-----AATGAAATATAGTTCGA
O.officinalis_NC_027463         TTTATTTAAACCCATATTCTATCATATG-----AATGAAATATAGTTCGA
O.punctata_NC_027676            TTTATTTAAACTCAGATTCTATCATATG-----AATGAAATATAGTTCGA
O.australiensis_NC_024608       TTTATTTAAACCCATATTCTATCATATG-----AATGAAATATAGTTCGA
O.brachyantha.134604bp          TTTATTTAAACCCATATTCTATCATATG-----AATGAAATATAGGTCG-
Leersia                         TTTATTTAAACCTATATTCTATCATATA-----GATGAAATATAGTTCGA
Ziza.latifolia_KT161956         TTTATTTAAACCCATATTCTATCATATG-----AATAAAATCTAGTTCGA
Ziza.aquatica_KJ870999          TTTATTTAAACCCATATTCTATCATATG-----AATAAAATCTAGTTCGA
Chik.aquatica_KR078265          TTTATTTAAACCCATATTCTATCATATG-----AATGAAATATAGTTCG-
Chik.mutica_KU696970            TTTATTTAAACCCATATTCTATCATATG-----AATGAAATATAGTTCG-
Potamophila                     TTTATTTAAACCTATATTCTATCATATG-----AATGAAATATAGTTCGA
Rhynchoryza_subulata_NC_016718  TTTATTTAAACCCATATTCTATCATATG-----AATGAAATATAGTTCGA
Microlaena                      NNNNNNNAAACCCATATTCTATCATATG-----AATGAAACATAGTTCGA
Phyllostachys                   TTTATTTAAACCCATATTCTATCATATGAAGGAAAGGAAACATAGTTCGA

O.sativa.Indica_NC_008155       AAAAAGGGAATAAACAAGTTTGCTTAAGACTTATTTATTATGGAATTTCC
O.nivara_NC_005973              AAAAAGGGAATAAACAAGTTTGCTTAAGACTTATTTATTATGGAATTTCC
O.barthii_NC_027460             AAAAAGGGAATAAACAAGTTTGCTTAAGACTTATTTATTATGGAATTTCC
O.glumipatula_NC_027461         AAAAAGGGAATAAACAAGTTTGCTTAAGACTTATTTATTATGGAATTTCC
O.officinalis_NC_027463         AAAAAGGGAATAAACAAGTTTGCTTAAGACTTATTTATTATGGAATTTCC
O.punctata_NC_027676            AAAAAGGGAATAAACAAGTTTGCTTAAGACTTATTTATTATGGAATTTCC
O.australiensis_NC_024608       AAAAAGGGAATAAACAAGTTTGCTTAAGACTTATTTATTATGGAATTTCC
O.brachyantha.134604bp          AAAAAGGGAATAAACAAGTTT----------------------AATTTCC
Leersia                         AAAAAGGCAATAAACAAGTTTGCTTAAGACTTATTTCTTATGGAATTTCC
Ziza.latifolia_KT161956         AAAAAGCGAATAAACAAGTTTGCTTAAGACTTTTTTATTATGGAATTTCC
Ziza.aquatica_KJ870999          AAAAAGCGAATAAACAAGTTTGCTTAAGACTTTTTTATTATGGAATTTCC
Chik.aquatica_KR078265          AAAAAGCGAATAAACAAGTTTGCTTAAGACTTTTTTATTATGGAATTTCC
Chik.mutica_KU696970            AAAAAGCGAATAAACAAGTTTGCTTAAGACTTTTTTATTATGGAATTTCC
Potamophila                     AAAAAGCGAATAAACAAGTTTGCTTAAGACTTTTTTATTATGGAATTTCC
Rhynchoryza_subulata_NC_016718  AAAAAGCGAATAAACAAGTTTGCTTAAGACTTTTTTATTATGGAATTTCC
Microlaena                      AAAANNNNNNNNNNNNNNNNNNNNNNNNNNNNNTTTATTATTGAATTTCC
Phyllostachys                   AAAAGACGAATAAACAAGTTTGCTTAAGACTTATTTTTTATTGAATTTCC

O.sativa.Indica_NC_008155       ATCCTCAACAGAGGACTCGAGATGATCAATCCAATCC-----TGAAATGA
O.nivara_NC_005973              ATCCTCAACAGAGGACTCGAGATGATCAATCCAATCC-----TGAAATGA
O.barthii_NC_027460             ATCCTCAACAGAGGACTCGAGATGATCAATCCAATCC-----TGAAATGA
O.glumipatula_NC_027461         ATCCTCAACAGAGGACTCGAGATGAT-----CAATCC-----TGAAATGA
O.officinalis_NC_027463         ATCCTCAACAGAGGACTCGAGATGAT-----CAATCC-----TGAAATGA
O.punctata_NC_027676            ATCCTCAACAGAGGACTCGAGATGAT-----CAATCC-----TGAAATGA
O.australiensis_NC_024608       ATCCTCAACGGAGGACTCGAGATGAT-----CAATCC-----TGAAATGA
O.brachyantha.134604bp          ATCCTCAACGGAGGACTCGAGATGAT-----CAATCC-----TGAAATGA
Leersia                         ATCGTCAACAGACGACTCGAGATAAT-----CAATCT-----TGAAATGA
Ziza.latifolia_KT161956         ATCCTCAACGGAGGCCTCGAGATGAT-----CAATCC-----TGAAATGA
Ziza.aquatica_KJ870999          ATCCTCAACGGAGGCCTCGAGATGAT-----CAATCC-----TGAAATGA
Chik.aquatica_KR078265          ATCCTCAACGGAGGACTCGAGATGAT----------CAATCCTGAAAGGA
Chik.mutica_KU696970            ATCCTCAACGGAGGACTCGAGATGAT----------CAATCCTGAAAGGA
Potamophila                     ATCCTCAACGGAGGACTCGAGATGAT-----CAATCCAATCCTGAAATGA
Rhynchoryza_subulata_NC_016718  ATCCTCAACGGAGGCCTCGAGATGAT-----CAATCC-----TGAAATGA
Microlaena                      ATCCTCAACGGAGGACTCGAGATGAT-----CAATCCGANNNNNNNNNNN
Phyllostachys                   ATCCTCAACAGAGGACTCGAGATGGT-----CAATCC-----TGAAATGA

O.sativa.Indica_NC_008155       TAAGAGAAGAATTGACTCTTCTCCAACAAATAAACTATCAACCTCCCG--
O.nivara_NC_005973              TAAGAGAAGAATTGACTCTTCTCCAACAAATAAACTATCAACCTCCCG--
O.barthii_NC_027460             TAAGAGAAGAATTGACTCTTCTCCAACAAATAAACTATCAACCTCCCG--
O.glumipatula_NC_027461         TAAGAGAAGAATTGACTCTTCTCCAACAAATAAACTATCAACCTCCCG--
O.officinalis_NC_027463         TAAGAGAAGAATTGGCTCTTCTCCAACAAATAAACTAGCAACCTCCCG--
O.punctata_NC_027676            TAAGAGAAGAATTGACTCTTCTCCAACAAATAAACTATCAACCTCCCG--
O.australiensis_NC_024608       TAAGAGAAGAATCGACTCTTCTCCAACAAATAAACTATCAACCTCCCG--
O.brachyantha.134604bp          TAAGAGAAGAATCGACTCTTCTCCAACAAATAAACTATCAACCTC-----
Leersia                         TAAAAGAGGAATCGACTCTTCTCCAACAAATAAACTATCAACCTA-----
Ziza.latifolia_KT161956         TAAGAGGAGAATCGACTCTTCTCCAACAAATAAACTGTCAACCTC-----
Ziza.aquatica_KJ870999          TAAGAGAAGAATCGACTCTTCTCCAACAACTAAACTGTCAACCTC-----
Chik.aquatica_KR078265          TAAGAGAAGAATCGACTCTTCTCCAACAAATAAACTACCAACCTC-----
Chik.mutica_KU696970            TAAGAGAAGAATCGACTCTTCTCCAACAAATAAACTACCAACCTC-----
Potamophila                     TAAGAGAAGAGTCGACTCTTCTCCAACAAATAAACTATCAACCTC-----
Rhynchoryza_subulata_NC_016718  TAAGAGAAGAATCGACTCTTCTCCAACAAATAAACTATCCACCTC-----
Microlaena                      NNNNNGAAGAATTAACTCTTCTCCAACAAAGAAACTATCAACCTCCNNNN
Phyllostachys                   GAAGCGAAGGATCGACTCTTCTCCAACAAATAAACTATCAACCTC-----

O.sativa.Indica_NC_008155       -----------------------------------------TTTAATTAA
O.nivara_NC_005973              -----------------------------------------TTTAATTAA
O.barthii_NC_027460             -----------------------------------------TTTAATTAA
O.glumipatula_NC_027461         -----------------------------------------TTTAATTAA
O.officinalis_NC_027463         -----------------------------------------TTTAATTAA
O.punctata_NC_027676            -----------------------------------------TTTAATTAA
O.australiensis_NC_024608       -----------------------------------------TTTAATTAA
O.brachyantha.134604bp          --------------------------------------------------
Leersia                         CAAAAAAG---------------------------------TTTAATTAA
Ziza.latifolia_KT161956         CAAAAAAG------------------------------------------
Ziza.aquatica_KJ870999          CAAAAAAGTTTAATTAATTTAATTAATATTTTAATTTAATGTTTAATTAA
Chik.aquatica_KR078265          CAAAAAAG---------------------------------TTTAATTAA
Chik.mutica_KU696970            CAAAAAAG---------------------------------TTTAATTAA
Potamophila                     C-----NG---------------------------------TTTCATTAA
Rhynchoryza_subulata_NC_016718  CAAAAAAG---------------------------------TTTAATTAA
Microlaena                      NNNNNNNN---------------------------------NNNNNNNNN
Phyllostachys                   AAAAAAAG---------------------------------TTTAATTAA

O.sativa.Indica_NC_008155       TTTAATTAATATATTAGATTAGCAATCTATTTTTCCATACCATTTTTCCG
O.nivara_NC_005973              TTTAATTAATATATTAGATTAGCAATCTATTTTTCCATACCATTTTTCCG
O.barthii_NC_027460             TTTAATTAATATATTAGATTAGCAATCTATTTTTCCATACCATTTTTCCG
O.glumipatula_NC_027461         TTTAATTAATATATTAGATTAGCAATCTATTTTTCCATACCATTTTTCCG
O.officinalis_NC_027463         TTTAATTAATATATTAGATTAGCAATCTATTTTTCCATAACATTTTTCCG
O.punctata_NC_027676            TTTAATTAATATATTAGATTAGCAATCTATTTTTCCATAACATTTTTCCG
O.australiensis_NC_024608       TTTAATTAATATATTAGATTAGCAATCTATTTTTCCATAACATTTTTCCG
O.brachyantha.134604bp          ---------CAAATTAGATTAGCAATCTATTTTTCCGTAACATTTTTCCG
Leersia                         TTTAATTATTATATTACATTAGCAATCTATTTTTCCATAACATTTTTCCG
Ziza.latifolia_KT161956         TTTAATTAATATATTAGATTAGCAATC-------------TATTTTTCCG
Ziza.aquatica_KJ870999          TTTAATTAATATATTAGATTAGCAATC-------------TATTTTTCCG
Chik.aquatica_KR078265          TTTAATTAATATATTAGATTAGCAATC-------------CATTTTTCCG
Chik.mutica_KU696970            TTTAATTAATATATTAGATTAGCAACC-------------CATTTTTCCG
Potamophila                     TATAATTAATATATTAGATTAGCAATCTATTTTTCCGTAACATTTTTCCG
Rhynchoryza_subulata_NC_016718  TTTAATTAATATATTAGATTAGCAATC-------------CATTTTTCCG
Microlaena                      NNNNNNNNNNNNNNNNNNNNNNNNNNN-------NNNNNNNNNNNNNNNN
Phyllostachys                   TTTAATTACTATATTAGAATTAGATTA-------GCAATATATTTTTCCA

O.sativa.Indica_NC_008155       TAACAAAACTAATTAACTATTAACTAGTTAAACTATTGCAATGAAAA---
O.nivara_NC_005973              TAACAAAACTAATTAACTATTAACTAGTTAAACTATTGCAATGAAAA---
O.barthii_NC_027460             TAACAAAACTAATTAACTATTAACTAGTTAAACTATTGCAATGAAAA---
O.glumipatula_NC_027461         TAACAAAACTAATTAACTATTAACTAGTTAAACTATTGCAATGAAAA---
O.officinalis_NC_027463         TAACAAAACTAATTAACTATTAACTAAATAAACTATTGCAATGAAAA---
O.punctata_NC_027676            TAACAAAACTAATTAACTATTAACTAAATAAACTATTGCAATGAAAA---
O.australiensis_NC_024608       TAACAAAACTAATTAACTATTAACTAAATAAACT----------------
O.brachyantha.134604bp          TAACAAAACTAATTAACTATTAACTAAATAAACTATTCCAATGAAAA---
Leersia                         TAACAAAAAGAATTAACTATTAACTAAATAAACTATTCCAATAAATA---
Ziza.latifolia_KT161956         TAACAAA-------------------------------------------
Ziza.aquatica_KJ870999          TAACAAAAAC----------------------------------------
Chik.aquatica_KR078265          TAACAAAAACAATTAACTATTAACTAAATAAACTATTCCAATGAATA---
Chik.mutica_KU696970            TAACAAAAACAATTAACTATTAACTAAATAAACTATTCCAATGAATA---
Potamophila                     TAACAAAAACAATTAACTATTAACTAAATAAACTATTCCAATGAAAA---
Rhynchoryza_subulata_NC_016718  TAACAAAAACAATTAACTATTAACTAAATAAACTATTCCAATGAATA---
Microlaena                      NNNNNNN-------NNNNNNNNNNNNNNNNNNNNNNNNNNNNNNNNNNNN
Phyllostachys                   TAACAAA-------AACTATTAACTAAATAAACTATTCCAATGAAAAGAT

O.sativa.Indica_NC_008155       -GAAAGTTTTTTGGTAGTTATAGAATTCTCGTATTTCTTCGACTCGAATA
O.nivara_NC_005973              -GAAAGTTTTTTGGTAGTTATAGAATTCTCGTATTTCTTCGACTCGAATA
O.barthii_NC_027460             -GAAAGTTTTTTGGTAGTTATAGAATTATCGTATTTCTTCGACTCGAATA
O.glumipatula_NC_027461         -GAAAGTTTTTTGGTAGTTATAGAATTCTCGTATTTCTTCGACTCGAATA
O.officinalis_NC_027463         -GAAAGTTTTTTGGTAGTTATAGAATTCTCGTATTTCTTCGACTCGAATA
O.punctata_NC_027676            -GAAAGTTTTTTGGTAGTTATAGAATTCTCGTATTTCTTCGACTCGAATA
O.australiensis_NC_024608       -------------------ATAGAATTCTCGTATTTCTTCGACTCGAATA
O.brachyantha.134604bp          -GAAAGTTTTTTGGTAGTTATAGAATTCTTGTATTTCTTCGACTCGAATA
Leersia                         -GAAAGTT-TTTGGTAGTTATAGAATTCTCGTATTTCTTCGACTCGAATA
Ziza.latifolia_KT161956         --------------------------------------------------
Ziza.aquatica_KJ870999          --------------------------------------------------
Chik.aquatica_KR078265          -GAAAGTTTTTTGGTAGTTATAGAGTTCTCGTATTTCTTCGACTCGAATA
Chik.mutica_KU696970            -GAAAGTTTTTTGGTAGTTATAGAGTTCTCGTATTTCTTCGACTCGAATA
Potamophila                     -GAAAGTTTTTTGGTAGTTATAGAGTTCTCGTATTTCTTCGACTCGAATA
Rhynchoryza_subulata_NC_016718  -GAAAGTTTTTTGGTAGTTATAGAGTTCTCGTATTTCTTCGACTCGAATA
Microlaena                      NGAAAGTTTTTTGGTAGTTATAGAATTCTTGTACTTCTTCGACTCGAATA
Phyllostachys                   TGAAAGTTTTTTGGTAGTTATAGAATTCTCGTACTTCTTCGACTCGAATA

O.sativa.Indica_NC_008155       CCAAAAGAAAGAAAAAA----ATGAAGTAAAAAAA-----ACGCATTTCC
O.nivara_NC_005973              CCAAAAGAAAGAAAAAA----ATGAAGTAAAAAAA-----ACGCATTTCC
O.barthii_NC_027460             CCAAAAGAAAGAAAAAA----ATGAAGTAAAAAAA-----ACGCATTTCC
O.glumipatula_NC_027461         CCAAAAGAAAGAAAAAA----ATGAAGTAAAAAAA-----ACGCATTTCC
O.officinalis_NC_027463         CCAAAAGAAAGAAAAAA----ATGAAGTAAAAAAA-----ACGCATTTCC
O.punctata_NC_027676            CCAAAAGAA-----------------------------------------
O.australiensis_NC_024608       CCAAAAGAAAGAAAAAA----ATGAAGTAAAAAAA-----ACGCATTTCC
O.brachyantha.134604bp          CCAAAAGAAAGAAAAAA----CGGAAGTAAAAAAA------CGCATTTCC
Leersia                         CCAAAAAAAAGAAAAAA-----TGAAGTAAAAAAA-------ACATTTCC
Ziza.latifolia_KT161956         --------------------------------------------------
Ziza.aquatica_KJ870999          ------------AAAAA---------------------------------
Chik.aquatica_KR078265          CCAAAAGAAAGAAAAAA----ATGAAGTAAAAAAAA---CACACATTTCC
Chik.mutica_KU696970            CCAAAAGAAAGAAAAAA----ATGAAGTAAAAAAAA---CACACATTTCC
Potamophila                     CCAAAAGAAAGAAAAAA----ATGAAGTAAAAAAA-----ACACATTTCC
Rhynchoryza_subulata_NC_016718  CCAAAAGAAAGAAAAAA----ATGAAGTAAAAAAAAACACACACATTTCC
Microlaena                      CCAAAAAAAGGAAAAAA----NNNNNNNAAAAAAA-----ACACATTTCG
Phyllostachys                   CCAAAAGAGGGAAAAAAAATGAAGTAAAAAAAAAA-----ACACATTTCG

O.sativa.Indica_NC_008155       TGTAAAGTAAAATTAAGGTCTTTGCTTTTACTT-----ATTTTTTCTTTT
O.nivara_NC_005973              TGTAAAGTAAAATTAAGGTCTTTGCTTTTACTT-----ATTTTTTCTTTT
O.barthii_NC_027460             TGTAAAGTAAAATTAAGGTCTTTGCTTTTACTT-----ATTTTTTCTTTT
O.glumipatula_NC_027461         TGTAAAGTAAAATTAAGGTCTTTGCTTTTACTT-----ATTTTTTCTTTT
O.officinalis_NC_027463         TGTAAAGTAAAATTAAGGTCTTTGCTTTTACTT-----ATTCTTTCTTTT
O.punctata_NC_027676            --------------------------------------------------
O.australiensis_NC_024608       TGTAAAGTAAAATTAAGGTCTTTGCTTTTACTT-----ATTCTTTCTTTT
O.brachyantha.134604bp          TGTAAAGTCAAATTACGGTCTTTGCTTTTACTT-----ATTCTTTCTTTT
Leersia                         TGTAAAGTCAAATTAAGGTCTTTGCTTTTACTT-----ATTCTTTCTTTT
Ziza.latifolia_KT161956         --------------------------------------------------
Ziza.aquatica_KJ870999          --------------------------------------------------
Chik.aquatica_KR078265          TGTAAAGTCAAATTAAGGTCTTTGCTTTTACTTATTGCATTCTTTCTTTT
Chik.mutica_KU696970            TGTAAAGTCAAATTAAGGTCTTTGCTTTTACTTATTGCATTCTTTCTTTT
Potamophila                     TGTAAAGTCAAATTAAGGTCTTTGCTTTTACTT-----ATTCTTTCTTTT
Rhynchoryza_subulata_NC_016718  TGTAAAGTCAAATTAAGGTCTTTGCTTTTACTTATCGCATTCTTTCTTTT
Microlaena                      TGTAAAGTAAAATTAAGGTCTTTGCTTTTACTT-----ATTCTTTCTTTT
Phyllostachys                   TGTAAAGTCAAATTAAGGCCTTTGCTTTTACTTATAGCATTCTTTCTTTT

O.sativa.Indica_NC_008155       ACCTAAAAGAAGCAACTCCAAATCAAAA----------------------
O.nivara_NC_005973              ACCTAAAAGAAGCAACTCCAAATCAAAA----------------------
O.barthii_NC_027460             ACCTAAAAGAAGCAACTCCAAATCAAAA----------------------
O.glumipatula_NC_027461         ACCTAAAAGAAGCAACTCCAAATCAAAA----------------------
O.officinalis_NC_027463         ACCTAAAAGAAGCAACTCCAAATCAAAA----------------------
O.punctata_NC_027676            --------------------------------------------------
O.australiensis_NC_024608       ACCTAAAAGAGGAAACTCCAAATCAAAA----------------------
O.brachyantha.134604bp          ACCTAAAAGAAGCAACTCCAAATCAAAA----------------------
Leersia                         ACCTAAAAGAAGCAACTCCAAATCAAAA----------------------
Ziza.latifolia_KT161956         --------------------------------------------------
Ziza.aquatica_KJ870999          --------------------------------------------------
Chik.aquatica_KR078265          ACCTAAAAGAAGCAACTCCAAATCAAAAATC----------------AGA
Chik.mutica_KU696970            ACCTAAAAGAAGCAACTCCAAATCAAAAATC----------------AGA
Potamophila                     ACCTAAAAGAAGCAACTCCAAAACAAAA----------------------
Rhynchoryza_subulata_NC_016718  ACCTAAAAGAAGCAACCCCAAAACAAAAATC----------------AGA
Microlaena                      ACCTAAAAGAAACAACTCCAAATCAAAANNNNNNNNNNNNNNNNNNNNNN
Phyllostachys                   ACCTAAAAGAAGCAACTCCAAATCAAAA-----------ATCAGGAGAAG

O.sativa.Indica_NC_008155       ---------TTGAATCCATTCTATCTAACGAGCAGTTCTTATCTTATCTT
O.nivara_NC_005973              ---------TTGAATCCATTCTATCTAACGAGCAGTTCTTATCTTATCTT
O.barthii_NC_027460             ---------TTGAATCCATTCTATCTAACGAGCAGTTCTTATCTTATCTT
O.glumipatula_NC_027461         ---------TTGAATCCATTCTATCTAACGAGCAGTTCTTATCTTATCTT
O.officinalis_NC_027463         ---------TTGAATCCATTCTATCTAACGAGCAGTTCTTATCTTATCTT
O.punctata_NC_027676            --------------------------------------------------
O.australiensis_NC_024608       ---------TTGAATCCATTCTATCTAACGAGCAGTTCTTATCTTATCTT
O.brachyantha.134604bp          ---------TTGAATCCATTCTATCCAACGAGCAGTTCTTATCTTATCTT
Leersia                         ---------TTGAATCCATTCTATCCAACGAACAGTTCTTTTCTTATCTT
Ziza.latifolia_KT161956         --------------------------------------------------
Ziza.aquatica_KJ870999          ------------------------------------------CCTATCCC
Chik.aquatica_KR078265          GAAGTTTTTTTGAATCCATTCTATCCAACGAGCAGTTCTTACCTTATCCT
Chik.mutica_KU696970            GAAGTTTTTTTGAATCCATTCTATCCAACGAGCAGTTCTTACCTTATCCT
Potamophila                     ---------TTGAATCCATTCTATCCAACGAGCAGTTCTTACCTTTTCCT
Rhynchoryza_subulata_NC_016718  GAAGTTTTTTTGAATCCATTCTATCCAACGAGCAGTTCTTACCTTATCCT
Microlaena                      NNNNNNNNNNNNNNNNNNNNNNNNNNNNNNNNNNNNNNNNNNNNNNNNNN
Phyllostachys                   TATGATTTTTTGAATCCATTCTATCCAACGAACAGTTCTTACCTTATCCT

O.sativa.Indica_NC_008155       TACCGGGATGGATCA-TCTGGATATTTAAAAAAT--CGCGGATCGAGA--
O.nivara_NC_005973              TACCGGGATGGATCA-TCTGGATATTTAAAAAAT--CGCGGATCGAGA--
O.barthii_NC_027460             TACCGGGATGGATCATTCTGGATATTTAAAAAAT--CGCGGATCGAGA--
O.glumipatula_NC_027461         TACCGGGATGGATCATTCTGGATATTTAAAAAAT--CGCGGATCGAGA--
O.officinalis_NC_027463         TACCGGGATGGATCA-TCTGGATATTTTAAAAAT--CGCGGATCGAGA--
O.punctata_NC_027676            --------------------------------------------------
O.australiensis_NC_024608       TACCGGAATGGATCATTCTGGATATTTAAAAAATCGCGCGGATCGAGA--
O.brachyantha.134604bp          TA--------------TCTGGATATTTACAAAAT--CGCAGATCGAGA--
Leersia                         TACCGGAATTGG-----CTGGATATTTTTAAAAT--AGCAGATCGAGATC
Ziza.latifolia_KT161956         --------------------------------------------------
Ziza.aquatica_KJ870999          CAT-----------------------------------------------
Chik.aquatica_KR078265          TACCGGAATGGATCATTCTGGATATTTTAAAAAT--CGCAGATCGAGA--
Chik.mutica_KU696970            TACCGGAATGGATCATTCTGGATATTTTAAAAAT--CGCAGATCGAGA--
Potamophila                     TACCGGAATGGATCATTCTGGATATTTAAAAAAT--CGCAGATCGAGA--
Rhynchoryza_subulata_NC_016718  TACCGGAATGGATCATTCTAGATATTTTTAAAAT--CGCAGATCGAGA--
Microlaena                      NNNNNNNNNNNNNNNNNNNNNNNNNNNNNNNNNN--NNNNNNNNNNNN--
Phyllostachys                   TACCAGAATGGATCATTCTGGATATTTAAAGAAT--CGCAGATCGAGA--

O.sativa.Indica_NC_008155       -TCGTTTTCGCTTAACCAAAGAAAGAAAAAGAAGAAGGAACCTTTTTTAC
O.nivara_NC_005973              -TCGTTTTCGCTTAACCAAAGAAAGAAAAAGAAGAAGGAACCTTTTTTAC
O.barthii_NC_027460             -TCGTTTTCGCTTAACCAAAGAAAGAAAAAGAAGAAGGAACCTTTTTTAC
O.glumipatula_NC_027461         -TCGTTTTCGCTTAACCAAAGAAAGAAAAAGAAGAAGGAACCTTTTTTAC
O.officinalis_NC_027463         -TCGTTTTCGCTTAACCAAAGAAAGAAAAAGAAGAAGGAACCTTTTTTAC
O.punctata_NC_027676            --------------------------------------------------
O.australiensis_NC_024608       -TCGTTTTCGCTTAACCAAAGAAAGAAAAAAATGAAGGAACCTTTTTTAC
O.brachyantha.134604bp          -TCCTTTTCGCT--------------------------------TTTTAC
Leersia                         ATCGTTTTTGCTTAACCAAAGAAAGAAAAAGAAGAAGGACCCTTTTTTAC
Ziza.latifolia_KT161956         --------------------------------------------------
Ziza.aquatica_KJ870999          --------------------------------------------------
Chik.aquatica_KR078265          -TCGTTTTCGCTTAACCAAAGAAAGAAAAAGAAGAAGGATCCCTTTTTAC
Chik.mutica_KU696970            -GCGTTTTCGCTTAACCAAAGAAAGAAAAAGAAGAAGGATCCCCTTTTAC
Potamophila                     -TCGTTTTCGCTTAACCAAAGAAAGAAAAAGAAGAAGGATCCCTTTTTAC
Rhynchoryza_subulata_NC_016718  -CCGTTTTCGCTTAACCAAAGAAAGAAAAAGAAGAAGGATCCCTTTTTAC
Microlaena                      -NNNNNNNNNNNNNNNNNNNNNNNNN--------------NNNNNNNNNN
Phyllostachys                   -TGGTTTTCGCTTAACCAAAGAGGGG--------------CCCTTTTTAC

O.sativa.Indica_NC_008155       TAATAAA---------------ATACTATAAAAAAAATTTATCTCTATCA
O.nivara_NC_005973              TAATAAA---------------ATACTATAAAAAAAATTTATCTCTATCA
O.barthii_NC_027460             TAATAAA---------------ATACTATAAAAAAAATTTATCTCTATCA
O.glumipatula_NC_027461         TAATAAA---------------ATACTATAAAAAAAATTTATCTCTATCA
O.officinalis_NC_027463         TAATAAA---------------ATACTATAACAAAAATTTATCTCTATCA
O.punctata_NC_027676            --------------------------------------------------
O.australiensis_NC_024608       TAATAAA---------------ATACTATAACAAAAATTTATCTCTATCA
O.brachyantha.134604bp          TATTAAAATTAT----------ATAATACAATAAAAATTTATCTCTATCA
Leersia                         TAATAAAATAATAAAAAAAATGGATCTCTATCATAAATCTATCTCTACCA
Ziza.latifolia_KT161956         -----------------------------AACAAAAACCTATCTCCATCA
Ziza.aquatica_KJ870999          ----------------------------CAACAAAAACCTATCCCCATCA
Chik.aquatica_KR078265          TAATAAAA----------AAAGAAAATACAACAAAAATCTATCTCCATCA
Chik.mutica_KU696970            TAATAAAA----------AAAGAAAATACAACAAAAATCTATCTCCATCA
Potamophila                     TAATAAA---------------ATACTATAACAAAAATCTATCTCCATCA
Rhynchoryza_subulata_NC_016718  TAATAAAAT--------AAAAAAAAATACAACAAAAACCTATCTCCATCA
Microlaena                      NNNNNNN---------------NNNNNNNNNNNN----------------
Phyllostachys                   TAATAAT---------------ATAATACAACAA----------------

O.sativa.Indica_NC_008155       TAAATCTATCTCTACCATAAAGGAATAGGTCTCGTTTTTTATACAATGTT
O.nivara_NC_005973              TAAATCTATCTCTACCATAAAGGAATAGGTCTCGTTTTTTATACAATGTT
O.barthii_NC_027460             TAAATCTATCTCTACCATAAAGGAATAGGTCTCGTTTTTTATACAATGTT
O.glumipatula_NC_027461         TAAATCTATCTCTACCATAAAGGAATAGGTCTCGTTTTTTATACAATGTT
O.officinalis_NC_027463         TAAATCTATCTCTACCATAAAGGAATAGGTCTCGTTTTTTATACAATGTT
O.punctata_NC_027676            --------------------------------------------------
O.australiensis_NC_024608       TAAATCTATCTCTACCATAAAGGGGTAGGTCTCGTTTTTTATACAATGTT
O.brachyantha.134604bp          TAAATCTATCTCTACCATAA-----TAGGTCTCATTTTTTATACAAAGTT
Leersia                         T-AATCTATCTCTACCATAAGGAGATAGGTCTAATTTTTTATACAATGTT
Ziza.latifolia_KT161956         TAAATCTATCTCTATCATAAAGAAATGGGTCTCATTTTTTATACAATGTT
Ziza.aquatica_KJ870999          TAAATCTATCTCTATCATAAAGAAATGGGTCTCATTTTTTATACAATGTT
Chik.aquatica_KR078265          TAAATCTATCTCTATCATAAAGAGATAGATCTCATTTTTTATACAATGTT
Chik.mutica_KU696970            TAAATCTATCTCTATCATAAAGAGATAGATCTCATTTTTTATACAATGTT
Potamophila                     TAAATCTATCTCTATCATAAAGATATAGGTCTCATTTTTTATACAATGTT
Rhynchoryza_subulata_NC_016718  TAAATCTATCTCTATCATAAAGAGATAGGTCTCATTTTTTATACAATGTT
Microlaena                      -NNNNNTATCTCTATCATAAAGGGATAGGTCTCATTTTTTATANNNTGTT
Phyllostachys                   -AAATCTATCTCTATCATAAAGGGATAGGTCTCATTTTTTATACAGTGTT

O.sativa.Indica_NC_008155       CTACGTCAAGTTTAAAAT--------------------------------
O.nivara_NC_005973              CTACGTCAAGTTTAAAAT--------------------------------
O.barthii_NC_027460             CTACGTCAAGTTTAAAAT--------------------------------
O.glumipatula_NC_027461         CTACGTCAAGTTTAAAAT--------------------------------
O.officinalis_NC_027463         CTACGTCAAGTTTAAAAA--------------------------------
O.punctata_NC_027676            --------------------------------------------------
O.australiensis_NC_024608       CTATGTCAAGTTTAAAAA--------------------------------
O.brachyantha.134604bp          CTACGTCAAGTTTAACAT--------------------------------
Leersia                         CTACGTCAAGTTTAAACT--------------------------------
Ziza.latifolia_KT161956         CTACGTCAAGTTTAACAT--------------------------------
Ziza.aquatica_KJ870999          CTACGTCAAGTTTAACAT--------------------------------
Chik.aquatica_KR078265          CTACGTCAAGTTTAAAAT--------------------------------
Chik.mutica_KU696970            CTACGTCAAGTTTAAAAT--------------------------------
Potamophila                     CTACGTCAAGTTTAAAAT--------------------------------
Rhynchoryza_subulata_NC_016718  CTACGTCAAGTTTAAAAT--------------------------------
Microlaena                      TTACGTCAAGTTTAAAAT--------------------------------
Phyllostachys                   TTACGTCAAGTTTAAAATTTTTTCAATTAATTCGAAAGCCGAGTAGACAG

O.sativa.Indica_NC_008155       --------------------------------------------------
O.nivara_NC_005973              --------------------------------------------------
O.barthii_NC_027460             --------------------------------------------------
O.glumipatula_NC_027461         --------------------------------------------------
O.officinalis_NC_027463         --------------------------------------------------
O.punctata_NC_027676            --------------------------------------------------
O.australiensis_NC_024608       --------------------------------------------------
O.brachyantha.134604bp          --------------------------------------------------
Leersia                         --------------------------------------------------
Ziza.latifolia_KT161956         --------------------------------------------------
Ziza.aquatica_KJ870999          --------------------------------------------------
Chik.aquatica_KR078265          --------------------------------------------------
Chik.mutica_KU696970            --------------------------------------------------
Potamophila                     --------------------------------------------------
Rhynchoryza_subulata_NC_016718  --------------------------------------------------
Microlaena                      --------------------------------------------------
Phyllostachys                   AATATATGAATTTCTCTCTAATCCTCACATTCCATTGATTTAGAAATGGA

O.sativa.Indica_NC_008155       --------------------------------------------------
O.nivara_NC_005973              --------------------------------------------------
O.barthii_NC_027460             --------------------------------------------------
O.glumipatula_NC_027461         --------------------------------------------------
O.officinalis_NC_027463         --------------------------------------------------
O.punctata_NC_027676            --------------------------------------------------
O.australiensis_NC_024608       --------------------------------------------------
O.brachyantha.134604bp          --------------------------------------------------
Leersia                         --------------------------------------------------
Ziza.latifolia_KT161956         --------------------------------------------------
Ziza.aquatica_KJ870999          --------------------------------------------------
Chik.aquatica_KR078265          --------------------------------------------------
Chik.mutica_KU696970            --------------------------------------------------
Potamophila                     --------------------------------------------------
Rhynchoryza_subulata_NC_016718  --------------------------------------------------
Microlaena                      --------------------------------------------------
Phyllostachys                   TATTTGCAAATCAGATAATATCTAAAATACAAAAATGGAGTTCCTATCCA

O.sativa.Indica_NC_008155       --------------------------------------------------
O.nivara_NC_005973              --------------------------------------------------
O.barthii_NC_027460             --------------------------------------------------
O.glumipatula_NC_027461         --------------------------------------------------
O.officinalis_NC_027463         --------------------------------------------------
O.punctata_NC_027676            --------------------------------------------------
O.australiensis_NC_024608       --------------------------------------------------
O.brachyantha.134604bp          --------------------------------------------------
Leersia                         --------------------------------------------------
Ziza.latifolia_KT161956         --------------------------------------------------
Ziza.aquatica_KJ870999          --------------------------------------------------
Chik.aquatica_KR078265          --------------------------------------------------
Chik.mutica_KU696970            --------------------------------------------------
Potamophila                     --------------------------------------------------
Rhynchoryza_subulata_NC_016718  --------------------------------------------------
Microlaena                      --------------------------------------------------
Phyllostachys                   TAGAATAGAAACCCTTTTTCTTTTTTCGCAAGCCGATCTTGGTCAAAAGT

O.sativa.Indica_NC_008155       --------------------------------------------------
O.nivara_NC_005973              --------------------------------------------------
O.barthii_NC_027460             --------------------------------------------------
O.glumipatula_NC_027461         --------------------------------------------------
O.officinalis_NC_027463         --------------------------------------------------
O.punctata_NC_027676            --------------------------------------------------
O.australiensis_NC_024608       --------------------------------------------------
O.brachyantha.134604bp          --------------------------------------------------
Leersia                         --------------------------------------------------
Ziza.latifolia_KT161956         --------------------------------------------------
Ziza.aquatica_KJ870999          --------------------------------------------------
Chik.aquatica_KR078265          --------------------------------------------------
Chik.mutica_KU696970            --------------------------------------------------
Potamophila                     --------------------------------------------------
Rhynchoryza_subulata_NC_016718  --------------------------------------------------
Microlaena                      --------------------------------------------------
Phyllostachys                   TTTAAGACCTGTGCTGAAACTAAAAACTTCCTATTCTTTAATCTGGCCAT

O.sativa.Indica_NC_008155       --------------------------------------------------
O.nivara_NC_005973              --------------------------------------------------
O.barthii_NC_027460             --------------------------------------------------
O.glumipatula_NC_027461         --------------------------------------------------
O.officinalis_NC_027463         --------------------------------------------------
O.punctata_NC_027676            --------------------------------------------------
O.australiensis_NC_024608       --------------------------------------------------
O.brachyantha.134604bp          --------------------------------------------------
Leersia                         --------------------------------------------------
Ziza.latifolia_KT161956         --------------------------------------------------
Ziza.aquatica_KJ870999          --------------------------------------------------
Chik.aquatica_KR078265          --------------------------------------------------
Chik.mutica_KU696970            --------------------------------------------------
Potamophila                     --------------------------------------------------
Rhynchoryza_subulata_NC_016718  --------------------------------------------------
Microlaena                      --------------------------------------------------
Phyllostachys                   GAAATATAGAATTAGGATACCCCCTTTATTTTCTTTTTATTTACTTACTT

O.sativa.Indica_NC_008155       --------------------------------------------------
O.nivara_NC_005973              --------------------------------------------------
O.barthii_NC_027460             --------------------------------------------------
O.glumipatula_NC_027461         --------------------------------------------------
O.officinalis_NC_027463         --------------------------------------------------
O.punctata_NC_027676            --------------------------------------------------
O.australiensis_NC_024608       --------------------------------------------------
O.brachyantha.134604bp          --------------------------------------------------
Leersia                         --------------------------------------------------
Ziza.latifolia_KT161956         --------------------------------------------------
Ziza.aquatica_KJ870999          --------------------------------------------------
Chik.aquatica_KR078265          --------------------------------------------------
Chik.mutica_KU696970            --------------------------------------------------
Potamophila                     --------------------------------------------------
Rhynchoryza_subulata_NC_016718  --------------------------------------------------
Microlaena                      --------------------------------------------------
Phyllostachys                   TAGTTCTTTAGTTCGGGAAAAATAAATAGGGGGTCCTTCTTTTCTTTCAC

O.sativa.Indica_NC_008155       --------------------------------------------------
O.nivara_NC_005973              --------------------------------------------------
O.barthii_NC_027460             --------------------------------------------------
O.glumipatula_NC_027461         --------------------------------------------------
O.officinalis_NC_027463         --------------------------------------------------
O.punctata_NC_027676            --------------------------------------------------
O.australiensis_NC_024608       --------------------------------------------------
O.brachyantha.134604bp          --------------------------------------------------
Leersia                         --------------------------------------------------
Ziza.latifolia_KT161956         --------------------------------------------------
Ziza.aquatica_KJ870999          --------------------------------------------------
Chik.aquatica_KR078265          --------------------------------------------------
Chik.mutica_KU696970            --------------------------------------------------
Potamophila                     --------------------------------------------------
Rhynchoryza_subulata_NC_016718  --------------------------------------------------
Microlaena                      --------------------------------------------------
Phyllostachys                   ATTAGATGTCAAATGTATCATGTAAGAATTCCCCCTTCATGGATATGGAG

O.sativa.Indica_NC_008155       --------------------------------------------------
O.nivara_NC_005973              --------------------------------------------------
O.barthii_NC_027460             --------------------------------------------------
O.glumipatula_NC_027461         --------------------------------------------------
O.officinalis_NC_027463         --------------------------------------------------
O.punctata_NC_027676            --------------------------------------------------
O.australiensis_NC_024608       --------------------------------------------------
O.brachyantha.134604bp          --------------------------------------------------
Leersia                         --------------------------------------------------
Ziza.latifolia_KT161956         --------------------------------------------------
Ziza.aquatica_KJ870999          --------------------------------------------------
Chik.aquatica_KR078265          --------------------------------------------------
Chik.mutica_KU696970            --------------------------------------------------
Potamophila                     --------------------------------------------------
Rhynchoryza_subulata_NC_016718  --------------------------------------------------
Microlaena                      --------------------------------------------------
Phyllostachys                   CATAAAGTTTATCTAAGAAGTTCGAATTTCAAAACACATATGAGTAATGA

O.sativa.Indica_NC_008155       ------------------------------------------TTTTTC--
O.nivara_NC_005973              ------------------------------------------TTTTTC--
O.barthii_NC_027460             ------------------------------------------TTTTTC--
O.glumipatula_NC_027461         ------------------------------------------TTTTTC--
O.officinalis_NC_027463         ------------------------------------------TTTTTCAT
O.punctata_NC_027676            --------------------------------------------------
O.australiensis_NC_024608       ------------------------------------------TTTTTC--
O.brachyantha.134604bp          ------------------------------------------TTTTTC--
Leersia                         ------------------------------------------TTTTCAT-
Ziza.latifolia_KT161956         ------------------------------------------TTTTTA--
Ziza.aquatica_KJ870999          ------------------------------------------TTTTTA--
Chik.aquatica_KR078265          ------------------------------------------TGTTTA--
Chik.mutica_KU696970            ------------------------------------------TGTTTA--
Potamophila                     ------------------------------------------TTTTTA--
Rhynchoryza_subulata_NC_016718  ------------------------------------------TTTTTA--
Microlaena                      ------------------------------------------ATTTTC--
Phyllostachys                   GTAGTAGTAGGGGCATATCCTGAATGTGACTGATAGACCCAATTTTTC--

O.sativa.Indica_NC_008155       ----ATG--AAAAAAAGATTTTCAATTTGACTGGACTTGACACTGGATT-
O.nivara_NC_005973              ----ATG--AAAAAAAGATTTTCAATTTGACTGGACTTGACACTGGATT-
O.barthii_NC_027460             ----ATG--AAAAAAAGATTTTCAATTTGACTGGACTTGACACTGGATT-
O.glumipatula_NC_027461         ----ATG--AAAAAAAGATTTTCAATTTGACTGGACTTGACACTGGATT-
O.officinalis_NC_027463         GAAAATG--AAAAAAAGATTTTCAATTTGACTGGACTTGACACTGGATT-
O.punctata_NC_027676            --------------------------------------------------
O.australiensis_NC_024608       ----ATG--AAAAAAAGATTTTCAATTTGACTGGACTTGACACTGGATT-
O.brachyantha.134604bp          ----ATG--AAAAAAGGATTTTCAATTTGACTGGACTTAACACTGGATT-
Leersia                         ---------GAAAAAAGATTTTCTACTTGATTGAACTTGACACTGGATT-
Ziza.latifolia_KT161956         ----ATG--AAAAAAAGATTTT-GATTTGACTGGACTTGACACTTTATT-
Ziza.aquatica_KJ870999          ----ATGA-AAAAAAAGATTTT-GATTTGACTGGACTTGACACTTTATT-
Chik.aquatica_KR078265          ----ATGA-AAAAAAAGATTTTCGATTTGACTGGACTTGAAACTTGATT-
Chik.mutica_KU696970            ----ATGA-AAAAAAAGATTTTCGATTTGACTGGACTTGAAACTTGATT-
Potamophila                     ----ATG--AAAAAAAGATTTTCGATTTGACTGGACTTGACACTTGATT-
Rhynchoryza_subulata_NC_016718  ----ATGAAAAAAAAAGATTTTCGATTTGACTGGACTTGATACTTGATT-
Microlaena                      ----ATGA-AAAT-AAGATTTTCAATTTGCCTGAACTTGACACTTGATTN
Phyllostachys                   ----ATGA-AAATAAAGATATTCAATTTGACTGGACTTGACACTTGATT-

O.sativa.Indica_NC_008155       ATGTTTTCTGAGACAGAAAATGAACGCATTAGGACTGCATCGAATCTAAG
O.nivara_NC_005973              ATGTTTTCTGAGACAGAAAATGAACGCATTAGGACTGCATCGAATCTAAG
O.barthii_NC_027460             ATGTTTTCTGAGACAGAAAATGAACGCATTAGGACTGCATCGAATCTAAG
O.glumipatula_NC_027461         ATGTTTTCTGAGACAGAAAATGAACGCATTAGGAATGCATCGAATCTAAG
O.officinalis_NC_027463         ATGTTTTCTGAGACAGAAAATGAACGCATTAGGAATGCATCGAATCTAAG
O.punctata_NC_027676            --------------------------------------------------
O.australiensis_NC_024608       ATGTTTTCTGAGACAGAAAAGGAATGCATTAGGAATGCATCGAATCTAAG
O.brachyantha.134604bp          ATGTTTTCTGAGAAAGAAAAACAATGCATTAGGAATGCATCTAATCTAAG
Leersia                         ATGTTTTCTGAGAAAGAAAAAGAATGCATTAGGAATGCATCTAATCTAAG
Ziza.latifolia_KT161956         ATGTTTTATGAGAAAGAAAATGAATGCATTAGGAATGCATCTAATCTAAG
Ziza.aquatica_KJ870999          ATGTTTTCTGAGAAAGAAAATGAATGCATTAGGAATGCATCTAATCTAAG
Chik.aquatica_KR078265          ATGTTTTCTGAGAAAGAAAATGAATGCATTAGGAATGCATCTAATCTAAG
Chik.mutica_KU696970            ATGTTTTCTGAGAAAGAAAATGAATGCATTAGGAATGCATCTAATCTAAG
Potamophila                     ATGTTTTCTGAGAAAGAAAATGAATGCATTAGGAATGCATCTAATCTAAG
Rhynchoryza_subulata_NC_016718  ATGTTTTCTGAGAAAGAAAATGAATGCATTAGGAATGCATCTAATCTAAG
Microlaena                      NNNNNNNNNNNNNNNNNNNNNNNNNNN-TTAGGACTGCATCTAATCTAAG
Phyllostachys                   ATGTTTTCTGAGAAAGAAAAAGAATGC-TTAGAAATGCATCTAATCTAAG

O.sativa.Indica_NC_008155       AGTTTATAAGAGAAAAAAATTCTCTTTAATAAACT---TTATGTCTCGTG
O.nivara_NC_005973              AGTTTATAAGAGAAAAAAATTCTCTTTAATAAACT---TTATGTCTCGTG
O.barthii_NC_027460             AGTTTATAAGAGAAAAAAATTCTCTTTAATAAACT---TTATGTCTCGTG
O.glumipatula_NC_027461         AGTTTATAAGAGAAAAAAATTCTCTTTAATAAACT---TTATGTCTCGTG
O.officinalis_NC_027463         AGTTTATAAGAGAAAAAAATTCTCTTTAATAAACT---TTATGTCTCGTG
O.punctata_NC_027676            ----------AGAAAAAAATTCTCTTTAATAAACT---TTATGTCTCGTG
O.australiensis_NC_024608       AGTTTATAAGAGAAAATAATTCTCTTTAATAAACT---TTATGTCTCGTG
O.brachyantha.134604bp          ATTTTATAAGAGAAAAAAATTCTCTTTAATAAACT---TTATGTCTCGTG
Leersia                         AGTTTATAAGAGAAAATAATTCTCTTTAATAAACT---TTATGTCTCGTG
Ziza.latifolia_KT161956         AGTTTATAAGAGAAAATTTTTCTCTTTAATAAACT---TTATGTGTCGTG
Ziza.aquatica_KJ870999          AATTTATAAGAGAAAATTTTTCTCTTTAATAAACT---TTATGTGTCGTG
Chik.aquatica_KR078265          AGTTTATAAGAGAAAATTATTCTCTTTAATAAACT---TTATGTCTCGTG
Chik.mutica_KU696970            AGTTTATAAGAGAAAATTATTCTCTTTAATAAACT---TTATGTCTCGTG
Potamophila                     AGTTTATAAGAGAAAATTATTCTCTTTAATAAACT---TTATGTCTCGTG
Rhynchoryza_subulata_NC_016718  AGTTTATAAGAGAAAATTATTCTCTTTAATAAACT---TTATGTCTTGTG
Microlaena                      AGTTCATAAGAGATA---ANNNNNNNNNNNNNNNNNNNNNNNNNNNNNNN
Phyllostachys                   AGTTCATAAGAGATAATTATTCTCTTTAATAAACTTTCTTTTGTCTCGTG

O.sativa.Indica_NC_008155       CAGAATACAATACGATTTC-------------------------------
O.nivara_NC_005973              CAGAATACAATACGATTTC-------------------------------
O.barthii_NC_027460             CAGAATACAATACGATTTC-------------------------------
O.glumipatula_NC_027461         CAGAATACAATACGATTTC-------------------------------
O.officinalis_NC_027463         CAGAATACAATACGATTTC-------------------------------
O.punctata_NC_027676            CAGAATAGAATACGATTTC-------------------------------
O.australiensis_NC_024608       CAGAATACAACACGATTTC-------------------------------
O.brachyantha.134604bp          CAGGATACAATACGATTTCATCTTTATACAATACGATTTCATCTTTATAC
Leersia                         CAGGATACAATACGATTTC-------------------------------
Ziza.latifolia_KT161956         CGGGATACAATACGATTTC-------------------------------
Ziza.aquatica_KJ870999          CGGGATACAATACGATTTC-------------------------------
Chik.aquatica_KR078265          CGGGATACAATACGATTTC-------------------------------
Chik.mutica_KU696970            CGGGATACAATACGATTTC-------------------------------
Potamophila                     CGGGATACAATATGATTTC-------------------------------
Rhynchoryza_subulata_NC_016718  CGGGATACAATACGATTTC-------------------------------
Microlaena                      NNNNATACAATACGATTTC-------------------------------
Phyllostachys                   TGGGGTACAATATGATTTC-------------------------------

O.sativa.Indica_NC_008155       -----------ATCTTTCGTTTCATCATAAAAAATCTGGGACGGAAGGAT
O.nivara_NC_005973              -----------ATCTTTCGTTTCATCATAAAAAATCTGGGACGGAAGGAT
O.barthii_NC_027460             -----------ATCTTTCGTTTCATCAGAAAAAATCTGGGACGGAAGGAT
O.glumipatula_NC_027461         -----------ATCTTTCGTTTCATCAGAAAAAATCTGGGACGGAAGGAT
O.officinalis_NC_027463         -----------ATCTTTCGTTTCATCAGAAAAAATCTGGGACGGAAGGAT
O.punctata_NC_027676            -----------ATCTTTCGTTTCATCAGAAAAAATCTGGGACGGAAGGAT
O.australiensis_NC_024608       -----------ATCTTTCGTTTCATCAGAAAAAATCTGGGACGGAAGGAT
O.brachyantha.134604bp          AATACGATTTCATCTTTCGTTTCATCAGAAAAAATCTGGGACGGAAGGAT
Leersia                         -----------ATCTTTCGTTTCATCAGAAAAAATCTGGGACGGAAGGAT
Ziza.latifolia_KT161956         -----------ATCTTTTGTTTTATCAGAAAAAATCTGGGACGGAAGGAT
Ziza.aquatica_KJ870999          -----------ATCTTTTGTTTTATCAGAAACAATCTGGGACGGAAGGAT
Chik.aquatica_KR078265          -----------ATCTTTTGTTTCATCAGAAACAATCTGGGACGGAAGGAT
Chik.mutica_KU696970            -----------ATCTTTTGTTTCATCAGAAACAATCTGGGACGGAAGGAT
Potamophila                     -----------ATCTTTTGTTTCATCAGAAAAAATCTGGGACGGAAGGAT
Rhynchoryza_subulata_NC_016718  -----------ATCTTTTGTTTTATCAGAAAAATTCTGGGACGGAAGGAT
Microlaena                      -----------ATATTTTGTTTCATCAGAAACAATCTGGGACGGAAGGAT
Phyllostachys                   -----------ATCTTTCGTTTCATCAGAAAAAATCTGGGACGGAAGGAT

O.sativa.Indica_NC_008155       TCGAACCTCCGAGTAACGGGACCAAAACCCGCTGCCTTACCACTTGGCCA
O.nivara_NC_005973              TCGAACCTCCGAGTAACGGGACCAAAACCCGCTGCCTTACCACTTGGCCA
O.barthii_NC_027460             TCGAACCTCCGAGTAACGGGACCAAAACCCGCTGCCTTACCACTTGGCCA
O.glumipatula_NC_027461         TCGAACCTCCGAGTAACGGGACCAAAACCCGCTGCCTTACCACTTGGCCA
O.officinalis_NC_027463         TCGAACCTCCGAGTAACGGGACCAAAACCCGCTGCCTTACCACTTGGCCA
O.punctata_NC_027676            TCGAACCTCCGAGTAACGGGACCAAAACCCGCTGCCTTACCACTTGGCCA
O.australiensis_NC_024608       TCGAACCTCCGAGTAACGGGACCAAAACCCGCTGCCTTACCACTTGGCCA
O.brachyantha.134604bp          TCGAACCTCCGAGTAACGGGACCAAAACCCGCTGCCTTACCACTTGGCCA
Leersia                         TCGAACCTCCGAGTAACGGGACCAAAACCCGCTGCCTTACCACTTGGCCA
Ziza.latifolia_KT161956         TCGAACCTCCGAGTAACGGGACCAAAACCCGCTGCCTTACCGCTTGGCCA
Ziza.aquatica_KJ870999          TCGAACCTCCGAGTAACGGGACCAAAACCCGCTGCCTTACCGCTTGGCCA
Chik.aquatica_KR078265          TCGAACCTCCGAGTAACGGGACCAAAACCCGCTGCCTTACCGCTTGGCCA
Chik.mutica_KU696970            TCGAACCTCCGAGTAACGGGACCAAAACCCGCTGCCTTACCGCTTGGCCA
Potamophila                     TCGAACCTCCGAGTAACGGGACCAAAACCCGCAGCCTTACCGCTTGGCCA
Rhynchoryza_subulata_NC_016718  TCGAACCTCCGAGTAACGGGACCAAAACCCGCTGCCTTACCGCTTGGCCA
Microlaena                      TCGAACCTCCGAGTAACGGGATCAAAACCCGCTGCCTTACCACTTGGCCA
Phyllostachys                   TCGAACCTCCGAGTAACGGGACCAAAACCCACTGCCTTACCACTTGGCCA

O.sativa.Indica_NC_008155       CGCCCCATTTCGGGTTTTATGCGACACTAATAAACAGTATTA-TGTTTAT
O.nivara_NC_005973              CGCCCCATTTCGGGTTTTATGCGACACTAATAAACAGTATTA-TGTTTAT
O.barthii_NC_027460             CGCCCCATTTCGGGTTTTATGCGACACTAATAAACAGTATTA-TTTTTAT
O.glumipatula_NC_027461         CGCCCCATTTCGGGTTTTATGCGACACTAATAAACAGTATTA-TGTTTAT
O.officinalis_NC_027463         CGCCCCATTTCGGGTTTTATGCGACACTAATAAACAGTATTA-TGTTTAT
O.punctata_NC_027676            CGCCCCATTTCGGGTTTTATGCGACACTAATAAACAGTATTA-TGTTTAT
O.australiensis_NC_024608       CGCCCCATTTCGGGTTTTATGCGACACTAATAAACAGTATTA-TGTTTAT
O.brachyantha.134604bp          CGCCCCATTTCGGG-TTTATGCAACACTAATAAACAGTATTA-TGTTTAT
Leersia                         CGCCCCATTTCGGGTTTTATGCGACACTAATAAACAGTATTA-TTTATAT
Ziza.latifolia_KT161956         CGCCCCATTTCGGGTTTTATGCGACACTAATAAACAGTATTA-TGTTTAT
Ziza.aquatica_KJ870999          CGCCCCATTTCGGGTTTTATGCGACACTAATAAACAGTATTA-TTTTTAT
Chik.aquatica_KR078265          CGCCCCATTTCGGGTTTTATGCGACCCTAATAAACAGTATTA-TGTTTAT
Chik.mutica_KU696970            CGCCCCATTTCGGGTTTTATGCGACCCTAATAAACAGTATTA-TGTTTAT
Potamophila                     CGCCCCATTTCGGGTTTTATGCGACACTAATAAACAGTATTA-TGTTTAT
Rhynchoryza_subulata_NC_016718  CGCCCCATTTCGGGTTTTATGCGACACTAATAAACAGTATTATTGTTTAT
Microlaena                      CGCCCCATTTCGGGTTTTATGCGACACTAATAAACACTATTA-TGTTTAT
Phyllostachys                   CGCCCCATTTCTGGTTTTATGCGACACTAATAAACACTATTA-TGTTTAT

O.sativa.Indica_NC_008155       TTCTTATTCGTCAATCCTACTTCAATTACAT-AAAAATGGGGGGTATTCT
O.nivara_NC_005973              TTCTTATTCGTCAATCCTACTTCAATTACAT-AAAAATGGGGGGTATTCT
O.barthii_NC_027460             TTCTTATTCGTCAATCCTACTTCAATTACAT-AAAAATGGGGGGTATTCT
O.glumipatula_NC_027461         TTCTTATTCGTCAATCCTACTTCAATTACAT-AAAAATGGGGGGTATTCT
O.officinalis_NC_027463         TTCTTATTCGTCAATCCTACTTCAATTACAT-AAAAATGGGGGGTATTCT
O.punctata_NC_027676            TTCTTATTCGTCAATCCTACTTCAATTACAT-AAAAAAGGGGGGTATTCT
O.australiensis_NC_024608       TTCTTATTCGTCAATCCTACTTCAATTACAT-AAAAATGGGGGGTATTCT
O.brachyantha.134604bp          TTATTATTCGTCAATCCCACTTCAATTACAT-AAAAATGGGGGGTATTCT
Leersia                         TTGTTATTCGTCAAT-----TTCAATTACAT-AAAAATGAGGGGTATTCT
Ziza.latifolia_KT161956         TTGTTATTCGTCAATCCCACTTCAATTACAT-AAAAATGAAGGGTATTCT
Ziza.aquatica_KJ870999          TTGTTATTCGTCAATCCCACTTCAATTACAT-AAAAATGAAGGGTATTCT
Chik.aquatica_KR078265          TTGTTATTCGTCAATCCCACTTCAATTACAT-AAAAATGAGGGGTATTCT
Chik.mutica_KU696970            TTGTTATTCGTCAATCCCACTTCAATTACAT-AAAAATGAGGGGTATTCT
Potamophila                     TTGTTATTCGTCAATCCCACTTCAATTACAT-AAAAATGAGGGGTATTCT
Rhynchoryza_subulata_NC_016718  TTGTTATTCGTCAATCCCACTTCAATTACAT-AAAAATGTAGGGTATTCT
Microlaena                      TTGTTATTCGTCAATCCCACTTCAATTACAT-AAAAATGAGGGGTATTCT
Phyllostachys                   TTGTTATTCGTCAATCCCACTTCAATTACATAAAAAATGAGGGATACTCT

O.sativa.Indica_NC_008155       CTTGGTAGGATTCTAGACATGCGAATAATATAGAATCCAAAAAATGCATT
O.nivara_NC_005973              CTTGGTAGGATTCTAGACATGCGAATAATATAGAATCCAAAAAATGCATT
O.barthii_NC_027460             CTTGGTAGGATTCTAGACATGCGAATAATATAGAATCCAAAAAATGCATT
O.glumipatula_NC_027461         CTTGGTAGGATTCTAGACATGCGAATAATATAGAATCCAAAAAATGCATT
O.officinalis_NC_027463         CTTGGTAGGATTCTAGACATGCGAATAATATAGAATCCAAAAAATGCATT
O.punctata_NC_027676            CTTGGTAGGATTCTAGACATGCGAATAATATAGAATCCAAAAAATGCATT
O.australiensis_NC_024608       CTTGGTAGGATTCTAGACATGCGAATAATATAGAATCC-AAAAATGCATT
O.brachyantha.134604bp          CTTGCTAGGATTCTAGACATGCGGATAATATAGAATCCAAAAAATGCATT
Leersia                         CTTGCTAGGATTCTAGACATGCGGATAATATAGAATCCAAAAAATGCATT
Ziza.latifolia_KT161956         CTTGCTAGGATTCTAGACATGCGGATAATATAGAATCCAAAAAATGCATT
Ziza.aquatica_KJ870999          CTTGCTAGGATTCTAGACATGCGGATAATATAGAATCCAAAAAATACATT
Chik.aquatica_KR078265          CTTGCTAGGATTCTAGACATGCGGATAATATAGAATCCAAAAAATGCATT
Chik.mutica_KU696970            CTTGCTAGGATTCTAGACATGCGGATAATATAGAATCCAAAAAATGCATT
Potamophila                     CTTGCTAGGATTCTAGACATGCGGATAATATAGAATCCAAAAAATGCATT
Rhynchoryza_subulata_NC_016718  CTTGCTAGGATTCTAGACATGCGGATAATATAGAATCCAAAAAATGCATT
Microlaena                      CTTGCTAGGATTCTATACATGCGGATAATATAGAATCCAAAAAATGCATT
Phyllostachys                   CTTGCTAGGATTCTAGACATGCGGATAATATAGAATCCAAAAAATGCATT

O.sativa.Indica_NC_008155       GATCATTACATGGAATTCTATTAAGATAT--TATATGAAAGTCGAATTTC
O.nivara_NC_005973              GATCATTACATGGAATTCTATTAAGATAT--TATATGAAAGTCGAATTTC
O.barthii_NC_027460             GATCATTACATGGAATTCTATTAAGATAT--TATATGAAAGTCGAATTTC
O.glumipatula_NC_027461         GATCATTACATGGAATTCTATTAAGATAT--TATATGAAAGTCGAATTTC
O.officinalis_NC_027463         GATCATTACATGGAATTCTATTAAGATAT--TATATGAAAGTCGAATTTC
O.punctata_NC_027676            GATCATTACATGGAATTCTATTAAGATAT--TATATGAAAGTCGAATTTC
O.australiensis_NC_024608       GATCATTACATGGAATTCTATTAAGATAT--TATATGAAAGTCGAATTTC
O.brachyantha.134604bp          GATCATTACATGGAATTCTATTAAGATAT--TATATGAAAGTCGAATTTC
Leersia                         GATCATTACATGGAATTCTATTAAGATATTATATATGAAAGTCGAATTTA
Ziza.latifolia_KT161956         GATCATTACATGGAATTCTATTAAGATAT--TATATGAAAGTCGAATTTC
Ziza.aquatica_KJ870999          GATCATTACATGGAATTCTATTAAGATAT--TATATGAAAGTCGAATTTC
Chik.aquatica_KR078265          GATCATTACATGGAATTCTATTAAGATAT--TATATGAAAGTCGAATTTC
Chik.mutica_KU696970            GATCATTACATGGAATTCTATTAAGATAT--TATATGAAAGTCGAATTTC
Potamophila                     GATCATTACATGGAATTCTATTAAGATAT--TATATGAAAGTCGAATTTC
Rhynchoryza_subulata_NC_016718  GATCATTACATGGAATTCTATTAAGATAT--TATATGAAAGTCGAATTTC
Microlaena                      GATCATTACATGGAATTCTATTAAGATAA--TATATGAAAGTCGAATTTC
Phyllostachys                   GATCATTACATGGAATTCTATTAAGATAT--TATATGAAAGTCGAATTTC

O.sativa.Indica_NC_008155       TTCCACTCTCATTTGAGAGTGCGAATACAAGGAGGTA----TTTTGTGTT
O.nivara_NC_005973              TTCCACTCTCATTTGAGAGTGCGAATACAAGGAGGTA----TTTTGTGTT
O.barthii_NC_027460             TTCCACTCTCATTTGAGAGTGCGAATACAAGGAGGTA----TTTTGTGTT
O.glumipatula_NC_027461         TTCCACTCTCATTTGAGAGTGCGAATACAAGGAGGTA----TTTTGTGTT
O.officinalis_NC_027463         TTCCACTCTCATTTGAGAGTGCGAATACAAGGAGGTA----TTTTGTGTT
O.punctata_NC_027676            TTCCACTCTCATTTGAGAGTGCGAATACAAGGAGGTA----TTTTGTGTT
O.australiensis_NC_024608       TTCCACTCTCATTTGAGAGTGCGAATACAAGGAGGTA----TTTTGTGTT
O.brachyantha.134604bp          TTCCACTCTCATTTGAGAGTGCGAATACAAGGAGGTA----TTTTGTGTT
Leersia                         TTCCACTCTCATTTGAGAGTGCGAATACAAGGAGGTA----TTTTGTGTT
Ziza.latifolia_KT161956         TTCCACTCGCATTTGAGAGTGCGAATACAAGGAGGTA----TTTTGTGTT
Ziza.aquatica_KJ870999          TTCCACTCGCATTTGAGAGTGCGAATACAAGGAGGTATTTTTTTTGTGTT
Chik.aquatica_KR078265          TTCCACTCTCATTTGAGAGTGCGAATACAAGGAGGTA----TTTTGTGTT
Chik.mutica_KU696970            TTCCACTCTCATTTGAGAGTGCGAATACAAGGAGGTA----TTTTGTGTT
Potamophila                     TTCCACTCTCATTTGAGAGTGCGAATACAAGGAGGTA----TTTTGTGTT
Rhynchoryza_subulata_NC_016718  TTCCACTCTCATTTGAGAGTGCGAATACAAGGAGGTA----TTTTGTGTT
Microlaena                      TTCCATTCTCATTTGAGAATGCGAATACAAGGAGGTA----TTTTACGTT
Phyllostachys                   TTCCATTCTCATTTGAGAGTGCGAATACAAGGAGGTA----TTTTGCGTT

O.sativa.Indica_NC_008155       TGGGAAAGTCCGAAGAAAAAAGGATTTTGAATCCTCCTTTTCCTTTTTCC
O.nivara_NC_005973              TGGGAAAGTCCGAAGAAAAAAGGATTTTGAATCCTCCTTTTCCTTTTTCC
O.barthii_NC_027460             TGGGAAAGTCCGAAGAAAAAAGGATTTTGAATCCTCCTTTTCCTTTTTCC
O.glumipatula_NC_027461         TGGGAAAGTCCGAAGAAAAAAGGATTTTGAATCCTCCTTTTCCTTTTTCC
O.officinalis_NC_027463         TGGGAAAGTCCGAAGAAAAAAGGATTTTGAATCCTCCTTTTCCTTTTTCC
O.punctata_NC_027676            TGGGAAAGTCCGAAGAAAAAAGGATTTTGAATCCTCCTTTTCCTTTTTCC
O.australiensis_NC_024608       TGGGAAAGTCCGAAGAGAAAAGGATTTTGAATCCTCCTTTTCCTTTTTCC
O.brachyantha.134604bp          TGGGAAAGTACGAAGAAAAAAGGATTTTGAATCCTCCTTTTCCTTTTTCC
Leersia                         TGGGAAAGTTCGAAGAAAAAAAGATTTGGAATCCTCCTTTTCCTTTTTCC
Ziza.latifolia_KT161956         TGGGAAAGTCCGAAGAAAAAAGGATTTTGAATCCTCCTTTTCCTTTTTCC
Ziza.aquatica_KJ870999          TGGGAAAGTCCGAAGAAAAAAGGATTTTGAATCCTCCTTTTCCTTTTTCC
Chik.aquatica_KR078265          TGGGAAAGTCCGAAGAAAAAAGGATTTTGAATCCTCCTTTTCCTTTTTCC
Chik.mutica_KU696970            TGGGAAAGCCCGAAGAAAAAAGGATTTTGAATCCTCCTTTTCCTTTTTCC
Potamophila                     TGGGAAAGTCCGAAGAAAAAAGGATTTTGAATCCTCCTTTTCCTTTTTCC
Rhynchoryza_subulata_NC_016718  TGGGAAAGTCCGAAGAAAAAAGGATTTTGAATCCTCCTTTTCCTTTTTCC
Microlaena                      TGGGAAAGTCCGAAGAAAAAAGGATTTTGAACCCTCCTTTTCCTTTTTCC
Phyllostachys                   TGGGAAAGTCCGAAGAAAAAAGGATTTTGAACCCGCCTTTTCTTTTTTCC

O.sativa.Indica_NC_008155       ----CTTAGAAAAATAACTCAATCAAAATCCAATTATCTACTCTACAAGA
O.nivara_NC_005973              ----CTTAGAAAAATAACTCAATCAAAATCCAATTATCTACTCTACAAGA
O.barthii_NC_027460             ----CTTAGAAAAATAACTCAATCAAAATCCAATTATCTACTCTACAAGA
O.glumipatula_NC_027461         ----CTTAGAAAAATAACTCAATCAAAATCCAATTATCTACTCTACAAGA
O.officinalis_NC_027463         ----CTTAGAAAAATAACTCAATCAAAATCCAATTATCTACTCTACAAGA
O.punctata_NC_027676            ----CTTAGAAAAATAACTCAATCAAAATCCAATTATCTACTCTACAAGA
O.australiensis_NC_024608       ----CTTAGAAAAATAACTCAATCAAAATCCAATTATCTACTCTACAAGA
O.brachyantha.134604bp          ----CTTAGAAAAATAACTC------AATCCAATTATCTACTCTACAAGA
Leersia                         CTTACTTAGAAAAATAACTCAATCAAAATCCAATTATCTACTCTACAAGA
Ziza.latifolia_KT161956         ----CTTAGAAAAATAACTCAATCAAAATCCAATTATCTACTCTACAAGA
Ziza.aquatica_KJ870999          ----CTTAGAAAAATAACTCAATAAAAATCCTATTATCTACTCTACAAGA
Chik.aquatica_KR078265          ----CTTAGAAAAATAACTCAATCCAAATCCAATTATCTACTCTACAAGA
Chik.mutica_KU696970            ----CTTAGAAAAATAACTCAATCCAAATCCAATTATCTACTCTACAAGA
Potamophila                     ----CTTAGAAAAATAACTCAATCAAAATCCAATTATCTACTCTACAAGA
Rhynchoryza_subulata_NC_016718  ----CTTAGAAAAATAACTCAATAAAAATCCAATTATCTACTCTACAAGA
Microlaena                      ----CTTAGAAAAATAACTCAATCAAAATCCAATTATCTACTCTACAAGA
Phyllostachys                   ----CTTAGAAAAATAACTCAATCAAAATCCAATTATCTACTCTACAAGA

O.sativa.Indica_NC_008155       ACGAAACGCTTGTTATGCCTAATATACTTAGTTTAACCTGTATTTGTTTT
O.nivara_NC_005973              ACGAAACGCTTGTTATGCCTAATATACTTAGTTTAACCTGTATTTGTTTT
O.barthii_NC_027460             ACGAAACGCTTGTTATGCCTAATATACTTAGTTTAACCTGTATTTGTTTT
O.glumipatula_NC_027461         ACGAAACGCTTGTTATGCCTAATATACTTAGTTTAACCTGTATTTGTTTT
O.officinalis_NC_027463         ACGAAACGCTTGTTATGCCTAATATACTTAGTTTAACCTGTATTTGTTTT
O.punctata_NC_027676            ACGAAACGCTTGTTATGCCTAATATACTTAGTTTAACCTGTATTTGTTTT
O.australiensis_NC_024608       ACGAAACGCTTGTTATGCCTAATATACTTAGTTTAACCTGTATTTGTTTT
O.brachyantha.134604bp          ACGAAACGCTTGTTATGCCTAATATACTTAGTTTAACCTGTATCTGTTTT
Leersia                         ACGAAACACTTGTTATGCCTAATATACTTAGTTTAACCTGTATCTGTTTT
Ziza.latifolia_KT161956         ACGAAATGCTTGTTATGCCTAATATACTTAGTTTAACCTGTATCTGTTTT
Ziza.aquatica_KJ870999          ACGAAATGCTTGTTATGCCTAATATACTTAGTTTAACCTGTATCTGTTTT
Chik.aquatica_KR078265          ACGAAATGCTTGTTATGCCTAATATACTTAGTTTAACCTGTATCTGTTTT
Chik.mutica_KU696970            ACGAAATGCTTGTTATGCCTAATATACTTAGTTTAACCTGTATCTGTTTT
Potamophila                     ATGAAATGCTTGTTATGCCTAATATACTTAGTTTAACCTGTATCTGTTTT
Rhynchoryza_subulata_NC_016718  ACGAAATGCTTGTTATGCCTAATATACTTAGTTTAACCTGTATCTGTTTT
Microlaena                      GCGAAATGCTTGTTATGCCTAATATACTTAGTTTAACCTGTATCTGTTTT
Phyllostachys                   ACGAAATGCTTGTTATGCCTAATATACTTAGTTTAACCTGTATCTGTTTT

O.sativa.Indica_NC_008155       AATTCTGTTATTTATCCGACTAGTTTTTTCTTCGCCAAATTGCCCGAAGC
O.nivara_NC_005973              AATTCTGTTATTTATCCGACTAGTTTTTTCTTCGCCAAATTGCCCGAAGC
O.barthii_NC_027460             AATTCTGTTATTTATCCGACTAGTTTTTTCTTCGCCAAATTGCCCGAAGC
O.glumipatula_NC_027461         AATTCTGTTATTTATCCGACTAGTTTTTTCTTCGCCAAATTGCCCGAAGC
O.officinalis_NC_027463         AATTCTGTTATTTATCCGACTAGTTTTTTCTTCGCCAAATTGCCCGAAGC
O.punctata_NC_027676            AATTCTGTTATTTATCCGACTAGTTTTTTCTTCGCCAAATTGCCCGAAGC
O.australiensis_NC_024608       AATTCTGTTATTTATCCGACTAGTTTTTTCTTCGCCAAATTGCCCGAAGC
O.brachyantha.134604bp          AATTCTGTTATTTATCCGACTAGTTTTTTCTTCGCCAAATTGCCCGAAGC
Leersia                         AATTCTGTTATTTATCCGACTGGTTTTTTCTTCGCCAAATTGCCCGAAGC
Ziza.latifolia_KT161956         AATTCTATTCTTTATCCGACTAGTTTTTTCTTCGCCAAATTGCCCGAAGC
Ziza.aquatica_KJ870999          AATTCTATTCTTTATCCGACTAGTTTTTTCTTCGCCAAATTGCCCGAAAC
Chik.aquatica_KR078265          AATTCTGTTCTTTATCCGACTAGTTTTTTCTTTGCCAAATTGCCCGAAGC
Chik.mutica_KU696970            AATTCTGTTCTTTATCCGACTAGTTTTTTCTTTGCCAAATTGCCCGAAGC
Potamophila                     AATTCTGTTCTTTATCCGACTAGTTTTTTCTTCGCCAAATTGCCCGAAGC
Rhynchoryza_subulata_NC_016718  AATTCTGTTCTTTATCCGACTAGTTTTTTCTTCGCCAAATTGCCCGAAGC
Microlaena                      AATTCTGTTCTTTATCCAACTAGTTTTTTCTTCGCCAAATTGCCCGAAGC
Phyllostachys                   AATTCTGTTCTTTATCCGACTAGTTTTTTCTTCGCCAAATTGCCCGAAGC

O.sativa.Indica_NC_008155       TTATGCCATTTTCAACCCAATCGTGGATTTTATGCCTGTCATACCTGTAC
O.nivara_NC_005973              TTATGCCATTTTCAACCCAATCGTGGATTTTATGCCTGTCATACCTGTAC
O.barthii_NC_027460             TTATGCGATTTTCAACCCAATCGTGGATTTTATGCCTGTCATACCTGTAC
O.glumipatula_NC_027461         TTATGCCATTTTCAACCCAATCGTGGATTTTATGCCTGTCATACCTGTAC
O.officinalis_NC_027463         TTATGCCATTTTCAACCCAATCGTGGATGTTATGCCTGTCATACCTGTAC
O.punctata_NC_027676            TTATGCCATTTTCAACCCAATCGTGGATGTTATGCCTGTCATACCTGTAC
O.australiensis_NC_024608       TTATGCCATTTTCAACCCAATCGTGGATGTTATGCCTGTCATACCAGTAC
O.brachyantha.134604bp          TTATGCTATTTTCAACCCAATCGTGGATGTTATGCCTGTCATACCCGTAC
Leersia                         TTATGCCATTTTCAACCCAATCGTGGATGTTATGCCTGTCATACCTGTAC
Ziza.latifolia_KT161956         TTATGCCATTTTCAACCCAATCGTGGATGTTATGCCTGTCATACCTGTAC
Ziza.aquatica_KJ870999          TTATGCCATTTTCAACCCAATCGTGGATGTTATGCCTGTCATACCTCTAC
Chik.aquatica_KR078265          TTATGCCATTTTCAACCCAATCGTGGATGTTATGCCTGTCATACCTGTAC
Chik.mutica_KU696970            TTATGCCATTTTCAACCCAATCGTGGATGTTATGCCTGTCATACCTGTAC
Potamophila                     TTATGCCATTTTCAACCCAATCGTGGATGTTATGCCTGTCATACCTGTAC
Rhynchoryza_subulata_NC_016718  TTATGCCATTTTCAACCCAATCGTGGATGTTATGCCTGTCATACCTTTAC
Microlaena                      TTATGCCATTTTCAACCCAATCGTGGATATTATGCCTGTCATACCTGTAT
Phyllostachys                   TTATGCCATTTTCAACCCAATCGTGGATTTTATGCCTGTCATACCTATAC

O.sativa.Indica_NC_008155       TCTTTTTTCTATTAGCCTTTGTTTGGCAAGCTGCTGTAAGTTTTCGATGA
O.nivara_NC_005973              TCTTTTTTCTATTAGCCTTTGTTTGGCAAGCTGCTGTAAGTTTTCGATGA
O.barthii_NC_027460             TCTTTTTTCTATTAGCCTTTGTTTGGCAAGCTGCTGTAAGTTTTCGATGA
O.glumipatula_NC_027461         TCTTTTTTCTATTAGCCTTTGTTTGGCAAGCTGCTGTAAGTTTTCGATGA
O.officinalis_NC_027463         TCTTTTTTCTATTAGCCTTTGTTTGGCAAGCTGCTGTAAGTTTTCGATGA
O.punctata_NC_027676            TCTTTTTTCTATTAGCCTTTGTTTGGCAAGCTGCTGTAAGTTTTCGATGA
O.australiensis_NC_024608       TCTTTTTTCTATTAGCCTTTGTTTGGCAAGCTGCTGTAAGTTTTCGATGA
O.brachyantha.134604bp          TCTTTTTTCTATTAGCCTTTGTTTGGCAAGCTGCTGTAAGTTTTCGATGA
Leersia                         TCTTTTTTCTATTAGCCTTTGTTTGGCAAGCTGCTGTAAGTTTTCGATGA
Ziza.latifolia_KT161956         TCTTTTTTCTATTAGCCTTTGTTTGGCAAGCTGCTGTAAGTTTTCGATGA
Ziza.aquatica_KJ870999          TCTTTTTTCTATTAGCCTTTGTTTGGCAAGCTGCTGTAAGTTTTCGATGA
Chik.aquatica_KR078265          TCTTTTTTCTATTAGCCTTTGTTTGGCAAGCTGCTGTAAGTTTTCGATGA
Chik.mutica_KU696970            TCTTTTTTCTATTAGCCTTTGTTTGGCAAGCTGCTGTAAGTTTTCGATGA
Potamophila                     TCTTTTTTCTATTAGCCTTTGTTTGGCAAGCTGCTGTAAGTTTTCGATGA
Rhynchoryza_subulata_NC_016718  TCTTTTTTCTATTAGCCTTTGTTTGGCAAGCTGCTGTAAGTTTTCGATGA
Microlaena                      TCTTTTTTCTATTAGCCTTTGTTTGGCAAGCTGCTGTAAGTTTTCGATGA
Phyllostachys                   TCTTTTTTCTATTAGCCTTTGTTTGGCAAGCTGCTGTAAGTTTTCGATGA

O.sativa.Indica_NC_008155       AATCTTTACTAC-----TCTGTCTGCCAAATTGAATCATGTATTCATTCT
O.nivara_NC_005973              AATCTTTACTAC-----TCTGTCTGCCAAATTGAATCATGTATTCATTCT
O.barthii_NC_027460             AATCTTTACTAC-----TCTGTCTGCCAAATTGAATCATGTATTCATTCT
O.glumipatula_NC_027461         AATCTTTACTAC-----TCTGTCTGCCAAATTGAATCATGTATTCATTCT
O.officinalis_NC_027463         AATCTTTACTAC-----TCTGTCTGCCAAATTGAATCATGTATTCATTCT
O.punctata_NC_027676            AATCTTTACTAC-----TCTGTCTGCCAAATTGAATCATGTATTCATTCT
O.australiensis_NC_024608       AATCTTTACTAC-----TCTGTCTGCCAAATGGAATCATGTATTCATTCT
O.brachyantha.134604bp          AATCTTTACTAC-----TCTGTCTGCCAAATGGAATCGTGTATTCATTCT
Leersia                         AATCTTTACTAC-----TCTGTCTGCCAAATTGAATCATATATTCATTCT
Ziza.latifolia_KT161956         AATCTTTACTAC-----TCTGTCTGCCAAATTGAATCCTGTATTCATTCC
Ziza.aquatica_KJ870999          AATCTTTACTAC-----TCTGTCTGCCAAATTGAATCCTGTATTCATTCC
Chik.aquatica_KR078265          AATCTTTACTAC-----TCTGTCTGCCAAATTGAATCCTGTATTCATTCC
Chik.mutica_KU696970            AATCTTTACTAC-----TCTGTCTGCCAAATTGAATCCTGTATTCATTCC
Potamophila                     AATCTTTACTAC-----TCTGTCTGCCAAATTGAATCCTGTATTCATTCC
Rhynchoryza_subulata_NC_016718  AATCTTTACTAC-----TCTGTCTGCCAAATGGAATCCTGTATTCATTCC
Microlaena                      AATCCTTACTAC-----TCTGTCTGCCAAATTGAATGATGTATTCATTCC
Phyllostachys                   AATCTTTACTACTCTGTTCTGTCTGCCAAATTGAATGATGTATTCATTCC

O.sativa.Indica_NC_008155       AA-AAAAATTCGAAAAATGGATAAGAGCCGAGAAGTCTTATATTATGAAC
O.nivara_NC_005973              AA-AAAAATTCGAAAAATGGATAAGAGCCGAGAAGTCTTATATTATGAAC
O.barthii_NC_027460             AA-AAAAATTCGAAAAATGGATAAGAGCCGAGAAGTCTTATATTATGAAC
O.glumipatula_NC_027461         AA-AAAAATTCGAAAAATGGATAAGAGCCGAGAAGTCTTATATTATGAAC
O.officinalis_NC_027463         AA-AAAAATTCCAAAAATGGATAAGAGCCGAGAAGTCTTATATTATGAAC
O.punctata_NC_027676            AA-AAAAATTCAAAAAATGGATAAGAGCCGAGAAGTCTTATATTATGAAC
O.australiensis_NC_024608       AA-AAAAATTCGAAAAATGGATAAGAGCCGAGAAGTCTTATATTATGAAT
O.brachyantha.134604bp          AA-AAAAATTAGAAAAATGGATAAGAGCCAAGAAGTCTTATATTATGAAC
Leersia                         AAAAAAAATTATAAAAATGGATAAGAGCCGAGAAGTCTTATATTATGAAC
Ziza.latifolia_KT161956         AA-AAAATTTAGAAAAATGGATAAGAGCCGAGAAGTCTTATATTATGAAC
Ziza.aquatica_KJ870999          AA-AAAATTTAGAAAAATAGATAAGAGCCGAGAAGTCTTATATTATGAAC
Chik.aquatica_KR078265          AA-AAAAATTAGAAAAATGGATAAGAGCCGAGAAGTCTTATATTATGAAC
Chik.mutica_KU696970            AA-AAAAATTAGAAAAATGGATAAGAGCCGAGAAGTCTTATATTATGAAC
Potamophila                     AA-AAAAATTAGAAAAATGGATAAGAGCCGAGAAGTCTTATATTATGAAC
Rhynchoryza_subulata_NC_016718  AA-AAAAATTAGAAAAATGGATAAGAGCCGAGAAGTGTTATATTATGAAC
Microlaena                      AA-AAAAATTTGAAAAATGGATAAGAGTCGACAAGTCTTATATTATGAAC
Phyllostachys                   AA-AAAAATTCTAAAAATGAATAAAAGCCGAGAAGTCTTATATTATGAAC

O.sativa.Indica_NC_008155       CTTCGATTCTAAAAT--------------TCAAATTCTTCTACATTGAAT
O.nivara_NC_005973              CTTCGATTCTAAAAT--------------TCAAATTCTTCTACATTGAAT
O.barthii_NC_027460             CTTCGATTCTAAAAT--------------TCAAATTCTTCTACATTGAAT
O.glumipatula_NC_027461         CTTCGATTCTAAAAT--------------TCAAATTCTTCTACATTGAAT
O.officinalis_NC_027463         CTTCGATTCTAAAAT--------------TCAAATTCTTCTACATTGAAT
O.punctata_NC_027676            CTTCGATTCTAAAAT--------------TCAAATTCTTCTACATTGAAT
O.australiensis_NC_024608       CTTCGATTCTAAAAT--------------TCAAATTCTTCTACATTGAAT
O.brachyantha.134604bp          CTTCGATTCTAAAATTCAAATTCTTCTACTCAAATTCTTCTACATTGAAT
Leersia                         CTTCGATTCTAAAAT--------------TCAAATTCTTCTACATTGAAT
Ziza.latifolia_KT161956         CTTCGATTCTAAAAT--------------TCAAATTCTTTTACATTGAAT
Ziza.aquatica_KJ870999          CTTGGATTCTAAAAT--------------TCAAATTCTTTTACATTGAAT
Chik.aquatica_KR078265          CTTCGATTCTAAAAT--------------TCAAATTCTTCTACATTGAAT
Chik.mutica_KU696970            CTTCGATTCTAAAAT--------------TCAAATTCTTCTACATTGAAT
Potamophila                     CTTCGATTCTAAAAT--------------GCAAATTCTTCTACATTGAAT
Rhynchoryza_subulata_NC_016718  CTTCGATTCTAAAAT--------------TCAAATTCTTCTACATTGAAT
Microlaena                      TTTCGATTCTAAAAT--------------TCAAATTCTTCTACATTGAAT
Phyllostachys                   CTTCGATTCTAAAAT--------------TCTAATTCTTCTACATTGAAT

O.sativa.Indica_NC_008155       GTATAGCTGCAGCAATAAATTTGGATCAGCCTTTCT-----ACTCCCTGC
O.nivara_NC_005973              GTATAGCTGCAGCAATAAATTTGGATCAGCCTTTCT-----ACTCCCTGC
O.barthii_NC_027460             GTATAGCTGCAGCAATAAATTTGGATCAGCCTTTCT-----ACTCCCTGC
O.glumipatula_NC_027461         GTATAGCTGCAGCAATAAATTTGGATCAGCCTTTCT-----ACTCCCTGC
O.officinalis_NC_027463         GTATAGCTGCAGCAATAAATTTGGATCAGCCTTTCT-----ACTCCCTGC
O.punctata_NC_027676            GTATAGCTGCAGCAATAAATTTGGATCAGCCTTTCT-----ACTCCCTGC
O.australiensis_NC_024608       GTATAGCTGCAGCAATAAATTTGGATCAGCCTTTCT-----ACTCCCTGC
O.brachyantha.134604bp          GTATAGCTGCAGCAATAAATTTGGATCAGCCTTTCT-----ACTCCCTGC
Leersia                         GTATAGCTGCAGCAATAAATTTGGATCAGCCTTTCT-----ACTCCCTGC
Ziza.latifolia_KT161956         GTATAGCTACAGCAATAAATTTGGATCAGCCTTTCT-----ACCCCCTGC
Ziza.aquatica_KJ870999          GTATAGCTGCAGCAAGAAATTAGGATCAGCCTTTCT-----ACCCCCTGC
Chik.aquatica_KR078265          CTATAGCTGCAGCAATAAATTTGGATCAGCCTTTCT-----ACCCCCTGC
Chik.mutica_KU696970            CTATAGCTGCAGCAATAAATTTGGATCAGCCTTTCT-----ACCCCCTGC
Potamophila                     GTATAGCTGCAGCAATAAATTTGGATCAGCCTTTCC-----ACCCCCTGC
Rhynchoryza_subulata_NC_016718  GTATAGCTGCAACAATAAATTTGGATCAGCCTTTCT-----ACCCCCTGC
Microlaena                      GTATAGCTGCAGCAATAAATTTGGATCAGCCTTTCT-----ACCCCCTGC
Phyllostachys                   GTATAGCTGCAGCAATAAATTGGGATCCGCCTTTCTACCCCACCCCCTGC

O.sativa.Indica_NC_008155       ATCTACGTTGAGCAGGTATCTTTAGGTAACCGCACAATACCTAACCTAAT
O.nivara_NC_005973              ATCTACGTTGAGCAGGTATCTTTAGGTAACCGCACAATACCTAACCTAAT
O.barthii_NC_027460             ATCTACGTTGAGCAGGTATCTTTAGGTAACCGCACAATACCTAACCTAAT
O.glumipatula_NC_027461         ATCTACGTTGAGCAGGTATCTTTAGGTAACCGCACAATACCTAACCTAAT
O.officinalis_NC_027463         ATCTACGTTGAGCAGGTATCTTTAGGTAACCGCACAATACCTAACCTAAT
O.punctata_NC_027676            ATCTACGTTGAGCAGGTATCTTTAGGTAACCGCACAATACCTAACCTAAT
O.australiensis_NC_024608       ATCTACGTTGAGCAGGTATCTTTAGGTAACCGCACAATACCTAACCTAAT
O.brachyantha.134604bp          ATCTACGTTGAGCAGGTACCTTTAGGTAAACGCACAATACCTAACCTAAT
Leersia                         ATCTACGTTGAGCAGGTACCTTTAGGTAACCGCACAATACCTAA---AAT
Ziza.latifolia_KT161956         ACCTACATTGAGCAGGTACCTTTAGGTAACCACACAATACCTAACCTAAT
Ziza.aquatica_KJ870999          ACCTACATTGAGCAGGTACCTTTAGGTAACCACACAATACCTAACCTAAT
Chik.aquatica_KR078265          ACCTACGTTGAGCAGGTACCTTTAGGTAACCACACAATACCTAACCTAAT
Chik.mutica_KU696970            ACCTACGTTGAGCAGGTACCTTTAGGTAACCACACAATACCTAACCTAAT
Potamophila                     ACCTACGTTGAGCAGGTACCTTTAGGTAACCACACAATACCTAACCTAAT
Rhynchoryza_subulata_NC_016718  ACCTACGTTAAACAGGTACCTTTAGGTAACCACACAATACCTAACCTAAT
Microlaena                      ACCTACGTTGAGCAGGTANNNNNNNNNNNNNNNNNNNNNNNNNNNNNNNN
Phyllostachys                   ACCTACGTTGAGCAGGTACCTTTAGGTACCCACACAATACCTAACCTAAT

O.sativa.Indica_NC_008155       T-----TATTGATAAGAGTGCTTATTAT-----AAATCAATTCTTGCAAT
O.nivara_NC_005973              T-----TATTGATAAGAGTGCTTATTAT-----AAATCAATTCTTGCAAT
O.barthii_NC_027460             T-----TATTGATAAGAGTGCTTATTAT-----AAATCAATTCTTGCAAT
O.glumipatula_NC_027461         T-----TATTGATAAGAGTGCTTATTAT-----AAATCAATTCTTGCAAT
O.officinalis_NC_027463         T-----TATTGCTAAGAGTGCTTATTAT-----AAATCAATTCTTGCAAT
O.punctata_NC_027676            T-----TATTGATAAGAGTGCTTATTAT-----AAATCAATTCTTGCAAT
O.australiensis_NC_024608       T-----TATTGATAAGAGTGTTTATTAT-----AAATCAATTCTTGCAAT
O.brachyantha.134604bp          T-----TATTGATAAGAGTGCTTGTTAT-----AAATCAATTCTTGAAAT
Leersia                         T-----TATTGATAAGAGTGCTTATTTTATTAAAAATCAATTCTTGCAAT
Ziza.latifolia_KT161956         TTTTTATATTGATAAGAGTGCTTATTAT-----AAATCAATTCTTGCAAT
Ziza.aquatica_KJ870999          TTTTTATATTGATAAGAGTGCTTATTAT-----AAATCAATTCTTGCAA-
Chik.aquatica_KR078265          TTTTGATATTGATAAGAGTGCTTATTAT-----AAATCAATTCTTGCAA-
Chik.mutica_KU696970            TTTTGATATTGATAAGAGTGCTTATTAT-----AAATCAATTCTTGCAA-
Potamophila                     T-----TATTGATAAGAGTGCTTATTAT-----AAATCAATTCTTGCAAT
Rhynchoryza_subulata_NC_016718  TTTTGATATTGATAAGAGTGCTTATTAT-----AAATCAATTCTTGCAAT
Microlaena                      NNNN-----NNNNNNNNNNNNNNNNNNN-----NNNNNNNNNNNNNNNNN
Phyllostachys                   TTTTGATATTGATAAGAGTGCTTATTAT-----AAATCAATTCTTGCAAT

O.sativa.Indica_NC_008155       TTTTTTCAAAAATTGATTTTTGCATTTTTAGGTGTCAAAATAAACAAAAC
O.nivara_NC_005973              TTTTTTCAAAAATTGATTTTTGCATTTTTAGGTGTCAAAATAAACAAAAC
O.barthii_NC_027460             TTTTTTCAAAAATTGATTTTTGCATTTTTAGGTGTCAAAATAAACAAAAC
O.glumipatula_NC_027461         TTTTTTCAAAAATTGATTTTTGCATTTTTAGGTGTCAAAATAAACAAAAC
O.officinalis_NC_027463         TTTTTGCAAAAATTGATTTTTGCATTTTTAGGTGTCAAAATAAACAAAAC
O.punctata_NC_027676            TTTTTTCAAAAATTGATTTTTGCATTTTTAGGTGTCAAAATAAACAAAAC
O.australiensis_NC_024608       TTTTTTCAAAAATTGATTTTTGCATTTTTAGGTGTCAAAATAAACAAAAC
O.brachyantha.134604bp          TTTTTTCAAAAATTGATTTTTGCATTTTT---------AATAAACAAAAC
Leersia                         TTTTTTCCAAAATTGATTTTTGCATTTTTAGGTGTCAAAATAAACAAAAC
Ziza.latifolia_KT161956         TTTTTTCAAAAATTTATTTTTGCATTTTTAGGTGTCAAAATAAACAAAAC
Ziza.aquatica_KJ870999          --TTAAAAAAAATTGATCTTTGCATTTTTAGGTGTCAAAATAAACAAAAC
Chik.aquatica_KR078265          TTTTTTCAAAAATGGATTTTTGCATTTTTAGGTGTCAAAATAAACAAACC
Chik.mutica_KU696970            TTTTTTCAAAAATGGATTTTTGCATTTTTAGGTGTCAAAATAAACAAACC
Potamophila                     TTTTTTCAAAAATTGATTTTTGCATTTTTAGGTATCAAAATAAACAAAAC
Rhynchoryza_subulata_NC_016718  TTTTTTCAAAAATTGATTTTTGCATTTTTAGGTGTCAAAATAAACAAAAC
Microlaena                      NNNNNNCAAGAATTGATTTTTGCATTTTGAGGTATCAAAATAAACAAAAC
Phyllostachys                   TTTTTTCAAGAATTGATTTTTGCATTTTTAGGTGTAAAAATAAACAAAAC

O.sativa.Indica_NC_008155       CCATCCTAGTGGATTTGTGTGGTAAGGAAAAACGGGTAATCTATTCCTTA
O.nivara_NC_005973              CCATCCTAGTGGATTTGTGTGGTAAGGAAAAACGGGTAATCTATTCCTTA
O.barthii_NC_027460             CCATCCTAGTGGATTTGTGTGGTAAGGAAAAACGGGTAATCTATTCCTTA
O.glumipatula_NC_027461         CCATCCTAGTGGATTTGTGTGGTAAGGAAAAACGGGTAATCTATTCCTTA
O.officinalis_NC_027463         CCATCCTAGTGGATTTGTGTGGTAAGGAAAAACGGGTAATCTATTCCTTA
O.punctata_NC_027676            CCATCCTAGTGGATTTGTGTGGTAAGGAAAAACGGGTAATCTATTCCTTA
O.australiensis_NC_024608       CCATCCTAGTGGATTTGTGTGGTAAGGAAAAACGGGTAATCTATTCCTTA
O.brachyantha.134604bp          CCATCCTAGTGGGTTTGTGTGGTAAGGAAAAACGGGTAATCTATTCCTTA
Leersia                         CCATACTAGTGGATTTGTGCGATAAGGAAAAACGGGTAATCTATTCCTTA
Ziza.latifolia_KT161956         CCATCCTAGTGGATTTGTGTGGTAAGGAAAAACGGGTAATCTATTCCTTA
Ziza.aquatica_KJ870999          CCATCCTAGTGGATTTGTGTGGTAAGGAAAAACGGGTAATCTATTCCTTA
Chik.aquatica_KR078265          CCATCCTAGTGGATTTGTGTGGTAAGGAAAAATGGGTAATCTATTCCTTA
Chik.mutica_KU696970            CCATCCTAGTGGATTTGTGTGGTAAGGAAAAATGGGTAATCTATTCCTTA
Potamophila                     CCATCCTAGTGGATTTGTGTGGTAAGGAAAAACGGGTAATCTATTCCTTA
Rhynchoryza_subulata_NC_016718  CCATCCTAGTGGATTTGTGTGGTAAGGAAAAACGGGTAATCTATTCCTTA
Microlaena                      CCATCCTAGTGGATCTGTATGGTAAGGAAAAACGGGTAATCTATTCCTTA
Phyllostachys                   CCATCCTAGTGGATCTGTGTGGTAAGGAAAAACGGGTAATCTATTCCTTA

O.sativa.Indica_NC_008155       AAAAAA-AATCTTGGAGATTATGTAATGCTTACTCTCAAACTTTTTGTTT
O.nivara_NC_005973              AAAAAA-AATCTTGGAGATTATGTAATGCTTACTCTCAAACTTTTTGTTT
O.barthii_NC_027460             AAAAAA-AATCTTGGAGATTATGTAATGCTTACTCTCAAACTTTTTGTTT
O.glumipatula_NC_027461         AAAAAA-AATCTTGGAGATTATGTAATGCTTACTCTCAAACTTTTTGTTT
O.officinalis_NC_027463         AAAAAA-AATCTTGGAGATTATGTAATGCTTACTCTCAAACTTTTTGTTT
O.punctata_NC_027676            AAAAAA-AATCTTGGAGATTATGTAATGCTTACTCTCAAACTTTTTGTTT
O.australiensis_NC_024608       AAAAAA-AATCTTGGAGATTATGTAATGCTTACTCTCAAACTTTTTGTTT
O.brachyantha.134604bp          AAAAAA-AATATTGGAGATTATGTAATGTTTACTCTCAAACTTTTTGTTT
Leersia                         AAAAAA-AATCTTGGAGATTATGTAATGCTTACTCTCAAACTTTTTGTTT
Ziza.latifolia_KT161956         AAAAAA-AATCTTGGAGATTATGTAATGCTTACTCTCAAACTTTTTGTTT
Ziza.aquatica_KJ870999          AAAAAAAAATCTTGGAGATTATGTAATGCTTACTCTCAAACTTTTTGTTT
Chik.aquatica_KR078265          AAAAAA-AATCTTGGAGATTATGTAATGCTTACTCTCAAACTTTTTGTTT
Chik.mutica_KU696970            AAAAAA-AATCTTGGAGATTATGTAATGCTTACTCTCAAACTTTTTGTTT
Potamophila                     AAAAAG-AATCTTGGAGATTATGTAATGCTTACTCTCAAACTTTTTGTTT
Rhynchoryza_subulata_NC_016718  AAAAAA-AATCTTGGAGATTATGTAATGCTTACTCTCAAACTTTTTGTTT
Microlaena                      AAAAAA-ACTCTTGGAGATTATGTAATGCTTACTCTCAAACTTTTTGTTT
Phyllostachys                   AAAAAA-AATCTTGGAGATTATGTAATGCTTACTCTCAAACTTTTTGTTT

O.sativa.Indica_NC_008155       ATACAGTAGTGATATTCTTTGTTTCCCTCTTTATCTTTGGATTCTTATCT
O.nivara_NC_005973              ATACAGTAGTGATATTCTTTGTTTCCCTCTTTATCTTTGGATTCTTATCT
O.barthii_NC_027460             ATACAGTAGTGATATTCTTTGTTTCCCTCTTTATCTTTGGATTCTTATCT
O.glumipatula_NC_027461         ATACAGTAGTGATATTCTTTGTTTCCCTCTTTATCTTTGGATTCTTATCT
O.officinalis_NC_027463         ATACAGTAGTGATATTCTTTGTTTCCCTCTTTATCTTTGGATTCTTATCT
O.punctata_NC_027676            ATACAGTAGTGATATTCTTTGTTTCCCTCTTTATCTTTGGATTCTTATCT
O.australiensis_NC_024608       ATACAGTAGTGATATTCTTTGTTTCCCTCTTTATCTTTGGATTCTTATCT
O.brachyantha.134604bp          ATACAGTAGTGATATTCTTTGTTTCCCTCTTTATCTTTGGATTCTTATCT
Leersia                         ATACAGTAGTGATATTCTTTGTTTCCCTCTTTATCTTTGGATTCTTATCT
Ziza.latifolia_KT161956         ATACAGTAGTGATATTCTTTGTTTCCCTCTTTATCTTTGGATTCTTATCT
Ziza.aquatica_KJ870999          ATACAGTAGTGATATTCTTTGTTTCCCTCTTTATCTTTGGATTCTTATCT
Chik.aquatica_KR078265          ATACAGTAGTGATATTCTTTGTTTCCCTCTTTATCTTTGGATTCTTATCT
Chik.mutica_KU696970            ATACAGTAGTGATATTCTTTGTTTCCCTCTTTATCTTTGGATTCTTATCT
Potamophila                     ATACAGTAGTGATATTCTTTGTTTCCCTCTTTATCTTTGGATTCTTATCT
Rhynchoryza_subulata_NC_016718  ATACAGTAGTGATATTCTTTGTTTCCCTCTTTATCTTTGGATTCTTATCT
Microlaena                      ATACAGTAGTGATATTCTTTGTTTCCCTCTTTATCTTTGGATTCTTATCT
Phyllostachys                   ATACAGTAGTGATATTCTTTGTTTCCCTCTTTATCTTTGGATTCTTATCT

O.sativa.Indica_NC_008155       AATGATCCAGGACGTAATCCTGGGCGTGACGAGTAAAAATCCAA------
O.nivara_NC_005973              AATGATCCAGGACGTAATCCTGGGCGTGACGAGTAAAAATCCAA------
O.barthii_NC_027460             AATGATCCAGGACGTAATCCTGGGCGTGACGAGTAAAAATCCAA------
O.glumipatula_NC_027461         AATGATCCAGGACGTAATCCTGGGCGTGACGAGTAAAAATCCAA------
O.officinalis_NC_027463         AATGATCCAGGACGTAATCCTGGGCGTGACGAGTAAAAATCCAA------
O.punctata_NC_027676            AATGATCCAGGACGTAATCCTGGGCGTGACGAGTAAAAATCCAA------
O.australiensis_NC_024608       AATGATCCAGGACGTAATCCTGGGCGTGACGAGTAAAAATCCAA------
O.brachyantha.134604bp          AATGACCCAGGACGTAATCCTGGGCGTGACGAGTAAAAATCCAA------
Leersia                         AATGACCCAGGACGTAATCCTGGGCGTGACGAGTAAAAATCCAA------
Ziza.latifolia_KT161956         AATGACCCAGGACGTAATCCTGGGCGTGACGAGTAAAAATCCCA------
Ziza.aquatica_KJ870999          AATGACCCAGGACGTAATCCTGGGCGTGACGAGTAAAAATCCCA------
Chik.aquatica_KR078265          AATGACCCAGGACGTAATCCTGGGCGTGACGAGTAAAAATCCAA------
Chik.mutica_KU696970            AATGACCCAGGACGTAATCCTGGGCGTGACGAGTAAAAATCCAA------
Potamophila                     AATGACCCAGGACGTAATCCTGGGCGTGACGAGTAAAAATCCAA------
Rhynchoryza_subulata_NC_016718  AATGACCCAGGACGTAATCCTGGGCGTGACGAGTAAAAATCCCA------
Microlaena                      AATGATCCAGGACGTAATCCTGGGCGTGACGAGTAAAAATCCAA------
Phyllostachys                   AATGACCCAGGACGTAATCCTGGGCGTGAGGAGTAAAAATCCAAATTTTT

O.sativa.Indica_NC_008155       ----AATTTTTTCTTACAAATTGGATTTGTTTCATACATTTATCTACGAG
O.nivara_NC_005973              ----AATTTTTTCTTACAAATTGGATTTGTTTCATACATTTATCTACGAG
O.barthii_NC_027460             ----AATTTTTTCTTACAAATTGGATTTGTTTCATACATTTATCTACGAG
O.glumipatula_NC_027461         ----AATTTTTTCTTACAAATTGGATTTGTTTCATACATTTATCTACGAG
O.officinalis_NC_027463         ----AATTTTTACTTACAAATTGGATTTGTTTCATACATTTATCTACGAG
O.punctata_NC_027676            ----AATTTTTTCTTACAAATTGGATTTGTTTCATACATTTATCTACGAG
O.australiensis_NC_024608       ----AATTTTTTCTTACAAATTGGATTTGTTTCATACATTTATCTACGAG
O.brachyantha.134604bp          ----AAATTTTTAAGAAAAATAGGATTTGTTTCGTACATTTTTCTACGAG
Leersia                         ----AAAAATTTCTTACAAATTGGGTTTGTTTCGTACATTTATCTACGAG
Ziza.latifolia_KT161956         ----AATTTTTTCTTACAAATTGGATTTGTTTCGTACATTTATCTACGAG
Ziza.aquatica_KJ870999          ----AATTTTTTCTTACAAATTGGATTTGTTTCGTACATTTATCTACGAG
Chik.aquatica_KR078265          ----AATTTTTTCTTACAAATTGGATTTGTTTCGTACATTTATCTACGAG
Chik.mutica_KU696970            ----AATTTTTTCTTACAAATTGGATTTGTTTCGTACATTTATCTACGAG
Potamophila                     ----AATTTTTTCTTACAAATTTGATTTGTTTCGTACATTTATCTACGAG
Rhynchoryza_subulata_NC_016718  ----AATTTTTTCTTACAAATTGGATTTGTTTCGTACATTTATCTACGAG
Microlaena                      ----AATATTTTCTTACAAATTAGATTTGTTTCGTACATTTATCTATGAG
Phyllostachys                   TTGGAATTTTTTCTTACAAATTGGATTTGTTTCGTACATTTATCTATGAG

O.sativa.Indica_NC_008155       AAAATCCGGGGGTCAGAATTCCTTCCAATTCGAAAGTCCCAAACGATCCG
O.nivara_NC_005973              AAAATCCGGGGGTCAGAATTCCTTCCAATTCGAAAGTCCCAAACGATCCG
O.barthii_NC_027460             AAAATCCGGGGGTCAGAATTCCTTCCAATTCGAAAGTCCCAAACGATCCG
O.glumipatula_NC_027461         AAAATCCGGGGGTCAGAATTCCTTCCAATTCGAAAGTCCCAAACGATCCG
O.officinalis_NC_027463         AAAATCCGGGGGTCAGAATTCCTTCCAATTCGAAAGTCCCAAATGATCCG
O.punctata_NC_027676            AAAATCCGGGGGTCAGAATTCCTTCCAATTCGAAAGTCCCAAATGATCCG
O.australiensis_NC_024608       AAAATCCGGGGGTCAGAATTCCTTCCAATTCGAAAGTCCCAAATGATCCG
O.brachyantha.134604bp          AAAATCCGGGGGTCAGAATTCCTTCCAATTCGAAAGTCCCAAATGATCCG
Leersia                         AAAATCTGGGGGTCAGAATTCCTTCCAATTCGAAAGTCCCAAATGATCCG
Ziza.latifolia_KT161956         AAAATCCGGGGGTCAGAATTCCTTCCAATTCGAAAGTCCCAAATGATCAG
Ziza.aquatica_KJ870999          AAAATCCGGGGGTCAGAATTCCTTCCAATTCGAAAGTCCCAAATGATCAG
Chik.aquatica_KR078265          AAAATCCGGGGGTCTGAATTCCTTCCAATTCGAAAGTCCCAAATGATCCG
Chik.mutica_KU696970            AAAATCCGGGGGTCTGAATTCCTTCCAATTCGAAAGTCCCAAATGATCCG
Potamophila                     AAAATCCGGGGGTCAGAATTCCTTCCAATTCGAAAGTCCCAAATGATCCG
Rhynchoryza_subulata_NC_016718  AAAATCCGGGGGTCAGAATTCCTTCCAATTCGAAAGTCCCAAATGATCCG
Microlaena                      ATAATCCGGGGGTCAGAATTCCTTCCAATTCGAAAGTCCCAAATGATCCG
Phyllostachys                   AAAATCCGGGGGTCAGAATTCCTTCCAATTCGAAAGTCCCAAATGATCCG

O.sativa.Indica_NC_008155       AGGGGGCGGAAAGAGAGGGATTCGAACCCTCGGTACAAAAAAATTGTACA
O.nivara_NC_005973              AGGGGGCGGAAAGAGAGGGATTCGAACCCTCGGTACAAAAAAATTGTACA
O.barthii_NC_027460             AGGGGGCGGAAAGAGAGGGATTCGAACCCTCGGTACAAAAAAATTGTACA
O.glumipatula_NC_027461         AGGGGGCGGAAAGAGAGGGATTCGAACCCTCGGTACAAAAAAATTGTACA
O.officinalis_NC_027463         AGGGGGCGGAAAGAGAGGGATTCGAACCCTCGGTACAAAAAAATTGTACA
O.punctata_NC_027676            AGGGGGCGGAAAGAGAGGGATTCGAACCCTCGGTACAAAAAAATTGTACA
O.australiensis_NC_024608       AGGGGGCGGAAAGAGAGGGATTCGAACCCTCGGTACAAAAAAATTGTACA
O.brachyantha.134604bp          AGGGGGCGGAAAGAGAGGGATTCGAACCCTCGGTACAAAAAAATTGTACA
Leersia                         AGGGGGCGGAAAGAGAGGGATTCGAACCCTCGGTACAAAAAAATTGTACA
Ziza.latifolia_KT161956         AGGGGGCGGAAAGAGAGGGATTCGAACCCTCGGTAC-AAAAAATTGTACA
Ziza.aquatica_KJ870999          AGGGGGCGGAAAGAGAGGGATTCGAACCCTCGGTAC-AAAAAATTGTACA
Chik.aquatica_KR078265          AGGGGGCGGAAAGAGAGGGATTCGAACCCTCGGTACAAAAAAATTGTACA
Chik.mutica_KU696970            AGGGGGCGGAAAGAGAGGGATTCGAACCCTCGGTACAAAAAAATTGTACA
Potamophila                     AGGGGGCGGAAAGAGAGGGATTCGAACCCTCGGTACAAAAAAATTGTACA
Rhynchoryza_subulata_NC_016718  AGGGGGCGGAAAGAGAGGGATTCGAACCCTCGGTACAAAAAAATTGTACA
Microlaena                      AGGGGGCGGAAAGAGAGGGATTCGAACCCTCGGTACAAAAAAATTGTACA
Phyllostachys                   AGGGGGCGGAAAGAGAGGGATTCGAACCCTCGGTACAAAAAAATTGTACA

O.sativa.Indica_NC_008155       ACGGATTAGCAATCCGCCGCTTTAGTCCACTCAGCCATCTCTCCCCGTTC
O.nivara_NC_005973              ACGGATTAGCAATCCGCCGCTTTAGTCCACTCAGCCATCTCTCCCCGTTC
O.barthii_NC_027460             ACGGATTAGCAATCCGCCGCTTTAGTCCACTCAGCCATCTCTCCCCGTTC
O.glumipatula_NC_027461         ACGGATTAGCAATCCGCCGCTTTAGTCCACTCAGCCATCTCTCCCCGTTC
O.officinalis_NC_027463         ACGGATTAGCAATCCGCCGCTTTAGTCCACTCAGCCATCTCTCCCCGTTC
O.punctata_NC_027676            ACGGATTAGCAATCCGCCGCTTTAGTCCACTCAGCCATCTCTCCCCGTTC
O.australiensis_NC_024608       ACGGATTAGCAATCCGCCGCTTTAGTCCACTCAGCCATCTCTCCCCGTTC
O.brachyantha.134604bp          ACGGATTAGCAATCCGCCGCTTTAGTCCACTCAGCCATCTCTCCCCGTTC
Leersia                         ACGGATTAGCAATCCGCCGCTTTAGTCCACTCAGCCATCTCTCCCCGTTC
Ziza.latifolia_KT161956         ACGGATTAGCAATCCGCCGCTTTAGTCCACTCAGCCATCTCTCCCCGTTC
Ziza.aquatica_KJ870999          ACGGATTAGCAATCCGCCGCTTTAGTCCACTCAGCCATCTCTCCCCGTTC
Chik.aquatica_KR078265          ACGGATTAGCAATCCGCCGCTTTAGTCCACTCAGCCATCTCTCCCCGTTC
Chik.mutica_KU696970            ACGGATTAGCAATCCGCCGCTTTAGTCCACTCAGCCATCTCTCCCCGTTC
Potamophila                     ACGGATTAGCAATCCGCCGCTTTAGTCCACTCAGCCATCTCTCCCCGTTC
Rhynchoryza_subulata_NC_016718  ACGGATTAGCAATCCGCCGCTTTAGTCCACTCAGCCATCTCTCCCCGTTC
Microlaena                      ACGGATTAGCAATCCGCCGCTTTAGTCCACTCAGCCATCTCTCCCCGTTC
Phyllostachys                   ACGGATTAGCAATCCGCCGCTTTAGTCCACTCAGCCATCTCTCCCCGTTC

O.sativa.Indica_NC_008155       CAAATCGAAAGGTTTCCGTGATATG----ACAGAGGCAAGAAATAACGAT
O.nivara_NC_005973              CAAATCGAAAGGTTTCCGTGATATG----ACAGAGGCAAGAAATAACGAT
O.barthii_NC_027460             CAAATCGAAAGGTTTCCGTGATATG----ACAGAGGCAAGAAATAACGAT
O.glumipatula_NC_027461         CAAATCGAAAGGTTTCCGTGATATG----ACAGAGGCAAGAAATAACGAT
O.officinalis_NC_027463         CAAATCGAAAGGTTTCCGTGATATG----ACAGAGGCAAGAAATAACGAT
O.punctata_NC_027676            CAAATCGAAAGGTTTCCGTGATATG----ACAGAGGCAAGAAATAACGAT
O.australiensis_NC_024608       CAAATCGAAAGGTTTCCGTGATATG----ACAGAGGCAAGAAATAACGAT
O.brachyantha.134604bp          CAAATCGAAAGGTTTCCGTGATATG----ACAGAAGCAAGAAATAACGAT
Leersia                         CAAATCGAAAGATTTCCGTTATATG----ACAGAGGCAAGAAATAACGAT
Ziza.latifolia_KT161956         CAAATCGAAAGGTTTCCGTGATATAAAAGACAGAGGCAAGAAATAACGAT
Ziza.aquatica_KJ870999          CAAATCGAAAGGTTTCCGTGATATAAAAGACAGAGGCAAGAAATAACGAT
Chik.aquatica_KR078265          CAAATCGAAAGGTTTCCGTGATATA----ACAGAGGCAAGAAATAACAAT
Chik.mutica_KU696970            CAAATCGAAAGGTTTCCGTGATATA----ACAGAGGCAAGAAATAACAAT
Potamophila                     CAAATCGAAAGGTTTCCGTGATATA----ACAGAGGCAAGAAATAACGAT
Rhynchoryza_subulata_NC_016718  CAAATCGAAAGGTTTCCGTGATATA----ACAGAGGCAAGAAATAACGAT
Microlaena                      CAAATTGAAAGGTTTCCGCGATATG----ACAGAGGCAAGAAATAACGAT
Phyllostachys                   CAAATCGAAAGGTTTCCGTGATATG----ACAGAGGCAAGAAATAACGAT

O.sativa.Indica_NC_008155       TGCAAAAAATCCTTCCTTTTTCTTTCAAAAGTTCAAAAAAA-TTATATTG
O.nivara_NC_005973              TGCAAAAAATCCTTCCTTTTTCTTTCAAAAGTTCAAAAAAA-TTATATTG
O.barthii_NC_027460             TGCAAAAAATCCTTCCTTTTTCTTTCAAAAGTTCAAAAAAA-TTATATTG
O.glumipatula_NC_027461         TGCAAAAAATCCTTCCTTTTTCTTTCAAAAGTTCAAAAAAA-TTATATTG
O.officinalis_NC_027463         TGCAAAAAATCCTTCCTTTTTCTTTCAAAAGTTCAAAAAAA-TTATATTG
O.punctata_NC_027676            TGCAAAAAATCCTTCCTTTTTCTTTCAAAAGCTCAAAAAAT-TTATATTG
O.australiensis_NC_024608       TGCAAAAAATTCTTCCTTTTTCTTTCAAAAGTTCAAAAAAATTTATATTG
O.brachyantha.134604bp          TGCAAAAAACCCTTCCTTTTTCTTTCAAAAGTTCAAAAAAA-TTATATTG
Leersia                         TGCAAAAAATCCTTCCTTTTTCTTTCAAAAGTGCAAAAAAAATTATATTG
Ziza.latifolia_KT161956         TGCAAAAAATTCTTCCTTTTTCTTTCAAAAGTCCATAAAAA-TTATATTG
Ziza.aquatica_KJ870999          TGCAAAAAATTATTCCTTTTTCTTTCAAAAGTCCATAAAAA-TTATATTG
Chik.aquatica_KR078265          TGCAAAAAATCCTTCCTTTTTCTTTCAAAAGTCCATAAAAA-TTATATTG
Chik.mutica_KU696970            TGCAAAAAATCCTTCCTTTTTCTTTCAAAAGTCCATAAAAA-TTATATTG
Potamophila                     TGCAAAAAAGCCTTCCTTTTTCTTTCAAAAGTCCATAAAAA-TTATATTG
Rhynchoryza_subulata_NC_016718  TGCAAAAAATCCTTCCTTTTTATTTCAAAAGTCCATAAAAA-TTATATTG
Microlaena                      TGCAAAAAATCCTTCCTTTTTCTTTCAAAAGTCAATAAAAA-TTATATTG
Phyllostachys                   TGCAAAAAATCCTTCCTTTTTCTTTCAAAAGTCCATAAAAA-TTATATTG

O.sativa.Indica_NC_008155       CCAATTCCATTTTAGTTATATTCTTTTTTCTTAATGTTAATAAAAAAAAG
O.nivara_NC_005973              CCAATTCCATTTTAGTTATATTCTTTTTTCTTAATGTTAATAAAAAAAAG
O.barthii_NC_027460             CCAATTCCATTTTAGTTATATTCTTTTTTCTTAATGTTAATAAAAAAAAG
O.glumipatula_NC_027461         CCAATTCCATTTTAGTTATATTCTTTTTTCTTAATGTTAATAAAAAAAAG
O.officinalis_NC_027463         CCAATTCCATTTTAGTTATATTCTTTTTTCTTAATGTTAATAAAAAAAAG
O.punctata_NC_027676            CCAATTCCATTTTAGTTATATTCTTTTTTCTTAATGTTAATAAAAAAAAG
O.australiensis_NC_024608       CCAACTCCATTTTAGTTATATTCTTTTTTCTTAATGTTAATAAAAAAAAG
O.brachyantha.134604bp          CCAATTCCATTTTAGTTATATTCTTTTTTCTTAATGTTAATAAAAAAAAG
Leersia                         CCAATTCCGTTTTAGTTATATTCTTTTTTCTTAATGTTAATAAAAATAAG
Ziza.latifolia_KT161956         CCAATTCCATTTTAGTTATATTCTTTTTTCTTAATGTTAATAAAAAAAAG
Ziza.aquatica_KJ870999          CCAATTCCATTTTAGTTATATTCTTTTTTCTTAATGTTAATAAAAAAAAG
Chik.aquatica_KR078265          CCAATTCCATTTTAGTTATATTCTTTTTTCTTAATGTTAATAAAAAAAAG
Chik.mutica_KU696970            CCAATTCCATTTTAGTTATATTCTTTTTTCTTAATGTTAATAAAAAAAAG
Potamophila                     CCAATTCCTTTTTAGTTATATTCTTTTTTCTTAATGTTAATAAAAAAAAG
Rhynchoryza_subulata_NC_016718  CCAATTCCATTTTAGTTATATTCTTTTTTCTTAATGTTAATAAAAAAAAG
Microlaena                      CCAATTCCATTTTTGTTATATTCTTTTTTCTTAATGTTAATAAAAAAAAG
Phyllostachys                   CCAATTCCATTTTAATTATATTCTTTTTTCTTAATGTTAATAAAAAAAAG

O.sativa.Indica_NC_008155       AAGAAAATTCTTCTTTTTTCTTTCTAATTCTAAAATTGGATATTGGCTAA
O.nivara_NC_005973              AAGAAAATTCTTCTTTTTTCTTTCTAATTCTAAAATTGGATATTGGCTAA
O.barthii_NC_027460             AAGAAAATTCTTCTTTTTTCTTTCTAATTCTAAAATTGGATATTGGCTAA
O.glumipatula_NC_027461         AAGAAAATTCTTCTTTTTTCTTTCTAATTCTAAAATTGGATATTGGCTAA
O.officinalis_NC_027463         AAGAAAATTCTTCTTTTTTCTTTCTAATTCTAAAATTGGATATTGGCTAA
O.punctata_NC_027676            AAGAAAATTCTTCTTTTTTCTTTCTAATTCTAAAATTGGATATTGGCTAA
O.australiensis_NC_024608       AAGAATTTTCTTCTTTTTTCTTTCTAATTCTAAAATTGGATATTGGCTAA
O.brachyantha.134604bp          AAGAAAATTCTTCTTTTTTCTTTCTAAAATTG------GATATTGGCTGA
Leersia                         AAGAAAATTCTTCTTTTTTCTTTCTCAAATTG------GATATTGGCTGA
Ziza.latifolia_KT161956         AAGAAAATTCTTCTTTTTTCTTTCTCAAATTG------GATATTGGCTGA
Ziza.aquatica_KJ870999          AAGAAAATTCTTCTTTTTTCTTTCTAAAATTG------GATATTGGCTGA
Chik.aquatica_KR078265          AAGAAAATTCTTCTTTTTTCTTTCTA-----------------------A
Chik.mutica_KU696970            AAGAAAATTCTTCTTTTTTCTTTCTA-----------------------A
Potamophila                     AAGAAAATTCTTCTTTTTTCTTTCTAATTCTAAAATTGGGTATTGGCTGA
Rhynchoryza_subulata_NC_016718  AAGAAAATTCTTCTTTTTTCTTTCTAAAATTG------GATATTGGCTGA
Microlaena                      AAGAATTTTCTTCTTTTTTATTTCTAANNNNNNNNNNNNNNNNNNNNNNN
Phyllostachys                   AAGAAAATTCTTGTTTTTTCTTTCTAAAATTC------GATATTGGCTGA

O.sativa.Indica_NC_008155       AAGACAATCGGATAGATTTTCTCTTCAGCAGGC--------------ATT
O.nivara_NC_005973              AAGACAATCAGATAGATTTTCTCTTCAGCAGGC--------------ATT
O.barthii_NC_027460             AAGACAATCAGATAGATTTTCTCTTCAGCAGGC--------------ATT
O.glumipatula_NC_027461         AAGACAATCAGATAGATTTTCTCTTCAGCAGGC--------------ATT
O.officinalis_NC_027463         AAGACAATCAGATAGATTTTCTCTTCAGCGGGC--------------ATT
O.punctata_NC_027676            AAGACAATCAGATAGATTTTCTCTTCAGCGGGC--------------ATT
O.australiensis_NC_024608       AAGACAATCAGATAGATTTTCTCTTCAGCGGGC--------------ATT
O.brachyantha.134604bp          AAGACAATCAGATAGATTTTCTCTTCAGCGGGC--------------ATT
Leersia                         AAGACAATCAGATAGATTTTCTCTTCAGCGAGCATTTCCATACGAGCATT
Ziza.latifolia_KT161956         AAGACAATCAGATTTATTTTCTCTTCAGCGGGC--------------ATT
Ziza.aquatica_KJ870999          AAGACAATCAGATTTATTTTCTCTTCAGCGGGC--------------ATT
Chik.aquatica_KR078265          AAGACAATCAGATAGATTTTCTCTTCAGCGGGC--------------ATT
Chik.mutica_KU696970            AAGACAATCAGATAGATTTTCTCTTCAGCGGGC--------------ATT
Potamophila                     AAGAAAATCAGATAGATTTTCTCTTCAGCGGGC--------------ATT
Rhynchoryza_subulata_NC_016718  AAGACAATCAGATTGATTTTCTCTTCCGCGGGC--------------ATT
Microlaena                      NNNACAATCAGATAGATTTTCTCTTCAGCGGGT--------------ATT
Phyllostachys                   GAAACAATCAGATAGATTTTCTCTTCAGCGGGC--------------ATT

O.sativa.Indica_NC_008155       TCCATATAGGACTTGTTATAATAAAACAAGCAGGTTATAGAAAAAA----
O.nivara_NC_005973              TCCATATAGGACTTGTTATAATAAAACAAGCAGGTTATAGAAAAAA----
O.barthii_NC_027460             TCCATATAGGACTTGTTATAATAAAACAAGCAGGTTATAGAAAAAA----
O.glumipatula_NC_027461         TCCATATAGGACTTGTTATAATAAAACAAGCAGGTTATAGAAAAAA----
O.officinalis_NC_027463         TCCATATAGGACTTGTTATAATAAAACAAGCAGGTTATATAAAAAA----
O.punctata_NC_027676            TCCATATAGGACTTGTTATAATAAAACAAGCAGGTTATATAAAAAA----
O.australiensis_NC_024608       TCCATATAGGACTTGTTATAATAAAACAAGCAGGTTATATAAAAAA----
O.brachyantha.134604bp          TCCATATAGGACTTGTTATAATAAAACAAGCAGGTTATATAAAAAA----
Leersia                         TCCATATAGGACTTGTTATAATAAAACAAGCGGGTTATATAAAAAA----
Ziza.latifolia_KT161956         TCCATATAGGACTTGTTATAATAAAACAAGCAGGTTATATAAAAAA----
Ziza.aquatica_KJ870999          TCCATATAGGACTTGTTATAATAAAACAAGCAGGTTATATAAAAAA----
Chik.aquatica_KR078265          TCTATATAGGACTTGTTATAATAAAACAAGCAGGTTATATAAAAAA----
Chik.mutica_KU696970            TCTATATAGGACTTGTTATAATAAAACAAGCAGGTTATATAAAAAA----
Potamophila                     TCCATATAGGACTTGTTATAATAAAACAAGCAGGTTATATAAAAAA----
Rhynchoryza_subulata_NC_016718  TTCATATAGGACTTGTTATAATAAAACAAGCAGGTTATATAAAAAA----
Microlaena                      TCCATATAGGACTTGTTATAATAAAACAAGCAGGTTATATAAAAAANNNN
Phyllostachys                   TTCATATAGGACTTGTTATAATAAAACAAGCAGGTTATATAAAAAATAAA

O.sativa.Indica_NC_008155       -ACT-CTTTTTTTT--ATTATTTATCAACAAAGCAAAAA-GGGGTCTTAT
O.nivara_NC_005973              -ACT-CTTTTTTTT--ATTATTTATCAACAAAGCAAAAA-GGGGTCTTAT
O.barthii_NC_027460             -ACT-CTTTTTTTT--ATTATTTATCAACAAAGCAAAAA-GGGGTCTTAT
O.glumipatula_NC_027461         -ACT-CTTTTTTTT--ATTATTTATCAACAAAGCAAAAA-GGGGTCTTAT
O.officinalis_NC_027463         -ACT-CTTTTTTTT-GATTATTTATCAACAAAGCAAAAA-GGGGTCTTAT
O.punctata_NC_027676            -ACT-CTTTTTTTT-GATTATTTATCAACAAAGCAAAAA-GGGGTCTTAT
O.australiensis_NC_024608       -ACT-CTTTTTTTTTTATTATTTATCAACAAAGCAAAAA-GGGGTCTTAT
O.brachyantha.134604bp          -ACT-CTTTTTTTT-GATTATTTATCAACAAAGCAAAAA-GGGGTCTTAT
Leersia                         -----CTCTTTTTTTGATTATTTATCAACAAAGCAAAAAGGGGGTCTTAG
Ziza.latifolia_KT161956         -ACT-CTTTTTTTT-GATTATTTATCAACAAAGCAAAAA-GGGGTCTTAT
Ziza.aquatica_KJ870999          -ACTATTTTTTTTT-GATTATTTATCAACAAAGCAAAAA-GGGGTCTTAT
Chik.aquatica_KR078265          -ACT-CTTTTTTTT-GATTATTTATCAACAAAGCAAAAA-GGGGTCTTAT
Chik.mutica_KU696970            -ACT-CTTTTTTTT-GATTATTTATCAACAAAGCAAAAA-GGGGTCTTAT
Potamophila                     -ACT-CTTTTTTTT--ATTATTTATCAACAAAGCAAAAA-GGGGTCTTAT
Rhynchoryza_subulata_NC_016718  -ACT-CTTTTTTTT-GATTATTTATCAACAAAGCAAAAA-GGGGTCTTAT
Microlaena                      NNNN-NTTT-------ATTATTTAGCAACAAAGCAAAAA-GGGTTCTTAT
Phyllostachys                   AAAC-TCTTTTTTC-GATTATTTATAAACAAAACAAAAA-GGGTTCTTAT

O.sativa.Indica_NC_008155       CAAACCAACCCAC-CCCATAAAATTGGAAAGAAAGATAAAGTAAGTGGAC
O.nivara_NC_005973              CAAACCAACCCAC-CCCATAAAATTGGAAAGAAAGATAAAGTAAGTGGAC
O.barthii_NC_027460             CAAACCAACCCAC-CCCATAAAATTGGAAAGAAAGATAAAGTAAGTGGAC
O.glumipatula_NC_027461         CAAACCAACCCAC-CCCATAAAATTGGAAAGAAAGATAAAGTAAGTGGAC
O.officinalis_NC_027463         CAAACCAACCCAC-CCCATAAAATTGGAAAGAAAGATAAAGTAAGTGGAC
O.punctata_NC_027676            CAAACCAACCCAC-CCCATAAAATTGGAAAGAAAGATAAAGTAAGTGGAC
O.australiensis_NC_024608       CAAACCAACCCAC-CCCATAAAATTGGAAAGAAAGATAAAGTAAGTGGAC
O.brachyantha.134604bp          CAAACCAACCCACCCCAACAAAATTGGAAAGAAGGATAAAGTAAGTGGAC
Leersia                         CAAACCAACCCAT-CTCATAAAATAGGAAAGAAAGATAAAGTAAGTGGAC
Ziza.latifolia_KT161956         CAAACCCA-------CCATAAAATTGGAAAGAAAGATAAAGTAAGTAGAC
Ziza.aquatica_KJ870999          CAAACCCA-------CCATAAAATTGGAAAGAAAGATAAAGTAAGTAGAC
Chik.aquatica_KR078265          CAAACCCA-------CCATAAAATTGGAAAGAAAGATAAAGTAAGTAGAC
Chik.mutica_KU696970            CAAACCCA-------CCATAAAATTGGAAAGAAAGATAAAGTAAGTAGAC
Potamophila                     CAAACCCACCCAC-CCCATAAAATTGGAAAGAAAGATAAAGTAAGTAGAC
Rhynchoryza_subulata_NC_016718  CAAACCCA-------CAATAAAATTGGAAAGAAAGATAAAGTAAGTAGAC
Microlaena                      CAANNNNACCCAC-CCCATAAAATTGGAAAGAAAGATAAAGTAAGTAGAC
Phyllostachys                   CAAACCCA-------CCATAAAATTGGAAAGAAAGATAAAGTAAGTAGAC

O.sativa.Indica_NC_008155       CTGACTCCTTGAATGAGGCCTCTATCCGCTATTCTGATATATAAATTCGA
O.nivara_NC_005973              CTGACTCCTTGAATGAGGCCTCTATCCGCTATTCTGATATATAAATTCGA
O.barthii_NC_027460             CTGACTCCTTGAATGAGGCCTCTATCCGCTATTCTGATATATAAATTCGA
O.glumipatula_NC_027461         CTGACTCCTTGAATGAGGCCTCTATCCGCTATTCTGATATATAAATTCGA
O.officinalis_NC_027463         CTGACTCCTTGAATGAGGCCTCTATCCGCTATTCTGATATATAAATTCGA
O.punctata_NC_027676            CTGACTCCTTGAATGAGGCCTCTATCCGCTATTCTGATATATAAATTCGA
O.australiensis_NC_024608       CTGACTCCTTGAATGAGGCCTCTATCCGCTATTCTGATATATAAATTCGA
O.brachyantha.134604bp          CTGACTCTTTGAATGATGCCTCTATCCGCTATTCTGATATATAAATTCGA
Leersia                         CTGACTCCTTGAATGATGTCTCTATCCGCTATTCTGATATATAAATTTGA
Ziza.latifolia_KT161956         CTGACTCTTTGAATGATGCCTATATCCGCTATTCTGATATATAAATTCGA
Ziza.aquatica_KJ870999          CTGACTCTTTGAATGATGCCTATTTCCGCTATTCTGATATATAAATTCGA
Chik.aquatica_KR078265          CTGACTCCTTGAATGATGCCTCTATCCGCTATTCTGATATATAAATTCGA
Chik.mutica_KU696970            CTGACTCCTTGAATGATGCCTCTATCCGCTATTCTGATATATAAATTCGA
Potamophila                     CTGACTCCTTGAATGATGCCTCTATCCGCTATTCTGATATATAAATTCGA
Rhynchoryza_subulata_NC_016718  CTGACTCTTTGAATGATGCCTCTATCCGCTATTCTGATATATAAATTCGA
Microlaena                      CTGACTTCTTGAATGATGCTTCTATCTGCTATTCTGATATATAAATTCGA
Phyllostachys                   CTGACTCCTTGAATGATGCCTCTATCCACTATTCTGATATATAAATTCGA

O.sativa.Indica_NC_008155       TGTAGATGAAATTGTATAAGTGGATTTTTTTGTATTT-----CCTTAGAC
O.nivara_NC_005973              TGTAGATGAAATTGTATAAGTGGATTTTTTTGTATTT-----CCTTAGAC
O.barthii_NC_027460             TGTAGATGAAATTGTATAAGTGGATTTTTTTGTATTT-----CCTTAGAC
O.glumipatula_NC_027461         TGTAGATGAAATTGTATAAGTGGATTTTTTTGTATTT-----CCTTAGAC
O.officinalis_NC_027463         TGTAGATGAAATTGTATAAGTGGATTTTTTTGTATTT-----CCTTAGAC
O.punctata_NC_027676            TGTAGATGAAATTGTATAAGTGGATTTTTTTGTATTT-----CCTTAGAC
O.australiensis_NC_024608       TGTAGATGAAATTGTATAAGTGGATTTTTTTGTATTT-----CCTTAGAC
O.brachyantha.134604bp          TGTAGATGAAATTGTATAAGCGAATTTTTTTGTATTT-----CCTTAGAC
Leersia                         TGTAGATGAAATTGTATAAGCGGATTTTTTTGTATTT-----CCTTAGAC
Ziza.latifolia_KT161956         TGTAGATAAAATTGTATAAGCGGATTTTTTTGTATTTCCTTACCTTAGAC
Ziza.aquatica_KJ870999          TGTAGATAAAATTGTATAAGCGGATTTTTTTGTATTTCCTTACCTTAGAC
Chik.aquatica_KR078265          TGTAGATGAAATTGTATAAGCAGATTTTTTTGTATTT-----CCTTAGAC
Chik.mutica_KU696970            TGTAGATGAAATTGTATAAGCAGATTTTTTTGTATTT-----CCTTAGAC
Potamophila                     TGTAGATGAAATTGTATAAGCGGATTTTTTTGTATTT-----CCTTAGAC
Rhynchoryza_subulata_NC_016718  TGTAGATGAAATTGTATAAGCGGATTTTTTTGTACTT-----CCTTAGAC
Microlaena                      TGTAGATAAAATTGTATAAGCGGA-TTTTTTTNNNNN-----NNNNNNNN
Phyllostachys                   TGTAGATGAAATTGTATAAGCGGA-TTTTTTGTATTT-----CCTTAGAC

O.sativa.Indica_NC_008155       TTAGACCACGCAAGGCAAGAATTTCTCGCTATTTACTATT----TCATAT
O.nivara_NC_005973              TTAGACCACGCAAGGCAAGAATTTCTCGCTATTTACTATT----TCATAT
O.barthii_NC_027460             TTAGACCACGCAAGGCAAGAATTTCTCGCTATTTACTATT----TCATAT
O.glumipatula_NC_027461         TTAGACCACGCAAGGCAAGAATTTCTCGCTATTTACTATT----TCATAT
O.officinalis_NC_027463         TTAGACCGCGCAAGGCAAGAATTTCTCGCTATTTACGATT----TCATAT
O.punctata_NC_027676            TTAGACCGCGCAAGGCAAGAATTTCTCGCTATTTACGATT----TCATAT
O.australiensis_NC_024608       TTAGACCGCGCAAGGCAAGAATTTCTCGCTATTTACGATT----TCATAT
O.brachyantha.134604bp          TTAGACCGCGCAAGGCAAGAATTTCTCGCTATTTACGATT----TCATAT
Leersia                         TTAGACCGCGCAAGGCAAGA----------ATTTACGATT----TCATAT
Ziza.latifolia_KT161956         TTAGACCGCGCACGGCAAGAATTTCTCGCTATTTACGATTTCCTATTTAT
Ziza.aquatica_KJ870999          TTAGACCGCGCACGGCAAGAATTTCTCGCTATTTACG-------ATTTAT
Chik.aquatica_KR078265          TTAGACCGCGCAAGGCAAGAATTTATCGCTATTTACGATT----TCATAT
Chik.mutica_KU696970            TTAGACCGCGCAAGGCAAGAATTTATCGCTATTTACGATT----TCATAT
Potamophila                     TTAGACCGCGCAAGGCAAGAAATTCTCGCTATTTACGATT----TCATAT
Rhynchoryza_subulata_NC_016718  TTAGACCGCGCACGGAAAGAATTTCTCGCTATTTACGATT----TCATAT
Microlaena                      NNNNNNNNNNNNNNNNNNNNNNNNNNNNNNNNNNNNNNNN----NNNNNN
Phyllostachys                   TTAGACCGCGCAAGGCAAGAATTTTTCGCTATTTACGATT----TCATAT

O.sativa.Indica_NC_008155       TCTTGTTACTAGATGTTCTATAGG-----------------------AAT
O.nivara_NC_005973              TCTTGTTACTAGATGTTCTATAGG-----------------------AAT
O.barthii_NC_027460             TCTTGTTACTAGATGTTCTATAGG-----------------------AAT
O.glumipatula_NC_027461         TCTTGTTACTAGATGTTCTATAGG-----------------------AAT
O.officinalis_NC_027463         TCTTGTTACTAGATGTTCTATAGG-----------------------AAT
O.punctata_NC_027676            TCTTGTTACTAGATGTTCTATAGG-----------------------AAT
O.australiensis_NC_024608       TCTTGTTACTAGATGTTCTATAGG-----------------------AAT
O.brachyantha.134604bp          TCTTGTTACTAGATGTTCTATAGG-----------------------AAT
Leersia                         TCTTGTTACTAGATGTTCTATAGG-----------------------AAT
Ziza.latifolia_KT161956         TCTTGTTACTAGATGTTTTATAGGAATAAGAAGAAATGTTCTATAGGAAT
Ziza.aquatica_KJ870999          TCTTGTTACTAGATGTTTTATAGGAATAAGAAGAAATGTTCTATAGGAAT
Chik.aquatica_KR078265          TCTTGTTACTAGATGTTCTATAGG-----------------------AAT
Chik.mutica_KU696970            TCTTGTTACTAGATGTTCTATAGG-----------------------AAT
Potamophila                     TCTTGTTACTAGATGTTCTATAGG-----------------------AAT
Rhynchoryza_subulata_NC_016718  TCTTGTTACTAGATGTTCTATAGGAATAAGAAGAAATGCTCTATAGGAAT
Microlaena                      NNNNNNNNNNNNNNNNNNNNNNNN-----------------------NNN
Phyllostachys                   TCTTGTTACTAGATGTTCTATAGG-----------------------AAT

O.sativa.Indica_NC_008155       AAGAAGAAATCGCAAC-CCCTTTCCGCTACACATA-------AAAATGGA
O.nivara_NC_005973              AAGAAGAAATCGCAAC-CCCTTTCCGCTACACATA-------AAAATGGA
O.barthii_NC_027460             AAGAAGAAATCGCAAC-CCCTTTCCGCTACACATA-------AAAATGGA
O.glumipatula_NC_027461         AAGAAGAAATCGCAAC-CCCTTTCCGCTACACATA-------AAAATGGA
O.officinalis_NC_027463         AAGAAGAAATCGCAAC-CCCTTTCCGCTACACATA-------AAAATGGA
O.punctata_NC_027676            AAGAAGAAATCGCAAC-CCCTTTCCGCTACACATA-------AAAATGGA
O.australiensis_NC_024608       AAGAAGAAATCGCAAC-CCCTTTCCGCTACACATA-------AAAATTGA
O.brachyantha.134604bp          AAGAAGAAATCGCAAC-CCCTTTCTGCTACACATAAAAATGCAAAATTGA
Leersia                         AAGAAGAAATCGCAAC-TCCTTTCCGCTACACATA-------AAAATTGA
Ziza.latifolia_KT161956         AAGAAGAAATCGCAAC-TCCTTTCCGCTACACATA-------AAAATTGA
Ziza.aquatica_KJ870999          AAGAGGAAATCGCAAC-TCCTTTCCGCTACACATA-------AAAATTGA
Chik.aquatica_KR078265          AAGAAGAAATCGCAAC-CCCTTTCCGCTACACATA-------AAAGTGGA
Chik.mutica_KU696970            AAGAAGAAATCGCAAC-CCCTTTCCGCTACACATA-------AAAGTGGA
Potamophila                     AAGAAGAAATCGCAAC-TCCTTTCCGCTACACATA-------AAAATGGA
Rhynchoryza_subulata_NC_016718  AAGAAGAAATCGCAAC-TCCTTTCCGCTACACATA-------AAAATTGA
Microlaena                      NNNNNNNNNNNNNNNNNNNNNNNNNNNNNNNNNNN-------NNNNNNNN
Phyllostachys                   AAGAAGAAATCGCAACTCCCTTTCCGCTACACATA-------AAAATTGA

O.sativa.Indica_NC_008155       TTTCGAAAGTCAATTTTTCTTTTCAATATCT-------------------
O.nivara_NC_005973              TTTCGAAAGTCAATTTTTCTTTTCAATATCT-------------------
O.barthii_NC_027460             TTTCGAAAGTCAATTTTTCTTTTCAATATCTTTA-------CTTTTTTTC
O.glumipatula_NC_027461         TTTCGAAAGTCAATTTTTCTTTTCAATATCTTTA-------CTTTTTTTC
O.officinalis_NC_027463         TTTCGAAAGTCAATTTTTCTTTTCAATATCTTTATCTTTC-TTTTTTTTC
O.punctata_NC_027676            TTTCGAAAGTCAATTTTTCTTTTCAATATCTTTATCTTTCTTTTTTTTTC
O.australiensis_NC_024608       TTTCGAAAGTCAATTTTTCTTTTCAATATCTTTATCT----TTTTTTTTC
O.brachyantha.134604bp          TTTCGAAAGTCAATTTTTCTTTTCAATATCCTTCTTT------TTTTTTC
Leersia                         TTTCGAAAGTAAATTTTTCTTTTCAAT-------------TCTTTTTTTC
Ziza.latifolia_KT161956         TTTCGAAAATCAATTTTTCTTTTCAATATCTTTCCTT----T--TTTTTC
Ziza.aquatica_KJ870999          TTTCGAAAATCAATTTTTCTTTTCAATATCTTTCC-T----T--TTTTTC
Chik.aquatica_KR078265          TTTCGAAAATAAATTTTTCTTTTCAATATCTTTCCTT-------------
Chik.mutica_KU696970            TTTCGAAAATAAATTTTTCTTTTCAATATCTTTCCTT-------------
Potamophila                     TTTCGAAAGTAAATTTTTCTTTTCAATATCTTTCCTT----T---TTTTC
Rhynchoryza_subulata_NC_016718  TTTCGAAAGTCAATTTTTCTTTTCAATATCTTTCCTT----T---TTTTC
Microlaena                      NNNNNNNNNNNNNNNNNNNNNNNNNNNNNNNNNNNNN----NNNNNNNNN
Phyllostachys                   TTTCGAAAGTCAATTTTTTTTTTTCAATATCTTTCTT----TTTTTTTTC

O.sativa.Indica_NC_008155       --------------------------------------------------
O.nivara_NC_005973              --------------------------------------------------
O.barthii_NC_027460             AGAATCCTATTTTTGTTCTTATACCCATGCAATAGAGAGCGAGTGGGAAA
O.glumipatula_NC_027461         AGAATCCTATTTTTGTTCTTATACCCATGCAATAGAGAGCGAGTGGGAAA
O.officinalis_NC_027463         AGAATCCTATTTTTGTTCTTATACCCATGCAATAGAGAGCGAGTGGGAAA
O.punctata_NC_027676            AGAATCCTATTTTTGTTCTTATACCCATGCAATAGAGAGCGAGTGGGAAA
O.australiensis_NC_024608       AGAATCCTATTTTTGTTCTTATACCCATGCAATAGAGAGCGAGTGGGAAA
O.brachyantha.134604bp          AGAATCCTATTTTTGTTCTTACACCCATGCAATAGAGAGCGAGTGGGAAA
Leersia                         AGAATCCTATTTTTGTTCTTACACCCATGCAATAGAGAGCGAGTGGGAAA
Ziza.latifolia_KT161956         AGAATCCTATTTTTGTTCTTACACCCATGCAATAGAGAGTGAGTGGGAAA
Ziza.aquatica_KJ870999          AGAATCCTATTTTTGTTCTTACACCCATGCAATAGAGAGTGAGTGGGAAA
Chik.aquatica_KR078265          --------------------------------------------------
Chik.mutica_KU696970            --------------------------------------------------
Potamophila                     AGAATCCTATTTTTGTTCTTACACCCATGCAATAGAGAGTGAGTGGGAAA
Rhynchoryza_subulata_NC_016718  AGAATCCTATTTTTGTTCTTACACCCATGCAATAGAGAGTGAGTGGGAAA
Microlaena                      NNNNNNNNNNNNNNNNNNNNNNNNNNNNNNNNNNNNNNNNNNNNNNNNNN
Phyllostachys                   AGAATCCAATTTTTGTTCTTCCACCCATGCAATAGAGAGCGAGTGGGAAA

O.sativa.Indica_NC_008155       -------TTA-CTTTTTTTCATTTTTCCCTTAAAAAATAGGCTTTCTTGG
O.nivara_NC_005973              -------TTA-CTTTTTTTCATTTTTCCCTTAAAAAATAGGCTTTCTTGG
O.barthii_NC_027460             AGAGAGGTTA-CTTTTTTTCATTTTTCCCTTAAAAAATAGGCTTTCTTGG
O.glumipatula_NC_027461         AGAGAGGTTA-CTTTTTTTCATTTTTCCCTTAAAAGATAGGCTTTCTTGG
O.officinalis_NC_027463         AGAGAGGTTA-CTTTTTTTCATTTTTCCCTTAAAAGATAGGCTTTCTTGG
O.punctata_NC_027676            AGAGAGGTTA-CTTTTTTTCATTTTTCCCTTAAAAGATAGGCTTTCTTGG
O.australiensis_NC_024608       AGAGAGGTTA-CTTTTTTTCATTTTTCCCTTAAAAGATAGGATTTCTTGG
O.brachyantha.134604bp          AGAGAGGTTA-CTTTTTTTCATTTTTCCCTTAAAGGATAGGCTTTCTTGG
Leersia                         AGAGAGGTTA--CTTTTTTCATTTTTGCCTTAAAAGATAGGCTTTCTTGG
Ziza.latifolia_KT161956         AGAGAAGTTACTTTTTTTCAT-TTTTCCCTTAAAAGATAGG----CTTTG
Ziza.aquatica_KJ870999          AGAGAAGTTACTTTTTTTTTCATTTTCCCTTAAAAGATAGG----CTTTG
Chik.aquatica_KR078265          ------------TTTTTTTCATTTTTCCCTTAAAAGATAGG----CTTTG
Chik.mutica_KU696970            ------------TTTTTTTCATTTTTCCCTTAAAAGATAGG----CTTTG
Potamophila                     AGAGAGGTTA-CTTTTTTTCATTTTTCCCTTAAAAGATAGGCTTTCTTTG
Rhynchoryza_subulata_NC_016718  AGAGAGGTTACTTTTTTTTCATTTTTCCCTTAAAAGATAGG----CTTTG
Microlaena                      NNNNNNNNNNNNNNNNNNNNNNNNNNNNNNNNNNNNNNNNN----NNNNG
Phyllostachys                   AGAGGGGTTACTTTTATTTTCATTTTTCCTTAAAAGATAGG----CTTTG

O.sativa.Indica_NC_008155       AAATAGGAATCATGGAATAATCCTGAATTCCAATG---------------
O.nivara_NC_005973              AAATAGGAATCATGGAATAATCCTGAATTCCAATG---------------
O.barthii_NC_027460             AAATAGGAATCATGGAATAATCCTGAATTCCAATG---------------
O.glumipatula_NC_027461         AAATAGGAATCATGGAATAATCCTGAATTCCAATG---------------
O.officinalis_NC_027463         AAATAGGAATCATGGAATAATCCTGAATTCCAATG---------------
O.punctata_NC_027676            AAATAGGAATCATGGAATAATCCTGAATTCCAATG---------------
O.australiensis_NC_024608       AAATAGAAATCATGGAATAATCCTGAATTCCAATG---------------
O.brachyantha.134604bp          AAATAGGAATCATGGAATAATCCTGAATTCCAATG---------------
Leersia                         AAATAGGAATCATGGAATAATCCTGAATTCCAATG---------------
Ziza.latifolia_KT161956         AAAAAGGAATCGTGGAATAATGCTGAATTCCAATG---------------
Ziza.aquatica_KJ870999          AAAAAGGAATCGTGGAATAATGCTGAATTCCAATG---------------
Chik.aquatica_KR078265          AAATAGGAATCATGGAATAATGCTGAATTCCAATG---------------
Chik.mutica_KU696970            AAATAGGAATCATGGAATAATGCTGAATTCCAATGTTTATTTCTATAGTA
Potamophila                     AAATAGGAATCATGGAATAATGCTGAATTCCAATG---------------
Rhynchoryza_subulata_NC_016718  AAATAGGAATCATGGAATAATGCTGAATTCCAATG---------------
Microlaena                      AAATAGAAATCGTGGAATAATGCTGAATTCCAATG---------------
Phyllostachys                   AAATAGGAGTCATGGAATAATGCTGAATTCAAATG---------------

O.sativa.Indica_NC_008155       --------TTTATTTCTAT---------AGTATAAGAAAAACTAATTGAA
O.nivara_NC_005973              --------TTTATTTCTAT---------AGTATAAGAAAAACTAATTGAA
O.barthii_NC_027460             --------TTTATTTCTAT---------AGTATAAGAAAAACTAATTGAA
O.glumipatula_NC_027461         --------TTTATTTCTAT---------AGTATAAGAAAAACTAATTGAA
O.officinalis_NC_027463         --------TTTATTTCTAT---------AGTATAAGAAAAACTAATTGAA
O.punctata_NC_027676            --------TTTATTTCTAT---------AGTATAAGAAAAACTAATTGAA
O.australiensis_NC_024608       --------TTTATTTCTAT---------AGTATAAGAAAAACTAATTGAA
O.brachyantha.134604bp          --------TTTATTCCTAT---------AGTATAAGAAAAACTAATTGAA
Leersia                         --------TTTATTTCTAT---------AGTATAAGAAAAACTAATTGAA
Ziza.latifolia_KT161956         --------TTTATTTCTTTTATTTCTATAGTATGAGAAAAACTAATCGAC
Ziza.aquatica_KJ870999          --------TTTATTTCTAT-------------AGAGAAAAACTAATCGAC
Chik.aquatica_KR078265          --------TTTATTTCTAT---------AGTATGAGAAAAACTAATCGAA
Chik.mutica_KU696970            TGAGAAAATTTATTTCTAT---------AGTATGAGAAAAACTAATCGAA
Potamophila                     --------TTTATTTCTAT---------AGTATGAGAAAAACTAATCGAA
Rhynchoryza_subulata_NC_016718  --------TTTATTTCTAT---------AGTATGAGAAAAACAAATCGAA
Microlaena                      --------TTTATTTCTAT---------AGTATAAGAAAAACTAATAGAA
Phyllostachys                   --------TTTATTTCTAT---------AGTATAAGAAAAACTAATCGAA

O.sativa.Indica_NC_008155       TCAAATTCATGGATTTACCACGACCTCGGCTGTGACCCCAT-------AG
O.nivara_NC_005973              TCAAATTCATGGATTTACCACGACCTCGGCTGTGACCCCAT-------AG
O.barthii_NC_027460             TCAAATTCATGGATTTACCACGACCTCGGCTGTGACCCCAT-------AG
O.glumipatula_NC_027461         TCAAATTCATGGATTTACCACGACCTCGGCTGTGACCCCAT-------AG
O.officinalis_NC_027463         TCAAATTCGTGGATTTACCACGACCTCGGCTGTGACCCCAT-------AG
O.punctata_NC_027676            TCAAATTCATGGATTTACCACGACCTCGGCTGTGACCCCAT-------AG
O.australiensis_NC_024608       TCAAATTCATGGATTTACCACGACCTCGGTTGTGACCCCAT-------AG
O.brachyantha.134604bp          TCAAATTCATGGATTTACCACGACCTCGGTTGTGACCCCATACTCCATAG
Leersia                         TCTAATTCATGGATTTACCCCGACCTCGGTTGTGACCCCAT-------GG
Ziza.latifolia_KT161956         TCAAATTCATGGATTTACCACGACCTCGGTTGTGACCCCAT-------AG
Ziza.aquatica_KJ870999          TCAAATTCATGGATTTACCACGACCTCGGTTGTGACCCCAT-------AG
Chik.aquatica_KR078265          TCAAATTCATGGATTTACCACGATCTCGGTTGTGACCCCAT-------AG
Chik.mutica_KU696970            TCAAATTCATGGATTTACCACGATCTCGGTTGTGACCCCAT-------AG
Potamophila                     TCAAATTCATGGATTTACCACGACCTCGGTTGTGACCCCAT-------AG
Rhynchoryza_subulata_NC_016718  TCAAACTCATGGATTTACCACGACCTCGGTTGTGACCCCAT-------AG
Microlaena                      TAAAATTCATGGATTTATCACGACCCCGGTTGTGACCCCA----------
Phyllostachys                   TCAAATTCATGGATTTACCACGACCTCGGTTGTGACCCCAT-------AG

O.sativa.Indica_NC_008155       ATAAAAATGCAAAATTTCTATCTTCGAG-----ACCATTGAAAAAAGGCA
O.nivara_NC_005973              ATAAAAATGCAAAATTTCTATCTTCGAG-----ACCATTGAAAAAAGGCA
O.barthii_NC_027460             ATAAAAATGCAAAATTTCTATCTTCGAG-----ACCATTGAAAAAAGGCA
O.glumipatula_NC_027461         ATAAAAATGCAAAATTTCTATCTTCGAG-----ACCATTGAAAAAAGGCA
O.officinalis_NC_027463         ATAAAAATGCAAAATTTCTATCTTCGAG-----ACCATTGAAAAAAGGCA
O.punctata_NC_027676            ATAAAAATGCAAAATTTCTATCTTCGAG-----ACCATTGAAAAAAGGCA
O.australiensis_NC_024608       ATAAAAATGCAAAATTTCTATCTTCGAG-----ACCATTGAAAAAAGGCA
O.brachyantha.134604bp          ATAAAAATGCAAAATTTCTATCTTCGAGACCATACCATTGAAAAAGGGCA
Leersia                         ATAAAAATGCAAAATTTCTATCTTCGAG-----ACCATTGAAAAAGGGCA
Ziza.latifolia_KT161956         ATAAAAATGCAAAATTTCTATCTTCGAG-----ACCATTGAAAAAGGGCA
Ziza.aquatica_KJ870999          ATAAAAATGCAAAATTTCTATCTTCGAG-----ACCATTGAAAAAGGGCA
Chik.aquatica_KR078265          ATAAAAATGCAAAATTTCTATCTTCGAG-----ACCATTGAAAAAGGGCA
Chik.mutica_KU696970            ATAAAAATGCAAAATTTCTATCTTCGAG-----ACCATTGAAAAAGGGCA
Potamophila                     ATAAAAATGCAAAATTTCTATCTTCGAG-----ACCATTGAAAAAGGGCA
Rhynchoryza_subulata_NC_016718  ATAAAAATGCAAAATTTCTATCTTCGAG-----ACCATTGGAAAAGGGCA
Microlaena                      --AANNNNNNNNNNNNNNNNNNNNNNNN-----NNNNNNNNNNNNNNNNN
Phyllostachys                   ATAAAAATAAAAAATTTCTATCTTCGAG-----ACCTTTGAAAAAGGGCA

O.sativa.Indica_NC_008155       TTGAACGAG-AAAAAATCGTCCACAGATAATC----TATCGTATGCCTTG
O.nivara_NC_005973              TTGAACGAG-AAAAAATCGTCCACAGATAATC----TATCGTATGCCTTG
O.barthii_NC_027460             TTGAACGAG-AAAAAATCGTCCACAGATAATC----TATCGTATGCCTTG
O.glumipatula_NC_027461         TTGAACGAG-AAAAAATCGTCCACAGATAATC----TATCGTATGCCTTG
O.officinalis_NC_027463         TTGAACGAGAAAAAAATCGTCCACAGATAATCAAAGTATCGTATGCCTTG
O.punctata_NC_027676            TTGAACGAGAAAAAAATCGTCCACAGATAATC----TATCGTATGCCTTG
O.australiensis_NC_024608       TTGAACGAGAAAAAACTCGTCCACAGATAATCAAAGTATCGTATGCCTTG
O.brachyantha.134604bp          TTGAACGAG-AAAAAATCGTCCACAGATAATCAAACTATCGTATGCCTTG
Leersia                         TTGAACGAGAAAAAAATCGTCCACAGATAATCAAACTATCGTATGCCTTG
Ziza.latifolia_KT161956         TTGAACGAGAAAAAAATCGTCCACAGATAATCAAACTATCGTATGCCTCG
Ziza.aquatica_KJ870999          TTGAACGAGAAAAAAATCGTCCACAGATAATCAAACTATCGTATGCCTCG
Chik.aquatica_KR078265          TTGAACGAGAAAAAAATCGTCCACAGATAATCAAACTATCGTATGCCTTG
Chik.mutica_KU696970            TTGAACGAGAAAAAAATCGTCCACAGATAATCAAACTATCGTATGCCTTG
Potamophila                     TTGAACGAG-AAAAAATCGTCCACAGATAAT----CTATCGTATGCCTTG
Rhynchoryza_subulata_NC_016718  TTGAACGAG-AAAAAATCGTCCACAGATAATCAAACTATCGTATGCCTTG
Microlaena                      NNNNNNNNNNNNNNNNNNNNNNNNNNNNNNNNNNNCTATCGTATGCCTTG
Phyllostachys                   TTGAACGAGAAAGAAATCGTCCACAGATAATCAAACTATCGTATGCCTTG

O.sativa.Indica_NC_008155       GAAGTGATATAAGGTGCTCGGAAATGGTTGAAGTAATTGAATAGGAGGAT
O.nivara_NC_005973              GAAGTGATATAAGGTGCTCGGAAATGGTTGAAGTAATTGAATAGGAGGAT
O.barthii_NC_027460             GAAGTGATATAAGGTGCTCGGAAATGGTTGAAGTAATTGAATAGGAGGAT
O.glumipatula_NC_027461         GAAGTGATATAAGGTGCTCGGAAATGGTTGAAGTAATTGAATAGGAGGAT
O.officinalis_NC_027463         GAAGTGATATAAGGTGCTCGGAAATGGTTGAAGTAATTGAATAGGAGGAT
O.punctata_NC_027676            GAAGTGATATAAGGTGCTCGGAAATGGTTGAAGTAATTGAATAGGAGGAT
O.australiensis_NC_024608       GAAATGATATAAGGTGCTCGGAAATGGTTGAAGTAATTGAATAGGAGGAT
O.brachyantha.134604bp          GAAGTGATATAGGGTGCTCGAAAATGGTTGAAGTAATTGAATAGGAGGAT
Leersia                         GAAGTGATATAAGGTGCTCGGAAATGGTTGAAGTAATTGAATAGGAGGAT
Ziza.latifolia_KT161956         GAAGTGATATAAGGTGCTCGGAAATGGTTGAAGTAATTAAATAGGAGGAT
Ziza.aquatica_KJ870999          GAAGTGATATAAGGTGCTCGGAAATGGTTGAAGTAATTAAATAGGAGGAT
Chik.aquatica_KR078265          GAAGTGATATAAGGTGCTCGGAAATGGTTGAAGTAATTGAATAGGAGGAT
Chik.mutica_KU696970            GAAGTGATATAAGGTGCTCGGAAATGGTTGAAGTAATTGAATAGGAGGAT
Potamophila                     GAAGTGATATAAGGTGCTCGGAAATGGTTGAAGTAATTGAATAGGAGGAT
Rhynchoryza_subulata_NC_016718  GAAGTGATATAAGGTGCTCGGAAATGGTTGAAGTAATTGAATAGGAGGAT
Microlaena                      GAAGTGATACGAGGTGCTCGGAAATGGTTCAAGTAATTGAATAGGAGGAT
Phyllostachys                   GAAGTGATATGAGGTGCTCGGAAATGGTTGAAGTAATTGAATAGGAGGAT

O.sativa.Indica_NC_008155       CACTATGACTATAGCCCTTGGTAGAGTTACTAAAGAAGAAAATGATTTAT
O.nivara_NC_005973              CACTATGACTATAGCCCTTGGTAGAGTTACTAAAGAAGAAAATGATTTAT
O.barthii_NC_027460             CACTATGACTATAGCCCTTGGTAGAGTTACTAAAGAAGAAAATGATTTAT
O.glumipatula_NC_027461         CACTATGACTATAGCCCTTGGTAGAGTTACTAAAGAAGAAAATGATTTAT
O.officinalis_NC_027463         CACTATGACTATAGCCCTTGGTAGAGTTACTAAAGAAGAAAATGATTTAT
O.punctata_NC_027676            CACTATGACTATAGCCCTTGGTAGAGTTACTAAAGAAGAAAATGATTTAT
O.australiensis_NC_024608       AACTATGACTATAGCCCTTGGTAGAGTTACTAAAGAAGAAAATGATTTAT
O.brachyantha.134604bp          CACTATGACTATAGCCCTTGGTAGAGTTACTAAAGAAGAAAATGATTTAT
Leersia                         CACTATGACTATAGCCCTTGGTAGAGTTACTAAAGAAGAAAATGATTTAT
Ziza.latifolia_KT161956         CACTATGACTATAGCCATTGGTAGAGTTACTAAAGAAGAAAATGATTTAT
Ziza.aquatica_KJ870999          CACTATGACTATAGCCCTTGGTAGAGTTACTAAAGAAGAAAATGATTTAT
Chik.aquatica_KR078265          CACTATGACTATAGCCCTTGGTAGAGTTACTAAAGAAGAAAATGATTTAT
Chik.mutica_KU696970            CACTATGACTATAGCCCTTGGTAGAGTTACTAAAGAAGAAAATGATTTAT
Potamophila                     CACTATGACTATAGCCCTTGGTAGAGTTGCTAAAGAAGAAAATGATTTAT
Rhynchoryza_subulata_NC_016718  CACTATGACTATAGCCCTTGGTAGAGTTACTAAAGAAGAAAATGATTTAT
Microlaena                      CACTATGACTATAGCCCTTGGTAGAGTTACTAAAGAAGAAAATGATCTAT
Phyllostachys                   CACTATGACTATAGCCCTTGGTAGAGTTACTAAAGAAGAAAATGATCTAT

O.sativa.Indica_NC_008155       TTGATATTATGGACGACTGGTTACGAAGGGACCGTTTTGTTTTTGTAGGA
O.nivara_NC_005973              TTGATATTATGGACGACTGGTTACGAAGGGACCGTTTTGTTTTTGTAGGA
O.barthii_NC_027460             TTGATATTATGGACGACTGGTTACGAAGGGACCGTTTTGTTTTTGTAGGA
O.glumipatula_NC_027461         TTGATATTATGGACGACTGGTTACGAAGGGACCGTTTTGTTTTTGTAGGA
O.officinalis_NC_027463         TTGATATTATGGACGACTGGTTACGAAGGGACCGTTTTGTTTTTGTAGGA
O.punctata_NC_027676            TTGATATTATGGACGACTGGTTACGAAGAGACCGTTTTGTTTTTGTAGGA
O.australiensis_NC_024608       TTGATATTATGGACGACTGGTTACGAAGGGATCGTTTTGTTTTTGTAGGA
O.brachyantha.134604bp          TTGATATTATGGACGACTGGTTACGAAGGGACCGTTTCGTTTTTGTAGGG
Leersia                         TTGATATTATGGACGACTGGTTACGAAGGGACCGTTTCGTTTTTGTAGGA
Ziza.latifolia_KT161956         TTGATATTATGGACGACTGGTTACGAAGAGACCGTTTCGTTTTTGTAGGA
Ziza.aquatica_KJ870999          TTGATATTATGGACGACTGGTTACGAAGAGACCGTTTTGTTTTTGTAGGA
Chik.aquatica_KR078265          TTGATATTATGGACGACTGGTTACGGAGGGACCGTTTCGTTTTTGTAGGA
Chik.mutica_KU696970            TTGATATTATGGACGACTGGTTACGAAGGGACCGTTTCGTTTTTGTAGGA
Potamophila                     TTGATATTATGGACGACTGGTTACGAAGGGACCGTTTCGTTTTTGTAGGA
Rhynchoryza_subulata_NC_016718  TTGATATTATGGACGACTGGTTACGAAGGGACCGTTTCGTTTTTGTAGGA
Microlaena                      TTGATATTATGGACGACTGGTTACGAAGAGACCGTTTCGTTTTTGTAGGA
Phyllostachys                   TTGATATTATGGACGACTGGTTACGAAGGGACCGTTTCGTTTTTGTAGGA

O.sativa.Indica_NC_008155       TGGTCTGGCCTATTGCTTTTTCCTTGTGCTTATTTCGCTTTAGGAGGTTG
O.nivara_NC_005973              TGGTCTGGCCTATTGCTTTTTCCTTGTGCTTATTTCGCTTTAGGAGGTTG
O.barthii_NC_027460             TGGTCTGGCCTATTGCTTTTTCCTTGTGCTTATTTCGCTTTAGGAGGTTG
O.glumipatula_NC_027461         TGGTCTGGCCTATTGCTTTTTCCTTGTGCTTATTTCGCTTTAGGAGGTTG
O.officinalis_NC_027463         TGGTCTGGCCTATTGCTTTTTCCTTGTGCTTATTTCGCTTTAGGAGGTTG
O.punctata_NC_027676            TGGTCTGGCCTATTGCTTTTTCCTTGTGCTTATTTCGCTTTAGGAGGTTG
O.australiensis_NC_024608       TGGTCTGGTCTATTGCTTTTTCCTTGTGCTTATTTCGCTTTAGGAGGTTG
O.brachyantha.134604bp          TGGTCCGGCCTATTGCTTTTTCCTTGCGCTTATTTCGCTTTAGGAGGTTG
Leersia                         TGGTCCGGCCTATTGCTTTTTCCTTGCGCTTATTTCGCTTTAGGAGGTTG
Ziza.latifolia_KT161956         TGGTCCGGCCTATTGCTCTTTCCTTGTGCTTATTTCGCTTTAGGAGGTTG
Ziza.aquatica_KJ870999          TGGTCCGGCCTATTGCTCTTTCCTTGTGCTTATTTCGCTTTAGGAGGTTG
Chik.aquatica_KR078265          TGGTCCGGCCTATTGCTCTTTCCTTGTGCTTATTTCGCTTTAGGAGGTTG
Chik.mutica_KU696970            TGGTCCGGCCTATTGCTCTTTCCTTGTGCTTATTTCGCTTTAGGAGGTTG
Potamophila                     TGGTCCGGCCTATTGCTCTTTCCTTGTGCTTATTTTGCTTTAGGAGGTTG
Rhynchoryza_subulata_NC_016718  TGGTCCGGCCTATTGCTCTTTCCTTGTGCTTATTTCGCTTTAGGAGGTTG
Microlaena                      TGGTCCGGCCTATTGCTCTTTCCTTGTGCTTATTTCGCTTTGGGGGGTTG
Phyllostachys                   TGGTCCGGCCTATTGCTCTTTCCTTGTGCTTATTTCGCTTTAGGGGGTTG

O.sativa.Indica_NC_008155       GTTTACAGGGACAACTTTTGTAACTTCTTGGTATACCCATGGATTGGCGA
O.nivara_NC_005973              GTTTACAGGGACAACTTTTGTAACTTCTTGGTATACCCATGGATTGGCGA
O.barthii_NC_027460             GTTTACAGGGACAACTTTTGTAACTTCTTGGTATACCCATGGATTGGCGA
O.glumipatula_NC_027461         GTTTACAGGGACAACTTTTGTAACTTCTTGGTATACCCATGGATTGGCGA
O.officinalis_NC_027463         GTTTACAGGGACAACTTTTGTAACTTCTTGGTATACTCATGGATTGGCGA
O.punctata_NC_027676            GTTTACAGGGACAACTTTTGTAACTTCTTGGTATACCCATGGATTGGCGA
O.australiensis_NC_024608       GTTTACAGGGACAACTTTTGTAACTTCTTGGTATACCCATGGATTGGCGA
O.brachyantha.134604bp          GTTTACAGGGACAACTTTTGTAACTTCTTGGTATACCCATGGATTGGCGA
Leersia                         GTTTACAGGGACAACTTTTGTAACTTCTTGGTATACCCATGGATTGGCGA
Ziza.latifolia_KT161956         GTTTACAGGGACTACTTTTGTAACTTCTTGGTATACCCATGGATTGGCGA
Ziza.aquatica_KJ870999          GTTTACAGGGACTACTTTTGTAACTTCTTGGTATACCCATGGATTGGCGA
Chik.aquatica_KR078265          GTTTACAGGGACTACTTTTGTAACTTCTTGGTATACCCATGGATTGGCGA
Chik.mutica_KU696970            GTTTACAGGGACTACTTTTGTAACTTCTTGGTATACCCATGGATTGGCGA
Potamophila                     GTTTACAGGGACTACTTTTGTAACTTCTTGGTATACCCATGGATTGGCGA
Rhynchoryza_subulata_NC_016718  GTTTACAGGGACTACTTTTGTAACTTCTTGGTATACCCATGGATTGGCGA
Microlaena                      GTTTACAGGGACAACTTTTGTAACTTCTTGGTATACCCATGGATTGGCTA
Phyllostachys                   GTTTACAGGGACAACTTTTGTAACTTCTTGGTATACCCATGGATTGGCTA

O.sativa.Indica_NC_008155       GTTCCTATTTGGAAGGTTGCAATTTCTTAACCGCAGCAGTTTCCACCCCT
O.nivara_NC_005973              GTTCCTATTTGGAAGGTTGCAATTTCTTAACCGCAGCAGTTTCCACCCCT
O.barthii_NC_027460             GTTCCTATTTGGAAGGTTGCAATTTCTTAACCGCAGCAGTTTCCACCCCT
O.glumipatula_NC_027461         GTTCCTATTTGGAAGGTTGCAATTTCTTAACCGCAGCAGTTTCCACCCCT
O.officinalis_NC_027463         GTTCCTATTTGGAAGGTTGCAATTTCTTAACCGCAGCAGTTTCCACCCCT
O.punctata_NC_027676            GTTCCTATTTGGAAGGTTGCAATTTCTTAACCGCAGCAGTTTCCACCCCT
O.australiensis_NC_024608       GTTCCTATTTGGAAGGTTGCAATTTCTTAACCGCAGCAGTTTCCACCCCT
O.brachyantha.134604bp          GTTCCTATTTGGAAGGTTGCAATTTCTTAACCGCAGCAGTTTCCACCCCT
Leersia                         GTTCCTATTTGGAAGGTTGCAATTTCTTAACCGCAGCAGTTTCTACCCCT
Ziza.latifolia_KT161956         GTTCCTATTTGGAAGGTTGCAATTTCTTAACCGCAGCAGTTTCCACCCCT
Ziza.aquatica_KJ870999          GTTCCTATTTGGAAGGTTGCAATTTCTTAACCGCAGCGGTTTCCACCCCT
Chik.aquatica_KR078265          GTTCCTATTTGGAAGGTTGCAATTTCTTAACCGCAGCAGTTTCCACCCCT
Chik.mutica_KU696970            GTTCCTATTTGGAAGGTTGCAATTTCTTAACCGCAGCAGTTTCCACCCCT
Potamophila                     GTTCCTATTTGGAAGGTTGCAATTTCTTAACCGCAGCAGTTTCCACCCCT
Rhynchoryza_subulata_NC_016718  GTTCCTATTTGGAAGGTTGCAATTTCTTAACCGCAGCAGTTTCCACCCCT
Microlaena                      GTTCCTATTTGGAAGGTTGCAATTTCTTAACCGCAGCAGTTTCCACCCCT
Phyllostachys                   GTTCCTATTTGGAAGGTTGTAATTTCTTAACCGCGGCAGTTTCCACCCCT

O.sativa.Indica_NC_008155       GCCAATAGTTTAGCACACTCTTTGTTGCTACTATGGGGCCCGGAAGCACA
O.nivara_NC_005973              GCCAATAGTTTAGCACACTCTTTGTTGCTACTATGGGGCCCGGAAGCACA
O.barthii_NC_027460             GCCAATAGTTTAGCACACTCTTTGTTGCTACTATGGGGCCCGGAAGCACA
O.glumipatula_NC_027461         GCCAATAGTTTAGCACACTCTTTGTTGCTACTATGGGGCCCGGAAGCACA
O.officinalis_NC_027463         GCCAATAGTTTAGCACACTCTTTGTTGCTACTATGGGGCCCGGAAGCACA
O.punctata_NC_027676            GCCAATAGTTTAGCACACTCTTTGTTGCTACTATGGGGCCCGGAAGCACA
O.australiensis_NC_024608       GCCAATAGTTTAGCACACTCTTTGTTGCTACTATGGGGCCCGGAAGCACA
O.brachyantha.134604bp          GCCAATAGTTTAGCACACTCTTTGTTGCTACTATGGGGCCCGGAAGCACA
Leersia                         GCAAATAGTTTAGCACACTCTTTGTTGCTACTATGGGGCCCAGAAGCACA
Ziza.latifolia_KT161956         GCCAATAGTTTAGCACACTCTTTGTTGCTACTATGGGGCCCGGAAGCACA
Ziza.aquatica_KJ870999          GCCAATAGTTTAGCACACTCTTTGTTGCTACTATGGGGCCCGGAAGCACA
Chik.aquatica_KR078265          GCCAATAGTTTAGCACACTCTTTGCTGCTACTATGGGGCCCGGAAGCACA
Chik.mutica_KU696970            GCCAATAGTTTAGCACACTCTTTGCTGCTACTATGGGGCCCGGAAGCACA
Potamophila                     GCCAATAGTTTAGCACACTCTTTGTTGCTACTATGGGGCCCGGAAGCACA
Rhynchoryza_subulata_NC_016718  GCCAATAGTTTAGCACACTCTTTGTTGCTACTATGGGGCCCGGAAGCACA
Microlaena                      GCCAATAGTTTAGCACACTCTTTGTTGCTACTATGGGGCCCGGAAGCACA
Phyllostachys                   GCCAATAGTTTAGCACACTCTTTGTTGCTACTATGGGGCCCGGAAGCGCA

O.sativa.Indica_NC_008155       AGGGGATTTTACTCGTTGGTGTCAATTAGGTGGTCTGTGGACTTTTGTTG
O.nivara_NC_005973              AGGGGATTTTACTCGTTGGTGTCAATTAGGTGGTCTGTGGACTTTTGTTG
O.barthii_NC_027460             AGGGGATTTTACTCGTTGGTGTCAATTAGGTGGTCTGTGGACTTTTGTTG
O.glumipatula_NC_027461         AGGGGATTTTACTCGTTGGTGTCAATTAGGTGGTCTGTGGACTTTTGTTG
O.officinalis_NC_027463         AGGGGATTTTACTCGTTGGTGTCAATTAGGTGGTCTGTGGACTTTTGTTG
O.punctata_NC_027676            AGGGGATTTTACTCGTTGGTGTCAATTAGGTGGTCTGTGGACTTTTGTTG
O.australiensis_NC_024608       AGGGGATTTTACTCGTTGGTGTCAATTAGGTGGTCTGTGGACTTTTGTTG
O.brachyantha.134604bp          GGGGGATTTTACTCGTTGGTGTCAATTAGGTGGTCTGTGGACTTTTGTTG
Leersia                         AGGGGATTTTACTCGTTGGTGTCAATTAGGTGGTCTGTGGACTTTTGTTG
Ziza.latifolia_KT161956         AGGGGATTTTACTCGTTGGTGTCAATTAGGCGGTCTGTGGACTTTTGTTG
Ziza.aquatica_KJ870999          AGGGGATTTTACTCGTTGGTGTCAATTAGGCGGTCTGTGGACTTTTGTTG
Chik.aquatica_KR078265          AGGGGATTTTACTCGTTGGTGTCAATTAGGCGGTCTGTGGACTTTTGTTG
Chik.mutica_KU696970            AGGGGATTTTACTCGTTGGTGTCAATTAGGCGGTCTGTGGACTTTTGTTG
Potamophila                     AGGGGATTTTACTCGTTGGTGTCAATTAGGCGGTCTGTGGACTTTTGTTG
Rhynchoryza_subulata_NC_016718  AGGGGATTTTACTCGTTGGTGTCAATTAGGCGGTCTGTGGACTTTTGTTG
Microlaena                      AGGGGATTTTACTCGTTGGTGTCAACTAGGTGGTCTGTGGACTTTTGTTG
Phyllostachys                   AGGGGATTTTACTCGTTGGTGTCAATTAGGCGGTCTGTGGACTTTTGTCG

O.sativa.Indica_NC_008155       CTCTCCATGGGGCTTTTGCACTAATAGGTTTCATGTTACGTCAATTTGAA
O.nivara_NC_005973              CTCTCCATGGGGCTTTTGCACTAATAGGTTTCATGTTACGTCAATTTGAA
O.barthii_NC_027460             CTCTCCATGGGGCTTTTGCACTAATAGGTTTCATGTTACGTCAATTTGAA
O.glumipatula_NC_027461         CTCTCCATGGGGCTTTTGCACTAATAGGTTTCATGTTACGTCAATTTGAA
O.officinalis_NC_027463         CTCTCCATGGGGCTTTTGCACTAATAGGTTTCATGTTACGTCAATTTGAA
O.punctata_NC_027676            CTCTCCATGGGGCTTTTGCACTAATAGGTTTCATGTTACGTCAATTTGAA
O.australiensis_NC_024608       CTCTCCATGGGGCTTTTGCACTAATAGGTTTCATGTTACGTCAATTTGAA
O.brachyantha.134604bp          CTCTTCATGGGGCTTTTGCACTAATAGGTTTCATGTTACGTCAATTTGAA
Leersia                         CTCTTCATGGGGCTTTTGCACTAATAGGTTTCATGTTACGTCAATTTGAA
Ziza.latifolia_KT161956         CTCTTCATGGGGCTTTTGCACTAATAGGTTTCATGTTACGTCAATTTGAA
Ziza.aquatica_KJ870999          CTCTTCATGGGGCTTTTGCACTAATAGGTTTCATGTTACGTCAATTTGAA
Chik.aquatica_KR078265          CTCTCCATGGGGCTTTTGCACTAATAGGTTTCATGTTACGTCAATTTGAA
Chik.mutica_KU696970            CTCTCCATGGGGCTTTTGCACTAATAGGTTTCATGTTACGTCAATTTGAA
Potamophila                     CTCTCCATGGGGCTTTTGCACTAATAGGTTTCATGTTACGTCAATTTGAA
Rhynchoryza_subulata_NC_016718  CTCTCCATGGGGCTTTTGCACTAATAGGTTTCATGTTACGTCAATTTGAA
Microlaena                      CTCTCCATGGGGCTTTTGCACTAATAGGTTTCATGTTACGTCAATTTGAA
Phyllostachys                   CTCTCCATGGGGCTTTTGCACTAATAGGTTTCATGTTACGTCAATTTGAA

O.sativa.Indica_NC_008155       CTTGCTCGGTCTGTTCAATTGCGGCCTTATAATGCAATTTCATTCTCTGG
O.nivara_NC_005973              CTTGCTCGGTCTGTTCAATTGCGGCCTTATAATGCAATTTCATTCTCTGG
O.barthii_NC_027460             CTTGCTCGGTCTGTTCAATTGCGGCCTTATAATGCAATTTCATTCTCTGG
O.glumipatula_NC_027461         CTTGCTCGGTCTGTTCAATTGCGGCCTTATAATGCAATTTCATTCTCTGG
O.officinalis_NC_027463         CTTGCTCGGTCTGTTCAATTGCGGCCTTATAATGCAATTTCATTCTCTGG
O.punctata_NC_027676            CTTGCTCGGTCTGTTCAATTGCGGCCTTATAATGCAATTTCATTCTCTGG
O.australiensis_NC_024608       CTTGCTCGGTCTGTTCAATTGCGGCCTTATAATGCAATTTCATTCTCTGG
O.brachyantha.134604bp          CTTGCTCGGTCTGTTCAATTGCGGCCTTATAATGCAATTTCATTCTCTGG
Leersia                         CTTGCTCGGTCTGTTCAATTGCGACCTTATAATGCAATTTCATTCTCTGG
Ziza.latifolia_KT161956         CTTGCTCGGTCTGTTCAATTGCGGCCTTATAATGCAATTTCATTCTCTGG
Ziza.aquatica_KJ870999          CTTGCGCGGTCTGTTCAATTGCGGCCTTATAATGCAATTTCATTCTCTGG
Chik.aquatica_KR078265          CTTGCTCGGTCTGTTCAATTGCGGCCTTATAATGCAATTTCATTCTCTGG
Chik.mutica_KU696970            CTTGCTCGGTCTGTTCAATTGCGGCCTTATAATGCAATTTCATTCTCTGG
Potamophila                     CTTGCTCGGTCTGTTCAATTGCGGCCTTATAATGCAATTTCATTCTCTGG
Rhynchoryza_subulata_NC_016718  CTTGCTCGGTCTGTTCAATTGCGACCTTATAATGCAATTTCATTCTCTGG
Microlaena                      CTTGCTCGATCTGTTCAATTGCGGCCTTATAATGCAATTTCATTCTCTGG
Phyllostachys                   CTTGCTCGGTCTGTTCAATTGCGGCCTTATAATGCAATTTCATTCTCTGC

O.sativa.Indica_NC_008155       CCCAATCGCTGTTTTTGTTTCCGTATTCCTGATTTATCCACTGGGGCAAT
O.nivara_NC_005973              CCCAATCGCTGTTTTTGTTTCCGTATTCCTGATTTATCCACTGGGGCAAT
O.barthii_NC_027460             CCCAATCGCTGTTTTTGTTTCCGTATTCCTGATTTATCCACTGGGGCAAT
O.glumipatula_NC_027461         CCCAATCGCTGTTTTTGTTTCCGTATTCCTGATTTATCCACTGGGGCAAT
O.officinalis_NC_027463         CCCAATCGCTGTTTTTGTTTCCGTATTCCTGATTTATCCACTGGGGCAAT
O.punctata_NC_027676            CCCAATCGCTGTTTTTGTTTCCGTATTCCTGATTTATCCACTGGGACAAT
O.australiensis_NC_024608       CCCAATCGCTGTTTTTGTTTCCGTATTCCTGATTTATCCACTGGGGCAAT
O.brachyantha.134604bp          CCCAATCGCTGTTTTTGTTTCCGTATTCCTGATTTATCCACTGGGGCAAT
Leersia                         CCCAATCGCTGTTTTTGTTTCCGTATTCCTGATTTATCCACTGGGGCAAT
Ziza.latifolia_KT161956         TCCAATCGCTGTTTTTGTTTCCGTATTCTTGATTTATCCATTGGGGCAAT
Ziza.aquatica_KJ870999          TCCAATCGCTGTTTTTGTTTCCGTATTCTTGATTTATCCATTGGGACAAT
Chik.aquatica_KR078265          TCCAATCGCTGTTTTTGTTTCCGTATTCCTGATTTATCCACTGGGGCAAT
Chik.mutica_KU696970            TCCAATCGCTGTTTTTGTTTCCGTATTCCTGATTTATCCACTGGGGCAAT
Potamophila                     TCCAATCGCTGTTTTTGTTTCCGTATTCCTGATTTATCCACTGGGGCAAT
Rhynchoryza_subulata_NC_016718  TCCAATCGCTGTTTTTGTTTCCGTATTCCTGATTTATCCATTGGGGCAAT
Microlaena                      TCCAATCGCTGTTTTTGTTTCCGTATTCCTTATTTATCCGCTGGGGCAAT
Phyllostachys                   TCCAATCGCTGTTTTTGTTTCCGTATTCCTTATTTATCCACTGGGGCAAT

O.sativa.Indica_NC_008155       CCGGTTGGTTCTTTGCGCCGAGTTTTGGCGTAGCAGCGATATTTCGATTC
O.nivara_NC_005973              CCGGTTGGTTCTTTGCGCCGAGTTTTGGCGTAGCAGCGATATTTCGATTC
O.barthii_NC_027460             CCGGTTGGTTCTTTGCGCCGAGTTTTGGCGTAGCAGCGATATTTCGATTC
O.glumipatula_NC_027461         CCGGTTGGTTCTTTGCGCCGAGTTTTGGCGTAGCAGCGATATTTCGATTC
O.officinalis_NC_027463         CCGGTTGGTTCTTTGCACCGAGTTTTGGCGTAGCAGCGATATTTCGATTC
O.punctata_NC_027676            CCGGTTGGTTCTTTGCGCCGAGTTTTGGCGTAGCAGCGATATTTCGATTC
O.australiensis_NC_024608       CCGGTTGGTTCTTTGCGCCGAGTTTTGGCGTAGCAGCGATATTTCGATTC
O.brachyantha.134604bp          CCGGCTGGTTCTTTGCGCCGAGTTTTGGCGTAGCAGCGATATTTCGCTTC
Leersia                         CCGGTTGGTTCTTTGCGCCGAGTTTTGGCGTAGCAGCGATATTTCGATTC
Ziza.latifolia_KT161956         CTGGTTGGTTCTTTGCGCCGAGTTTTGGCGTAGCAGCAATATTTCGATTC
Ziza.aquatica_KJ870999          CTGGTTGGTTCTTTGCGCCGAGTTTTGGCGTAGCAGCAATATTTCGATTC
Chik.aquatica_KR078265          CTGGTTGGTTCTTTGCGCCGAGTTTTGGCGTAGCAGCGATATTTCGATTC
Chik.mutica_KU696970            CTGGTTGGTTCTTTGCGCCGAGTTTTGGCGTAGCAGCGATATTTCGATTC
Potamophila                     CTGGTTGGTTCTTTGCGCCGAGTTTTGGCGTAGCAGCGATATTTCGATTC
Rhynchoryza_subulata_NC_016718  CTGGTTGGTTCTTTGCGCCAAGTTTTGGCGTAGCAGCGATATTTCGATTC
Microlaena                      CCGGTTGGTTCTTTGCGCCAAGTTTTGGCGTAGCAGCAATATTTCGATTC
Phyllostachys                   CTGGTTGGTTCTTTGCGCCGAGTTTTGGCGTAGCAGCGATATTTCGATTC

O.sativa.Indica_NC_008155       ATCCTCTTCTTCCAAGGATTTCATAATTGGACGTTGAACCCATTTCATAT
O.nivara_NC_005973              ATCCTCTTCTTCCAAGGATTTCATAATTGGACGTTGAACCCATTTCATAT
O.barthii_NC_027460             ATCCTCTTCTTCCAAGGATTTCATAATTGGACGTTGAACCCATTTCATAT
O.glumipatula_NC_027461         ATCCTCTTCTTCCAAGGATTTCATAATTGGACGTTGAACCCATTTCATAT
O.officinalis_NC_027463         ATCCTCTTCTTCCAAGGATTTCATAATTGGACGTTGAACCCATTTCATAT
O.punctata_NC_027676            ATCCTCTTCTTCCAAGGATTTCATAATTGGACGTTGAACCCATTTCATAT
O.australiensis_NC_024608       ATCCTCTTCTTCCAAGGATTTCATAATTGGACGTTGAACCCATTTCATAT
O.brachyantha.134604bp          ATCCTCTTCTTCCAAGGATTTCATAATTGGACGTTGAACCCATTTCATAT
Leersia                         ATCCTCTTCTTCCAAGGATTTCATAATTGGACGTTGAACCCATTTCATAT
Ziza.latifolia_KT161956         ATTCTCTTCTTCCAAGGATTTCATAATTGGACGTTGAACCCATTTCATAT
Ziza.aquatica_KJ870999          ATTCTCTTCTTCCAAGGATTTCATAATTGGACGTTGAACCCATTTCATAT
Chik.aquatica_KR078265          ATCCTCTTCTTCCAAGGATTTCATAATTGGACGTTGAACCCATTTCATAT
Chik.mutica_KU696970            ATCCTCTTCTTCCAAGGATTTCATAATTGGACGTTGAACCCATTTCATAT
Potamophila                     ATCCTCTTCTTCCAAGGATTTCATAATTGGACGTTGAACCCATTTCATAT
Rhynchoryza_subulata_NC_016718  ATTCTCTTCTTCCAAGGATTTCATAATTGGACGTTGAACCCATTTCATAT
Microlaena                      ATCCTCTTCTTCCAAGGATTTCATAATTGGACGTTAAACCCGTTTCATAT
Phyllostachys                   ATCCTCTTTTTCCAAGGATTTCATAATTGGACATTGAACCCATTTCATAT

O.sativa.Indica_NC_008155       GATGGGAGTTGCCGGAGTATTAGGCGCGGCTCTGCTATGCGCTATTCATG
O.nivara_NC_005973              GATGGGAGTTGCCGGAGTATTAGGCGCGGCTCTGCTATGCGCTATTCATG
O.barthii_NC_027460             GATGGGAGTTGCCGGAGTATTAGGCGCGGCTCTGCTATGCGCTATTCATG
O.glumipatula_NC_027461         GATGGGAGTTGCCGGAGTATTAGGCGCGGCTCTGCTATGCGCTATTCATG
O.officinalis_NC_027463         GATGGGAGTTGCCGGAGTATTAGGCGCGGCTCTGCTATGCGCTATTCATG
O.punctata_NC_027676            GATGGGAGTTGCCGGAGTATTAGGCGCGGCTCTGCTATGCGCTATTCATG
O.australiensis_NC_024608       GATGGGAGTTGCCGGAGTATTAGGCGCGGCTCTGCTATGCGCTATTCATG
O.brachyantha.134604bp          GATGGGAGTTGCCGGAGTATTAGGTGCGGCTCTGCTATGCGCTATTCATG
Leersia                         GATGGGAGTTGCCGGAGTATTAGGCGCGGCTCTGCTATGCGCTATTCATG
Ziza.latifolia_KT161956         GATGGGAGTTGCCGGAGTATTAGGAGCGGCTCTGCTATGCGCTATTCATG
Ziza.aquatica_KJ870999          GATGGGAGTTGCCGGAGTATTAGGAGCGGCTCTGCTATGCGCTATTCATG
Chik.aquatica_KR078265          GATGGGAGTTGCCGGAGTATTAGGGGCGGCTCTGCTATGCGCTATTCATG
Chik.mutica_KU696970            GATGGGAGTTGCCGGAGTATTAGGGGCGGCTCTGCTATGCGCTATTCATG
Potamophila                     GATGGGAGTTGCCGGAGTATTAGGGGCGGCTCTGCTATGCGCTATTCATG
Rhynchoryza_subulata_NC_016718  GATGGGAGTTGCCGGAGTATTAGGGGCGGCTCTGCTATGCGCTATTCATG
Microlaena                      GATGGGAGTTGCTGGAGTATTAGGCGCAGCTCTGCTATGCGCTATTCATG
Phyllostachys                   GATGGGAGTTGCCGGAGTATTAGGCGCGGCTCTGCTATGCGCTATTCATG

O.sativa.Indica_NC_008155       GGGCAACCGTGGAAAACACTCTATTTGAGGACGGTGATGGTGCAAATACC
O.nivara_NC_005973              GGGCAACCGTGGAAAACACTCTATTTGAGGACGGTGATGGTGCAAATACC
O.barthii_NC_027460             GGGCAACCGTGGAAAACACTCTATTTGAGGACGGTGATGGTGCAAATACC
O.glumipatula_NC_027461         GGGCAACCGTGGAAAACACTCTATTTGAGGACGGTGATGGTGCAAATACC
O.officinalis_NC_027463         GGGCAACCGTGGAAAACACTCTATTTGAGGACGGTGATGGTGCAAATACC
O.punctata_NC_027676            GGGCAACCGTGGAAAACACTCTATTTGAGGACGGTGATGGTGCAAATACC
O.australiensis_NC_024608       GGGCAACCGTGGAAAACACTCTATTTGAGGACGGTGATGGTGCAAATACC
O.brachyantha.134604bp          GGGCAACCGTGGAAAACACTCTATTTGAGGACGGTGATGGTGCAAATACC
Leersia                         GCGCAACCGTGGAAAACACTCTATTTGAGGACGGTGATGGTGCAAATACC
Ziza.latifolia_KT161956         GGGCAACCGTGGAAAACACTCTATTCGAGGACGGTGATGGTGCAAATACC
Ziza.aquatica_KJ870999          GGGCAACCGTGGAAAACACTCTATTCGAGGACGGTGATGGTGCAAATACC
Chik.aquatica_KR078265          GGGCAACCGTGGAAAACACTCTATTCGAGGACGGTGATGGTGCAAATACC
Chik.mutica_KU696970            GGGCAACCGTGGAAAACACTCTATTCGAGGACGGTGATGGTGCAAATACC
Potamophila                     GGGCAACCGTGGAAAACACTCTATTCGAGGACGGTGATGGTGCAAATACC
Rhynchoryza_subulata_NC_016718  GGGCAACCGTGGAAAACACTCTATTCGAGGACGGTGATGGTGCAAATACC
Microlaena                      GGGCGACCGTTGAAAACACTCTATTCGAGGACGGTGATGGTGCAAATACC
Phyllostachys                   GGGCGACCGTAGAAAACACTCTATTCGAGGACGGTGATGGTGCAAATACT

O.sativa.Indica_NC_008155       TTCCGCGCTTTTAACCCAACTCAAGCTGAAGAAACTTATTCAATGGTCAC
O.nivara_NC_005973              TTCCGCGCTTTTAACCCAACTCAAGCTGAAGAAACTTATTCAATGGTCAC
O.barthii_NC_027460             TTCCGCGCTTTTAACCCAACTCAAGCTGAAGAAACTTATTCAATGGTCAC
O.glumipatula_NC_027461         TTCCGCGCTTTTAACCCAACTCAAGCTGAAGAAACTTATTCAATGGTCAC
O.officinalis_NC_027463         TTCCGCGCTTTTAACCCAACTCAAGCTGAAGAAACTTATTCAATGGTCAC
O.punctata_NC_027676            TTCCGCGCTTTTAACCCAACTCAAGCTGAAGAAACTTATTCAATGGTCAC
O.australiensis_NC_024608       TTCCGCGCTTTTAACCCAACTCAAGCCGAAGAAACTTATTCAATGGTCAC
O.brachyantha.134604bp          TTCCGCGCTTTTAACCCAACCCAAGCTGAAGAAACTTATTCAATGGTCAC
Leersia                         TTCCGCGCTTTTAACCCAACTCAAGCTGAAGAAACTTATTCAATGGTCAC
Ziza.latifolia_KT161956         TTCCGCGCTTTTAACCCAACTCAAGCTGAAGAAACTTATTCAATGGTCAC
Ziza.aquatica_KJ870999          TTCCGCGCTTTTAACCCAACTCAAGCTGAAGAAACTTATTCAATGGTCAC
Chik.aquatica_KR078265          TTCCGCGCTTTTAACCCAACTCAAGCTGAAGAAACTTATTCAATGGTCAC
Chik.mutica_KU696970            TTCCGCGCTTTTAACCCAACTCAAGCTGAAGAAACTTATTCAATGGTCAC
Potamophila                     TTCCGCGCTTTTAACCCAACTCAAGCTGAAGAAACTTATTCAATGGTCAC
Rhynchoryza_subulata_NC_016718  TTCCGCGCTTTTAACCCAACTCAAGCTGAAGAAACTTATTCAATGGTCAC
Microlaena                      TTCCGCGCTTTTAACCCAACTCAAGCTGAAGAAACTTATTCAATGGTCAC
Phyllostachys                   TTCCGCGCTTTTAACCCAACTCAAGCTGAAGAAACTTATTCAATGGTCAC

O.sativa.Indica_NC_008155       CGCTAATCGCTTTTGGTCCCAAATCTTTGGTGTTGCTTTTTCCAATAAAC
O.nivara_NC_005973              CGCTAATCGCTTTTGGTCCCAAATCTTTGGTGTTGCTTTTTCCAATAAAC
O.barthii_NC_027460             CGCTAATCGCTTTTGGTCCCAAATCTTTGGTGTTGCTTTTTCCAATAAAC
O.glumipatula_NC_027461         CGCTAATCGCTTTTGGTCCCAAATCTTTGGTGTTGCTTTTTCCAATAAAC
O.officinalis_NC_027463         CGCTAATCGCTTTTGGTCCCAAATCTTTGGTGTTGCTTTTTCCAATAAAC
O.punctata_NC_027676            CGCTAATCGCTTTTGGTCCCAAATCTTTGGTGTTGCTTTTTCCAATAAAC
O.australiensis_NC_024608       CGCTAATCGCTTTTGGTCCCAAATCTTTGGTGTTGCTTTTTCCAATAAAC
O.brachyantha.134604bp          CGCTAATCGCTTTTGGTCCCAAATCTTTGGTGTTGCTTTTTCCAATAAAC
Leersia                         TGCTAATCGCTTTTGGTCCCAAATCTTTGGTGTTGCTTTTTCCAATAAAC
Ziza.latifolia_KT161956         TGCTAACCGCTTTTGGTCCCAAATCTTTGGTGTTGCTTTTTCCAATAAAC
Ziza.aquatica_KJ870999          TGCTAACCGCTTTTGGTCCCAAATCTTTGGTGTTGCTTTTTCCAATAAAC
Chik.aquatica_KR078265          TGCTAACCGCTTTTGGTCCCAAATCTTTGGTGTTGCTTTTTCCAATAAAC
Chik.mutica_KU696970            TGCTAACCGCTTTTGGTCCCAAATCTTTGGTGTTGCTTTTTCCAATAAAC
Potamophila                     TGCTAACCGCTTTTGGTCCCAAATCTTTGGTGTTGCTTTTTCCAATAAAC
Rhynchoryza_subulata_NC_016718  TGCTAACCGCTTTTGGTCCCAAATCTTTGGTGTTGCTTTTTCCAATAAAC
Microlaena                      TGCTAACCGCTTTTGGTCCCAAATCTTTGGTGTTGCTTTTTCCAATAAAC
Phyllostachys                   TGCTAATCGCTTTTGGTCCCAAATCTTTGGTGTTGCTTTTTCTAATAAAC

O.sativa.Indica_NC_008155       GTTGGTTACATTTCTTTATGCTATTTGTACCGGTCACCGGTTTATGGATG
O.nivara_NC_005973              GTTGGTTACATTTCTTTATGCTATTTGTACCGGTCACCGGTTTATGGATG
O.barthii_NC_027460             GTTGGTTACATTTCTTTATGCTATTTGTACCGGTCACCGGTTTATGGATG
O.glumipatula_NC_027461         GTTGGTTACATTTCTTTATGCTATTTGTACCGGTCACCGGTTTATGGATG
O.officinalis_NC_027463         GTTGGTTACATTTCTTTATGCTATTTGTACCGGTCACCGGTTTATGGATG
O.punctata_NC_027676            GTTGGTTACATTTCTTTATGCTATTTGTACCGGTCACCGGTTTATGGATG
O.australiensis_NC_024608       GTTGGTTACATTTCTTTATGCTATTTGTACCGGTCACCGGTTTATGGATG
O.brachyantha.134604bp          GTTGGTTACATTTCTTTATGCTATTTGTACCGGTCACCGGTTTATGGATG
Leersia                         GTTGGTTACATTTCTTTATGCTATTTGTACCGGTCACCGGTTTATGGATG
Ziza.latifolia_KT161956         GTTGGTTACATTTCTTTATGCTATTTGTACCCGTCACCGGTTTATGGATG
Ziza.aquatica_KJ870999          GTTGGTTACATTTCTTTATGCTATTTGTACCCGTCACCGGTTTATGGATG
Chik.aquatica_KR078265          GTTGGTTACATTTCTTTATGCTATTTGTACCCGTCACCGGTTTATGGATG
Chik.mutica_KU696970            GTTGGTTACATTTCTTTATGCTATTTGTACCCGTCACCGGTTTATGGATG
Potamophila                     GTTGGTTACATTTCTTTATGCTATTTGTACCCGTCACCGGTTTATGGATG
Rhynchoryza_subulata_NC_016718  GTTGGTTACATTTCTTTATGCTATTTGTACCCGTCACCGGTTTATGGATG
Microlaena                      GTTGGTTACATTTCTTTATGCTATTTGTACCCGTCACTGGTTTATGGATG
Phyllostachys                   GTTGGTTACATTTCTTTATGCTATTTGTACCCGTCACCGGTTTATGGATG

O.sativa.Indica_NC_008155       AGTGCTATTGGCGTAGTCGGCCTGGCTCTGAACCTACGTGCCTATGACTT
O.nivara_NC_005973              AGTGCTATTGGCGTAGTCGGCCTGGCTCTGAACCTACGTGCCTATGACTT
O.barthii_NC_027460             AGTGCTATTGGCGTAGTCGGCCTGGCTCTGAACCTACGTGCCTATGACTT
O.glumipatula_NC_027461         AGTGCTATTGGCGTAGTCGGCCTGGCTCTGAACCTACGTGCCTATGACTT
O.officinalis_NC_027463         AGTGCTATTGGCGTAGTCGGCCTGGCTCTGAACCTACGTGCCTATGACTT
O.punctata_NC_027676            AGTGCTATTGGCGTAGTCGGCCTGGCTCTGAACCTACGTGCCTATGACTT
O.australiensis_NC_024608       AGTGCTATTGGCGTAGTCGGCCTGGCTCTGAACCTACGTGCCTATGACTT
O.brachyantha.134604bp          AGTGCTATTGGCGTAGTCGGCCTAGCTCTGAACCTACGTGCCTATGACTT
Leersia                         AGTGCTATTGGCGTAGTCGGCCTGGCTCTGAACCTACGTGCCTATGACTT
Ziza.latifolia_KT161956         AGTGCTATTGGCGTAGTCGGCCTAGCTCTGAACCTACGTGCCTATGACTT
Ziza.aquatica_KJ870999          AGTGCTATTGGCGTAGTCGGCCTAGCTCTGAACCTACGTGCCTATGACTT
Chik.aquatica_KR078265          AGTGCTATTGGCGTAGTCGGTCTGGCTCTGAACCTACGTGCCTATGACTT
Chik.mutica_KU696970            AGTGCTATTGGCGTAGTCGGTCTGGCTCTGAACCTACGTGCCTATGACTT
Potamophila                     AGTGCTATTGGCGTAGTCGGCCTGGCTCTGAACCTACGCGCCTATGACTT
Rhynchoryza_subulata_NC_016718  AGTGCTATTGGCGTAGTCGGCCTAGCTCTGAACCTACGTGCCTATGACTT
Microlaena                      AGTGCTATTGGAGTAGTCGGCCTGGCTCTGAACCTACGTGCCTATGACTT
Phyllostachys                   AGTGCTATTGGCGTAGTCGGCCTGGCTCTGAACCTACGTGCCTATGACTT

O.sativa.Indica_NC_008155       CGTTTCCCAGGAAATCCGTGCAGCGGAAGATCCTGAATTTGAGACTTTCT
O.nivara_NC_005973              CGTTTCCCAGGAAATCCGTGCAGCGGAAGATCCTGAATTTGAGACTTTCT
O.barthii_NC_027460             CGTTTCCCAGGAAATCCGTGCAGCGGAAGATCCTGAATTTGAGACTTTCT
O.glumipatula_NC_027461         CGTTTCCCAGGAAATCCGTGCAGCGGAAGATCCTGAATTTGAGACTTTCT
O.officinalis_NC_027463         CGTTTCCCAGGAAATCCGTGCAGCGGAAGATCCTGAATTTGAGACTTTCT
O.punctata_NC_027676            CGTTTCCCAGGAAATCCGTGCAGCGGAAGATCCTGAATTTGAGACTTTCT
O.australiensis_NC_024608       CGTTTCCCAGGAAATCCGTGCAGCGGAAGATCCTGAATTTGAGACTTTCT
O.brachyantha.134604bp          CGTTTCCCAGGAAATCCGTGCAGCAGAAGATCCTGAATTTGAGACTTTCT
Leersia                         CGTTTCCCAGGAAATCCGTGCAGCGGAAGATCCTGAATTTGAGACTTTCT
Ziza.latifolia_KT161956         TGTTTCCCAGGAAATCCGTGCAGCGGAAGATCCTGAATTTGAGACTTTCT
Ziza.aquatica_KJ870999          TGTTTCCCAGGAAATCCGTGCAGCGGAAGATCCGGAATTTGAGACTTTCT
Chik.aquatica_KR078265          TGTTTCCCAGGAAATCCGTGCAGCGGAAGATCCTGAATTTGAGACTTTCT
Chik.mutica_KU696970            TGTTTCCCAGGAAATCCGTGCAGCGGAAGATCCTGAATTTGAGACTTTCT
Potamophila                     TGTTTCCCAGGAAATCCGTGCAGCGGAAGATCCTGAATTTGAGACTTTCT
Rhynchoryza_subulata_NC_016718  TGTTTCCCAGGAAATCCGTGCAGCGGAAGATCCTGAATTTGAGACTTTCT
Microlaena                      CGTTTCCCAGGAAATCCGTGCAGCGGAAGATCCTGAATTTGAGACTTTCT
Phyllostachys                   CGTTTCCCAGGAAATCCGTGCAGCGGAAGATCCTGAATTTGAGACTTTCT

O.sativa.Indica_NC_008155       ACACCAAAAATATTCTTTTAAACGAGGGTATTCGTGCGTGGATGGCAGCT
O.nivara_NC_005973              ACACCAAAAATATTCTTTTAAACGAGGGTATTCGTGCGTGGATGGCAGCT
O.barthii_NC_027460             ACACCAAAAATATTCTTTTAAACGAGGGTATTCGTGCGTGGATGGCAGCT
O.glumipatula_NC_027461         ACACCAAAAATATTCTTTTAAACGAGGGTATTCGTGCGTGGATGGCAGCT
O.officinalis_NC_027463         ACACCAAAAATATTCTTTTAAACGAGGGTATTCGTGCGTGGATGGCAGCT
O.punctata_NC_027676            ACACCAAAAATATTCTTTTAAACGAGGGTATTCGTGCGTGGATGGCAGCT
O.australiensis_NC_024608       ACACCAAAAATATTCTTTTAAACGAGGGTATTCGTGCGTGGATGGCAGCT
O.brachyantha.134604bp          ACACCAAAAATATTCTTTTAAACGAGGGTATTCGTGCGTGGATGGCAGCT
Leersia                         ACACCAAAAATATTCTTTTAAACGAGGGTATTCGTGCGTGGATGGCAGCT
Ziza.latifolia_KT161956         ACACCAAAAATATTCTTTTAAACGAGGGTATTCGCGCGTGGATGGCAGCT
Ziza.aquatica_KJ870999          ACACCAAAAATATTCTTTTAAACGAGGGTATTCGTGCGTGGATGGCAGCT
Chik.aquatica_KR078265          ACACCAAAAATATTCTTTTAAACGAGGGTATTCGTGCGTGGATGGCAGCT
Chik.mutica_KU696970            ACACCAAAAATATTCTTTTAAACGAGGGTATTCGTGCGTGGATGGCAGCT
Potamophila                     ACACCAAAAATATTCTTTTAAACGAGGGTATTCGTGCGTGGATGGCAGCT
Rhynchoryza_subulata_NC_016718  ACACCAAAAATATTCTTTTAAACGAGGGTATTCGTGCGTGGATGGCAGCT
Microlaena                      ACACCAAAAATATTCTTTTAAACGAGGGTATTCGTGCGTGGATGGCAGCT
Phyllostachys                   ACACTAAAAATATTCTTTTAAACGAGGGTATTCGTGCGTGGATGGCAGCT

O.sativa.Indica_NC_008155       CAGGATCAGCCTCATGAAAATCTTATATTCCCTGAGGAGGTTCTACCACG
O.nivara_NC_005973              CAGGATCAGCCTCATGAAAATCTTATATTCCCTGAGGAGGTTCTACCACG
O.barthii_NC_027460             CAGGATCAGCCTCATGAAAATCTTATATTCCCTGAGGAGGTTCTACCACG
O.glumipatula_NC_027461         CAGGATCAGCCTCATGAAAATCTTATATTCCCTGAGGAGGTTCTACCACG
O.officinalis_NC_027463         CAGGATCAGCCTCATGAAAATCTTATATTCCCTGAGGAGGTTCTACCACG
O.punctata_NC_027676            CAGGATCAGCCTCATGAAAATCTTATATTCCCTGAGGAGGTTCTACCACG
O.australiensis_NC_024608       CAGGATCAGCCTCATGAAAATCTTATATTCCCTGAGGAGGTTCTACCACG
O.brachyantha.134604bp          CAGGATCAGCCTCATGAAAATCTTATATTCCCTGAGGAGGTTCTACCACG
Leersia                         CAGGATCAGCCTCATGAAAATCTTATATTCCCTGAGGAGGTTCTACCACG
Ziza.latifolia_KT161956         CAGGATCAGCCTCATGAAAATCTTATATTCCCTGAGGAGGTTCTACCACG
Ziza.aquatica_KJ870999          CAGGATCAGCCTCATGAAAATCTTATATTCCCTGAGGAGGTTCTACCACG
Chik.aquatica_KR078265          CAGGATCAGCCTCATGAAAATCTTATATTCCCTGAGGAGGTTCTACCACG
Chik.mutica_KU696970            CAGGATCAGCCTCATGAAAATCTTATATTCCCTGAGGAGGTTCTACCACG
Potamophila                     CAGGATCAGCCTCATGAAAATCTTATATTCCCTGAGGAGGTTCTACCACG
Rhynchoryza_subulata_NC_016718  CAGGATCAGCCTCATGAAAATCTTATATTCCCTGAGGAGGTTCTACCACG
Microlaena                      CAGGATCAGCCTCATGAAAATCTTATATTCCCTGAGGAGGTTCTACCACG
Phyllostachys                   CAGGATCAGCCTCATGAAAATCTTATATTCCCTGAGGAGGTTCTACCACG

O.sativa.Indica_NC_008155       TGGAAACGCTCTTTAATGGAACTTTTGTTTTAGCTGGTCGTGACCAAGAA
O.nivara_NC_005973              TGGAAACGCTCTTTAATGGAACTTTTGTTTTAGCTGGTCGTGACCAAGAA
O.barthii_NC_027460             TGGAAACGCTCTTTAATGGAACTTTTGTTTTAGCTGGTCGTGACCAAGAA
O.glumipatula_NC_027461         TGGAAACGCTCTTTAATGGAACTTTTGTTTTAGCTGGTCGTGACCAAGAA
O.officinalis_NC_027463         TGGAAACGCTCTTTAATGGAACTTTCGTTTTAGCTGGTCGTGACCAAGAA
O.punctata_NC_027676            TGGAAACGCTCTTTAATGGAACTTTCGTTTTAGCTGGTCGTGACCAAGAA
O.australiensis_NC_024608       TGGAAACGCTCTTTAATGGAACTTTCGTTTTAGCTGGTCGTGACCAAGAA
O.brachyantha.134604bp          TGGAAACGCTCTTTAATGGAACTTTCGTTTTAGCTGGTCGTGACCAAGAA
Leersia                         TGGAAACGCTCTTTAATGGAACTTTCGTTTTAGCTGGTCGTGACCAAGAA
Ziza.latifolia_KT161956         TGGAAACGCTCTTTAATGGAACTTTCGTTTTAGCTGGTCGTGACCAAGAA
Ziza.aquatica_KJ870999          TGGAAACGCTCTTTAATGGAACTTTCGTTTTAGCTGGTCGTGACCAAGAA
Chik.aquatica_KR078265          TGGAAACGCTCTTTAATGGAACTTTCGTTTTAGCTGGTCGTGACCAAGAA
Chik.mutica_KU696970            TGGAAACGCTCTTTAATGGAACTTTCGTTTTAGCTGGTCGTGACCAAGAA
Potamophila                     TGGAAACGCTCTTTAATGGAACTTTCGTTTTAGCTGGTCGTGACCAAGAA
Rhynchoryza_subulata_NC_016718  TGGAAACGCTCTTTAATGGAACTTTCGTTTTAGCTGGTCGTGACCAAGAA
Microlaena                      TGGAAACGCTCTTTAATGGAACTTTCGTTTTAGCTGGTCGTGACCAAGAA
Phyllostachys                   TGGAAACGCTCTTTAATGGAACTTTCGTTTTAGCTGGTCGTGACCAAGAA

O.sativa.Indica_NC_008155       ACCACCGGTTTTGCTTGGTGGGCCGGGAATGCCAGACTTATCAATTTGTC
O.nivara_NC_005973              ACCACCGGTTTTGCTTGGTGGGCCGGGAATGCCAGACTTATCAATTTGTC
O.barthii_NC_027460             ACCACCGGTTTTGCTTGGTGGGCCGGGAATGCCAGACTTATCAATTTGTC
O.glumipatula_NC_027461         ACCACCGGTTTTGCTTGGTGGGCCGGGAATGCCAGACTTATCAATTTGTC
O.officinalis_NC_027463         ACCACCGGTTTTGCTTGGTGGGCCGGGAATGCCAGACTTATCAATTTGTC
O.punctata_NC_027676            ACCACCGGTTTTGCTTGGTGGGCCGGGAATGCCAGACTTATCAATTTGTC
O.australiensis_NC_024608       ACCACCGGTTTTGCTTGGTGGGCCGGGAATGCCAGACTTATCAATTTGTC
O.brachyantha.134604bp          ACCACCGGTTTTGCTTGGTGGGCTGGGAATGCCAGACTTATCAATTTGTC
Leersia                         ACCACCGGTTTTGCTTGGTGGGCTGGGAATGCCAGACTTATCAATTTGTC
Ziza.latifolia_KT161956         ACCACCGGTTTTGCTTGGTGGGCTGGGAATGCCAGACTTATCAATTTGTC
Ziza.aquatica_KJ870999          ACCACCGGTTTTGCTTGGTGGGCTGGGAATGCCAGACTTATCAATTTGTC
Chik.aquatica_KR078265          ACCACCGGTTTTGCTTGGTGGGCTGGGAATGCCAGACTTATCAATTTGTC
Chik.mutica_KU696970            ACCACCGGTTTTGCTTGGTGGGCTGGGAATGCCAGACTTATCAATTTGTC
Potamophila                     ACCACCGGTTTTGCTTGGTGGGCTGGGAATGCCAGACTTATCAATTTGTC
Rhynchoryza_subulata_NC_016718  ACCACCGGTTTTGCTTGGTGGGCTGGGAATGCCAGACTTATCAATTTGTC
Microlaena                      ACCACCGGTTTTGCTTGGTGGGCTGGGAATGCCAGACTTATAAATTTGTC
Phyllostachys                   ACCACCGGCTTTGCTTGGTGGGCTGGGAATGCCAGACTTATCAATTTGTC

O.sativa.Indica_NC_008155       GGGTAAACTACTTGGAGCTCACGTAGCCCATGCAGGATTAATCGTATTCT
O.nivara_NC_005973              GGGTAAACTACTTGGAGCTCACGTAGCCCATGCAGGATTAATCGTATTCT
O.barthii_NC_027460             GGGTAAACTACTTGGAGCTCACGTAGCCCATGCAGGATTAATCGTATTCT
O.glumipatula_NC_027461         GGGTAAACTACTTGGAGCTCACGTAGCCCATGCAGGATTAATCGTATTCT
O.officinalis_NC_027463         GGGTAAACTACTTGGAGCTCACGTAGCCCATGCAGGATTAATCGTATTCT
O.punctata_NC_027676            GGGTAAACTACTTGGAGCTCACGTAGCCCATGCAGGATTAATCGTATTCT
O.australiensis_NC_024608       GGGTAAACTACTTGGAGCTCACGTAGCCCATGCAGGATTAATCGTATTCT
O.brachyantha.134604bp          GGGTAAACTACTTGGAGCTCACGTAGCTCATGCAGGATTAATCGTATTCT
Leersia                         GGGTAAACTACTTGGAGCTCACGTAGCCCATGCAGGATTAATCGTATTCT
Ziza.latifolia_KT161956         GGGTAAACTACTTGGAGCTCACGTAGCCCATGCCGGATTAATCGTATTCT
Ziza.aquatica_KJ870999          GGGTAAACTACTTGGAGCTCACGTAGCCCATGCCGGATTAATCGTATTCT
Chik.aquatica_KR078265          GGGTAAACTACTTGGAGCTCACGTAGCCCATGCCGGATTAATCGTATTCT
Chik.mutica_KU696970            GGGTAAACTACTTGGAGCTCACGTAGCCCATGCCGGATTAATCGTATTCT
Potamophila                     GGGTAAACTACTTGGAGCTCACGTAGCCCATGCCGGATTAATCGTATTCT
Rhynchoryza_subulata_NC_016718  GGGTAAACTACTTGGAGCTCACGTAGCCCATGCCGGATTAATCGTATTCT
Microlaena                      CGGTAAATTACTTGGAGCTCACGTAGCCCATGCCGGATTAATCGTATTCT
Phyllostachys                   CGGTAAACTACTTGGAGCTCACGTAGCCCATGCCGGATTAATCGTATTCT

O.sativa.Indica_NC_008155       GGGCCGGAGCAATGAACCTATTTGAAGTGGCCCATTTCGTACCAGAAAAA
O.nivara_NC_005973              GGGCCGGAGCAATGAACCTATTTGAAGTGGCCCATTTCGTACCAGAAAAA
O.barthii_NC_027460             GGGCCGGAGCAATGAACCTATTTGAAGTGGCCCATTTCGTACCAGAAAAA
O.glumipatula_NC_027461         GGGCCGGAGCAATGAACCTATTTGAAGTGGCCCATTTCGTACCAGAAAAA
O.officinalis_NC_027463         GGGCCGGAGCAATGAACCTATTTGAAGTGGCCCATTTCGTACCAGAAAAA
O.punctata_NC_027676            GGGCCGGAGCAATGAACCTATTTGAAGTGGCCCATTTCGTACCAGAAAAA
O.australiensis_NC_024608       GGGCCGGAGCAATGAACCTATTTGAAGTGGCCCATTTCGTACCAGAAAAA
O.brachyantha.134604bp          GGGCCGGAGCAATGAACCTATTTGAAGTGGCCCATTTCGTACCAGAAAAA
Leersia                         GGGCCGGAGCAATGAACCTATTTGAAGTGGCTCATTTCGTACCAGAAAAA
Ziza.latifolia_KT161956         GGGCCGGAGCAATGAACCTATTTGAAGTGGCCCATTTCGTACCGGAAAAG
Ziza.aquatica_KJ870999          GGGCCGGAGCAATGAACCTATTTGAAGTGGCCCATTTCGTACCGGAAAAG
Chik.aquatica_KR078265          GGGCCGGAGCAATGAACCTATTTGAAGTGGCCCATTTCGTACCAGAAAAG
Chik.mutica_KU696970            GGGCCGGAGCAATGAACCTATTTGAAGTGGCCCATTTCGTACCAGAAAAG
Potamophila                     GGGCCGGAGCAATGAACCTATTTGAAGTGGCCCATTTCGTACCAGAAAAG
Rhynchoryza_subulata_NC_016718  GGGCCGGAGCGATGAACCTATTTGAAGTGGCCCATTTCGTACCAGAAAAA
Microlaena                      GGGCCGGAGCAATGAACCTATTTGAGGTGGCCCATTTCGTACCAGAAAAG
Phyllostachys                   GGGCCGGAGCAATGAACCTATTTGAGGTGGCCCATTTCGTACCAGAAAAG

O.sativa.Indica_NC_008155       CCCATGTATGAACAAGGGTTGATTTTACTTCCGCACTTAGCTACTCTAGG
O.nivara_NC_005973              CCCATGTATGAACAAGGGTTGATTTTACTTCCGCACTTAGCTACTCTAGG
O.barthii_NC_027460             CCCATGTATGAACAAGGGTTGATTTTACTTCCGCACTTAGCTACTCTAGG
O.glumipatula_NC_027461         CCCATGTATGAACAAGGGTTGATTTTACTTCCGCACTTAGCTACTCTAGG
O.officinalis_NC_027463         CCCATGTATGAACAAGGGTTGATTTTACTTCCGCACTTAGCTACTCTAGG
O.punctata_NC_027676            CCCATGTATGAACAAGGGTTGATTTTACTTCCGCACTTAGCTACTCTAGG
O.australiensis_NC_024608       CCCATGTATGAACAAGGGTTGATTTTACTTCCGCACTTAGCTACTCTAGG
O.brachyantha.134604bp          CCCATGTATGAACAAGGGTTGATTTTACTTCCGCACTTAGCTACTCTAGG
Leersia                         CCCATGTATGAACAAGGGTTGATTTTACTTCCGCACTTAGCTACTCTAGG
Ziza.latifolia_KT161956         CCCATGTATGAACAAGGGTTGATTTTACTTCCGCACTTAGCTACTCTAGG
Ziza.aquatica_KJ870999          CCCATGTATGAACAAGGGTTGATTTTACTTCCGCACTTAGCTACTCTAGG
Chik.aquatica_KR078265          CCCATGTATGAACAAGGGTTGATTTTACTTCCGCACTTAGCTACTCTAGG
Chik.mutica_KU696970            CCCATGTATGAACAAGGGTTGATTTTACTTCCGCACTTAGCTACTCTAGG
Potamophila                     CCCATGTATGAACAAGGGTTGATTTTACTTCCGCACTTAGCTACTCTAGG
Rhynchoryza_subulata_NC_016718  CCCATGTATGAACAAGGGTTGATTTTACTTCCGCACTTAGCTACTCTAGG
Microlaena                      CCCATGTATGAACAAGGCTTGATTTTACTTCCGCACTTAGCTACTCTAGG
Phyllostachys                   CCCATGTATGAACAAGGGTTGATTTTACTTCCGCACTTAGCTACTCTAGG

O.sativa.Indica_NC_008155       TTGGGGAGTAGGGCCCGGGGGAGAAGTTCTAGATACTTTTCCGTACTTTG
O.nivara_NC_005973              TTGGGGAGTAGGGCCCGGGGGAGAAGTTCTAGATACTTTTCCGTACTTTG
O.barthii_NC_027460             TTGGGGAGTAGGGCCCGGGGGAGAAGTTCTAGATACTTTTCCGTACTTTG
O.glumipatula_NC_027461         TTGGGGAGTAGGGCCCGGGGGAGAAGTTCTAGATACTTTTCCGTACTTTG
O.officinalis_NC_027463         TTGGGGAGTAGGGCCAGGGGGAGAAGTTCTAGATACTTTTCCGTACTTTG
O.punctata_NC_027676            TTGGGGAGTAGGGCCAGGGGGAGAAGTTCTAGATACTTTTCCGTACTTTG
O.australiensis_NC_024608       TTGGGGAGTAGGGCCAGGAGGAGAAGTTCTAGATACTTTTCCGTACTTTG
O.brachyantha.134604bp          TTGGGGAGTAGGGCCAGGGGGAGAAGTTCTAGATACTTTTCCGTACTTTG
Leersia                         TTGGGGAGTAGGGCCAGGGGGAGAAGTTCTAGATACTTTTCCGTACTTTG
Ziza.latifolia_KT161956         TTGGGGAGTAGGGCCAGGGGGAGAAGTTCTAGATACTTTTCCGTACTTTG
Ziza.aquatica_KJ870999          TTGGGGAGTAGGGCCAGGGGGAGAAGTTCTAGATACTTTTCCGTACTTTG
Chik.aquatica_KR078265          TTGGGGAGTAGGGCCAGGGGGAGAAGTTCTAGATACTTTTCCGTACTTTG
Chik.mutica_KU696970            TTGGGGAGTAGGGCCAGGGGGAGAAGTTCTAGATACTTTTCCGTACTTTG
Potamophila                     TTGGGGAGTAGGGCCAGGGGGAGAAGTTCTAGATACTTTTCCGTACTTTG
Rhynchoryza_subulata_NC_016718  TTGGGGAGTAGGGCCAGGGGGAGAAGTTCTAGATACTTTTCCGTACTTTG
Microlaena                      TTGGGGAGTAGGGCCAGGGGGAGAAGTTCTAGATACTTTTCCGTACTTTG
Phyllostachys                   TTGGGGAGTAGGGCCGGGGGGAGAAGTTCTAGATACTTTTCCGTACTTTG

O.sativa.Indica_NC_008155       TATCTGGAGTACTTCATCTAATTTCCTCCGCAGTCTTAGGCTTCGGTGGC
O.nivara_NC_005973              TATCTGGAGTACTTCATCTAATTTCCTCCGCAGTCTTAGGCTTCGGTGGC
O.barthii_NC_027460             TATCTGGAGTACTTCATCTAATTTCCTCCGCAGTCTTAGGCTTCGGTGGC
O.glumipatula_NC_027461         TATCTGGAGTACTTCATCTAATTTCCTCCGCAGTCTTAGGCTTCGGTGGC
O.officinalis_NC_027463         TATCTGGAGTACTTCATCTAATTTCCTCCGCAGTCTTAGGCTTCGGTGGC
O.punctata_NC_027676            TATCTGGAGTACTTCATCTAATTTCCTCCGCAGTCTTAGGCTTCGGTGGC
O.australiensis_NC_024608       TATCTGGAGTACTTCATCTAATTTCCTCCGCAGTCTTAGGCTTCGGTGGT
O.brachyantha.134604bp          TATCTGGAGTACTTCATCTAATTTCCTCCGCAGTCTTAGGCTTCGGTGGC
Leersia                         TATCTGGAGTACTTCATCTAATTTCCTCCGCAGTCTTAGGCTTTGGTGGC
Ziza.latifolia_KT161956         TATCTGGAGTACTTCATCTAATTTCCTCCGCAGTCTTAGGCTTCGGTGGC
Ziza.aquatica_KJ870999          TATCTGGAGTACTTCATCTAATTTCCTCCGCAGTCTTAGGCTTCGGTGGC
Chik.aquatica_KR078265          TATCTGGAGTACTTCATCTAATTTCCTCCGCAGTCTTAGGCTTCGGTGGC
Chik.mutica_KU696970            TATCTGGAGTACTTCATCTAATTTCCTCCGCAGTCTTAGGCTTCGGTGGC
Potamophila                     TATCTGGAGTACTTCATCTAATTTCCTCCGCAGTCTTAGGCTTCGGTGGC
Rhynchoryza_subulata_NC_016718  TATCTGGAGTACTTCATCTAATTTCCTCCGCAGTCTTAGGCTTCGGTGGC
Microlaena                      TATCTGGAGTACTTCATCTAATTTCCTCCGCAGTCTTAGGCTTCGGTGGG
Phyllostachys                   TATCTGGAGTACTTCACCTAATTTCCTCCGCAGTCTTAGGCTTCGGCGGC

O.sativa.Indica_NC_008155       ATTTATCACGCGCTTCTGGGACCGGAGACTCTTGAAGAATCTTTTCCATT
O.nivara_NC_005973              ATTTATCACGCGCTTCTGGGACCGGAGACTCTTGAAGAATCTTTTCCATT
O.barthii_NC_027460             ATTTATCACGCGCTTCTGGGACCGGAGACTCTTGAAGAATCTTTTCCATT
O.glumipatula_NC_027461         ATTTATCACGCGCTTCTGGGACCGGAGACTCTTGAAGAATCTTTTCCATT
O.officinalis_NC_027463         ATTTATCACGCGCTTCTGGGACCTGAGACTCTTGAAGAATCTTTTCCATT
O.punctata_NC_027676            ATTTATCACGCGCTTCTGGGACCTGAGACTCTTGAAGAATCTTTTCCATT
O.australiensis_NC_024608       ATTTATCACGCGCTTCTGGGACCTGAGACTCTTGAAGAATCTTTTCCATT
O.brachyantha.134604bp          ATTTATCACGCGCTTCTGGGACCTGAAACTCTTGAAGAATCTTTTCCATT
Leersia                         ATTTATCACGCGCTTCTGGGACCCGAGACTCTTGAAGAATCTTTTCCATT
Ziza.latifolia_KT161956         ATTTATCACGCGCTTCTGGGACCTGAAACTCTTGAAGAATCTTTTCCATT
Ziza.aquatica_KJ870999          ATTTATCACGCGCTTCTGGGACCTGAAACTCTTGAAGAATCTTTTCCATT
Chik.aquatica_KR078265          ATTTATCACGCGCTTCTGGGACCTGAGACTCTTGAAGAATCTTTTCCATT
Chik.mutica_KU696970            ATTTATCACGCGCTTCTGGGACCTGAGACTCTTGAAGAATCTTTTCCATT
Potamophila                     ATTTATCACGCGCTTCTGGGACCTGAGACTCTTGAAGAATCTTTTCCATT
Rhynchoryza_subulata_NC_016718  ATTTATCACGCGCTTCTGGGACCTGAGACTCTTGAAGAATCTTTTCCATT
Microlaena                      ATTTATCACGCGCTTCTGGGCCCCGAGACTCTTGAAGAATCTTTTCCATT
Phyllostachys                   ATTTATCACGCGCTTCTGGGACCCGAGACTCTTGAAGAATCTTTTCCATT

O.sativa.Indica_NC_008155       CTTTGGTTATGTGTGGAAAGATAGAAATAAAATGACTACAATTTTGGGTA
O.nivara_NC_005973              CTTTGGTTATGTGTGGAAAGATAGAAATAAAATGACTACAATTTTGGGTA
O.barthii_NC_027460             CTTTGGTTATGTGTGGAAAGATAGAAATAAAATGACTACAATTTTGGGTA
O.glumipatula_NC_027461         CTTTGGTTATGTGTGGAAAGATAGAAATAAAATGACTACAATTTTGGGTA
O.officinalis_NC_027463         CTTTGGTTATGTGTGGAAAGATAGAAATAAAATGACTACAATTTTGGGTA
O.punctata_NC_027676            CTTTGGTTATGTATGGAAAGATAGAAATAAAATGACTACAATTTTGGGTA
O.australiensis_NC_024608       CTTTGGTTATGTGTGGAAAGATAGAAATAAAATGACTACAATTTTGGGTA
O.brachyantha.134604bp          CTTTGGTTATGTGTGGAAAGATAGAAATAAAATGACTACAATTTTGGGTA
Leersia                         CTTTGGTTATGTATGGAAAGATAGAAATAAAATGACTACAATTTTGGGTA
Ziza.latifolia_KT161956         CTTTGGTTATGTATGGAAAGATAGAAATAAAATGACTACAATTTTGGGTA
Ziza.aquatica_KJ870999          CTTTGGTTATGTATGGAAAGATAGAAATAAAATGACTACAATTTTGGGTA
Chik.aquatica_KR078265          CTTTGGTTATGTATGGAAAGATAGAAATAAAATGACTACAATTTTGGGTA
Chik.mutica_KU696970            CTTTGGTTATGTATGGAAAGATAGAAATAAAATGACTACAATTTTGGGTA
Potamophila                     CTTTGGTTATGTATGGAAAGATAGAAATAAAATGACTACAATTTTGGGTA
Rhynchoryza_subulata_NC_016718  CTTTGGTTATGTATGGAAAGATAGAAATAAAATGACTACAATTTTGGGTA
Microlaena                      CTTTGGTTATGTATGGAAAGATAGAAATAAAATGACTACAATTTTGGGTA
Phyllostachys                   CTTTGGTTATGTATGGAAAGATAGAAATAAAATGACTACAATTTTGGGTA

O.sativa.Indica_NC_008155       TTCACCTAATTTTGTTAGGTATAGGTGCTTTTCTTCTAGTACTCAAAGCT
O.nivara_NC_005973              TTCACCTAATTTTGTTAGGTATAGGTGCTTTTCTTCTAGTACTCAAAGCT
O.barthii_NC_027460             TTCACCTAATTTTGTTAGGTATAGGTGCTTTTCTTCTAGTACTCAAAGCT
O.glumipatula_NC_027461         TTCACCTAATTTTGTTAGGTATAGGTGCTTTTCTTCTAGTACTCAAAGCT
O.officinalis_NC_027463         TTCACCTAATTTTGTTAGGTATAGGTGCTTTTCTTCTAGTACTCAAAGCT
O.punctata_NC_027676            TTCACCTAATTTTGTTAGGTATAGGTGCTTTTCTTCTAGTACTCAAAGCT
O.australiensis_NC_024608       TTCACCTAATTTTGTTAGGTATAGGTGCTTTTCTTCTAGTACTCAAAGCT
O.brachyantha.134604bp          TTCACCTAATTTTGTTAGGTATAGGTGCTTTTCTTCTAGTACTCAAAGCT
Leersia                         TTCATTTAATTTTGTTAGGTATAGGTGCTTTTCTTCTAGTACTCAAAGCT
Ziza.latifolia_KT161956         TTCACTTAATTTTGTTAGGTATAGGTGCTTTTCTTCTAGTACTCAAAGCT
Ziza.aquatica_KJ870999          TTCACTTAATTTTGTTAGGTATAGGTGCTTTTCTTCTAGTACTCAAAGCT
Chik.aquatica_KR078265          TTCATTTAATTTTGTTAGGTATAGGTGCTTTTCTTCTAGTACTCAAAGCT
Chik.mutica_KU696970            TTCATTTAATTTTGTTAGGTATAGGTGCTTTTCTTCTAGTACTCAAAGCT
Potamophila                     TTCACTTAATTTTGTTAGGTATAGGTGCTTTTCTTCTAGTACTCAAAGCT
Rhynchoryza_subulata_NC_016718  TTCACTTAATTTTGTTAGGTTTAGGTGCTTTTCTTCTAGTACTCAAAGCT
Microlaena                      TTCACTTAATTTTGTTAGGTCTAGGTGCTTTTCTTCTAGTACTCAAGGCT
Phyllostachys                   TTCACTTAATTTTGTTAGGTATAGGTGCTTTTCTTCTAGTACTCAAGGCT

O.sativa.Indica_NC_008155       CTTTATTTTGGCGGTATATATGATACCTGGGCTCCTGGGGGAGGAGATGT
O.nivara_NC_005973              CTTTATTTTGGCGGTATATATGATACCTGGGCTCCTGGGGGAGGAGATGT
O.barthii_NC_027460             CTTTATTTTGGCGGTATATATGATACCTGGGCTCCTGGGGGAGGAGATGT
O.glumipatula_NC_027461         CTTTATTTTGGCGGTATATATGATACCTGGGCTCCTGGGGGAGGAGATGT
O.officinalis_NC_027463         CTTTATTTTGGCGGTATATATGATACCTGGGCTCCTGGGGGAGGAGATGT
O.punctata_NC_027676            CTTTATTTTGGCGGTATATATGATACCTGGGCTCCTGGGGGAGGAGATGT
O.australiensis_NC_024608       CTTTATTTTGGCGGTATATATGATACCTGGGCTCCTGGGGGAGGAGATGT
O.brachyantha.134604bp          CTTTATTTTGGCGGTATATATGATACCTGGGCTCCTGGGGGAGGAGATGT
Leersia                         CTTTTTTTTGGCGGTATATATGATACCTGGGCTCCTGGAGGAGGAGATGT
Ziza.latifolia_KT161956         CTTTATTTTGGCGGTATATATGATACCTGGGCTCCTGGGGGAGGAGATGT
Ziza.aquatica_KJ870999          CTTTATTTTGGCGGTATATATGATACCTGGGCTCCTGGGGGAGGAGATGT
Chik.aquatica_KR078265          CTTTATTTTGGCGGTATATATGATACCTGGGCTCCTGGGGGAGGAGATGT
Chik.mutica_KU696970            CTTTATTTTGGCGGTATATATGATACCTGGGCTCCTGGGGGAGGAGATGT
Potamophila                     CTTTATTTTGGCGGTATATATGATACCTGGGCTCCTGGGGGAGGAGATGT
Rhynchoryza_subulata_NC_016718  CTTTATTTTGGCGGTATATATGATACCTGGGCTCCTGGGGGAGGAGATGT
Microlaena                      CTTTATTTTGGCGGTATATATGATACCTGGGCTCCTGGGGGCGGAGATGT
Phyllostachys                   CTTTATTTTGGCGGTGTATATGATACCTGGGCCCCGGGGGGGGGAGATGT

O.sativa.Indica_NC_008155       AAGAAAAATTACCAATTTGACCCTTAGCCCCGGTGTTATATTTGGTTATT
O.nivara_NC_005973              AAGAAAAATTACCAATTTGACCCTTAGCCCCGGTGTTATATTTGGTTATT
O.barthii_NC_027460             AAGAAAAATTACCAATTTGACCCTTAGCCCCGGTGTTATATTTGGTTATT
O.glumipatula_NC_027461         AAGAAAAATTACCAATTTGACCCTTAGCCCCGGTGTTATATTTGGTTATT
O.officinalis_NC_027463         AAGAAAAATTACCAATTTGACCCTTAGCCCCGGTGTTATATTTGGTTATT
O.punctata_NC_027676            AAGAAAAATTACCAATTTGACCCTTAGCCCCGGTGTTATATTTGGTTATT
O.australiensis_NC_024608       AAGAAAAATTACCAATTTGACCCTTAGCCCCGGTGTTATATTTGGTTATT
O.brachyantha.134604bp          AAGAAAAATTACCAATTTGACCCTTAGCCCCAGTGTTATTTTTGGTTATT
Leersia                         AAGAAAAATTACCAATTTGACCCTTAGCCCCAGTGTTATATTTGGTTATT
Ziza.latifolia_KT161956         AAGAAAAATTACCAATTTGACCCTTAGCCCCAGTGTTATATTTGGTTATT
Ziza.aquatica_KJ870999          AAGAAAAATTACCAATTTGACCCTTAGCCCCAGTGTTATATTTGGTTATT
Chik.aquatica_KR078265          AAGAAAAATTACCAATTTGACCCTTAGCCCCAGTGTTATATTTGGTTATT
Chik.mutica_KU696970            AAGAAAAATTACCAATTTGACCCTTAGCCCCAGTGTTATATTTGGTTATT
Potamophila                     AAGAAAAATTACCAATTTGACCCTTAGCCCCAGTGTTATATTTGGTTATT
Rhynchoryza_subulata_NC_016718  AAGAAAAATTACCAATTTGACCCTTAGCCCCAGTGTTATATTTGGTTATT
Microlaena                      AAGAAAAATTACCAATTTGACCCTTAGCCCCAGTGTTATATTTGGTTATT
Phyllostachys                   AAGAAAAATTACCAATTTGACCCTTAGCCCCAGTGTTATATTTGGTTATT

O.sativa.Indica_NC_008155       TACTAAAATCCCCTTTTGGGGGAGAGGGTTGGATTGTTAGTGTGGATGAT
O.nivara_NC_005973              TACTAAAATCCCCTTTTGGGGGAGAGGGTTGGATTGTTAGTGTGGATGAT
O.barthii_NC_027460             TACTAAAATCCCCTTTTGGGGGAGAGGGTTGGATTGTTAGTGTGGATGAT
O.glumipatula_NC_027461         TACTAAAATCCCCTTTTGGGGGAGAGGGTTGGATTGTTAGTGTGGATGAT
O.officinalis_NC_027463         TACTAAAATCCCCTTTTGGGGGAGAGGGTTGGATTGTTAGTGTGGATGAT
O.punctata_NC_027676            TACTAAAATCCCCTTTTGGGGGAGAGGGTTGGATTGTTAGTGTGGATGAT
O.australiensis_NC_024608       TACTAAAATCCCCTTTTGGGGGAGAGGGTTGGATTGTTAGTGTGGATGAT
O.brachyantha.134604bp          TACTAAAATCCCCTTTTGGGGGAGAGGGTTGGATTGTTAGTGTGGATGAT
Leersia                         TACTAAAATCCCCTTTTGGGGGAGAGGGTTGGATTGTTAGTGTGGATGAT
Ziza.latifolia_KT161956         TACTAAAATCCCCTTTTGGGGGAGAAGGGTGGATTGTTAGTGTGGATGAT
Ziza.aquatica_KJ870999          TACTAAAATCCCCTTTTGGGGGAGAAGGGTGGATTGTTAGTGTGGATGAT
Chik.aquatica_KR078265          TACTAAAATCCCCTTTTGGGGGAGAAGGGTGGATTGTTAGTGTGGATGAT
Chik.mutica_KU696970            TACTAAAATCCCCTTTTGGGGGAGAAGGGTGGATTGTTAGTGTGGATGAT
Potamophila                     TACTAAAATCCCCTTTTGGGGGAGAAGGGTGGATTGTTAGTGTGGATGAT
Rhynchoryza_subulata_NC_016718  TACTAAAATCCCCTTTTGGGGGAGAAGGATGGATTGTTAGTGTGGATGAT
Microlaena                      TATTAAAATCCCCTTTTGGAGGAGAAGGGTGGATTGTTAGTGTGGATGAT
Phyllostachys                   TACTAAAATCCCCTTTTGGGGGAGAAGGGTGGATTGTTAGTGTGGATGAT

O.sativa.Indica_NC_008155       TTAGAAGATATAATTGGGGGACATGTATGGTTGGGTTTCATTTGTGTATT
O.nivara_NC_005973              TTAGAAGATATAATTGGGGGACATGTATGGTTGGGTTTCATTTGTGTATT
O.barthii_NC_027460             TTAGAAGATATAATTGGGGGACATGTATGGTTGGGTTTCATTTGTGTATT
O.glumipatula_NC_027461         TTAGAAGATATAATTGGGGGACATGTATGGTTGGGTTTCATTTGTGTATT
O.officinalis_NC_027463         TTAGAAGATATAATTGGGGGACATGTATGGTTGGGTTTCATTTGTGTATT
O.punctata_NC_027676            TTAGAAGATATAATTGGGGGACATGTATGGTTGGGTTTCATTTGTGTATT
O.australiensis_NC_024608       TTAGAAGATATAATTGGGGGACATGTATGGTTGGGTTTCATTTGTGTATT
O.brachyantha.134604bp          TTAGAAGATATAATTGGGGGACATGTATGGTTGGGTTTCATTTGTGTATT
Leersia                         TTAGAAGATATAATCGGGGGACATGTATGGTTGGGTTTCATTTGTGTATT
Ziza.latifolia_KT161956         TTAGAAGATATAATTGGGGGACATGTATGGTTGGGTTTCATTTGTGTATT
Ziza.aquatica_KJ870999          TTAGAAGATATAATTGGGGGACATGTATGGTTGGGTTTCATTTGTGTATT
Chik.aquatica_KR078265          TTAGAAGATATAATTGGGGGACATGTATGGTTGGGTTTCATTTGTGTATT
Chik.mutica_KU696970            TTAGAAGATATAATTGGGGGACATGTATGGTTGGGTTTCATTTGTGTATT
Potamophila                     TTAGAAGATATAATTGGGGGACATGTATGGTTGGTTTTCATTTGTGTATT
Rhynchoryza_subulata_NC_016718  TTAGAAGATATAATTGGGGGACATGTATGGTTGGGTTTCATTTGTGTATT
Microlaena                      TTAGAAGATATAATTGGGGGACATGTATGGTTGGGTTTCATTTGTGTATT
Phyllostachys                   TTAGAAGATATAATTGGGGGACATGTATGGTTGGGTTTCATTTGTGTATT

O.sativa.Indica_NC_008155       TGGCGGAATTTGGCATATCTTAACCAAACCCTTCGCATGGGCTCGCCGTG
O.nivara_NC_005973              TGGCGGAATTTGGCATATCTTAACCAAACCCTTCGCATGGGCTCGCCGTG
O.barthii_NC_027460             TGGCGGAATTTGGCATATCTTAACCAAACCCTTCGCATGGGCTCGCCGTG
O.glumipatula_NC_027461         TGGCGGAATTTGGCATATCTTAACCAAACCCTTCGCATGGGCTCGCCGTG
O.officinalis_NC_027463         TGGCGGAATTTGGCATATCTTAACCAAACCCTTCGCATGGGCTCGCCGTG
O.punctata_NC_027676            TGGCGGAATTTGGCATATCTTAACCAAACCCTTCGCATGGGCTCGCCGTG
O.australiensis_NC_024608       TGGCGGAATTTGGCATATCTTAACCAAACCCTTCGCATGGGCTCGCCGTG
O.brachyantha.134604bp          TGGCGGAATTTGGCATATCTTAACCAAACCCTTCGCATGGGCTCGCCGTG
Leersia                         TGGCGGAATTTGGCATATCTTAACCAAACCTTTTGCATGGGCTCGCCGTG
Ziza.latifolia_KT161956         TGGCGGAATTTGGCATATCTTAACCAAACCCTTCGCATGGGCTCGCCGTG
Ziza.aquatica_KJ870999          TGGCGGAATTTGGCATATCTTAACCAAACCCTTCGCATGGGCTCGCCGTG
Chik.aquatica_KR078265          TGGCGGAATTTGGCATATCTTAACCAAACCCTTCGCATGGGCTCGCCGTG
Chik.mutica_KU696970            TGGCGGAATTTGGCATATCTTAACCAAACCCTTCGCATGGGCTCGCCGTG
Potamophila                     TGGCGGAATTTGGCATATCTTAACCAAACCCTTCGCATGGGCTCGCCGTG
Rhynchoryza_subulata_NC_016718  TGGCGGAATTTGGCATATCTTAACCAAACCCTTCGCATGGGCTCGCCGTG
Microlaena                      TGGCGGAATTTGGCATATCTTAACCAAACCTTTCGCATGGGCTCGCCGTG
Phyllostachys                   TGGCGGAATTTGGCATATCTTAACCAAACCCTTCGCATGGGCTCGCCGTG

O.sativa.Indica_NC_008155       CATTTGTATGGTCTGGAGAAGCTTACTTGTCTTATAGTTTAGGCGCTTTA
O.nivara_NC_005973              CATTTGTATGGTCTGGAGAAGCTTACTTGTCTTATAGTTTAGGCGCTTTA
O.barthii_NC_027460             CATTTGTATGGTCTGGAGAAGCTTACTTGTCTTATAGTTTAGGCGCTTTA
O.glumipatula_NC_027461         CATTTGTATGGTCTGGAGAAGCTTACTTGTCTTATAGTTTAGGTGCTTTA
O.officinalis_NC_027463         CATTTGTATGGTCTGGAGAAGCTTACTTGTCTTATAGTTTAGGCGCTTTA
O.punctata_NC_027676            CATTTGTATGGTCTGGAGAAGCTTACTTGTCTTATAGTTTAGGCGCTTTA
O.australiensis_NC_024608       CATTTGTATGGTCTGGAGAAGCTTACTTGTCTTATAGTTTAGGCGCTTTA
O.brachyantha.134604bp          CATTTGTATGGTCTGGAGAAGCTTACTTGTCTTATAGTTTAGGCGCTTTA
Leersia                         CATTTGTATGGTCTGGAGAAGCTTACTTGTCTTATAGTTTAGGCGCTTTA
Ziza.latifolia_KT161956         CATTTGTATGGTCTGGAGAAGCTTACTTGTCTTATAGTTTAGGCGCTTTA
Ziza.aquatica_KJ870999          CATTTGTATGGTCTGGAGAAGCTTACTTGTCTTATAGTTTAGCCGCTTTA
Chik.aquatica_KR078265          CATTTGTATGGTCTGGAGAAGCTTACTTGTCTTATAGTTTAGGCGCTTTA
Chik.mutica_KU696970            CATTTGTATGGTCTGGAGAAGCTTACTTGTCTTATAGTTTAGGCGCTTTA
Potamophila                     CATTTGTATGGTCTGGAGAAGCTTACTTGTCTTATAGTTTAGGCGCTTTA
Rhynchoryza_subulata_NC_016718  CATTTGTATGGTCTGGAGAAGCTTACTTGTCTTATAGTTTAGGCGCTTTA
Microlaena                      CATTTGTATGGTCTGGAGAAGCTTACTTGTCTTATAGTTTAGCCGCTTTA
Phyllostachys                   CATTTGTATGGTCTGGAGAAGCTTACTTGTCTTATAGTTTAGGCGCTTTA

O.sativa.Indica_NC_008155       TCTGTCTTTGGTTTTATCGCTTGTTGTTTTGTCTGGTTCAATAATACAGC
O.nivara_NC_005973              TCTGTCTTTGGTTTTATCGCTTGTTGTTTTGTCTGGTTCAATAATACAGC
O.barthii_NC_027460             TCTGTCTTTGGTTTTATCGCTTGTTGTTTTGTCTGGTTCAATAATACAGC
O.glumipatula_NC_027461         TCTGTCTTTGGTTTTATCGCTTGTTGTTTTGTCTGGTTCAATAATACAGC
O.officinalis_NC_027463         TCTGTCTTTGGTTTTATCGCTTGTTGTTTTGTCTGGTTCAATAATACAGC
O.punctata_NC_027676            TCTGTCTTTGGTTTTATCGCTTGTTGTTTTGTCTGGTTCAATAATACAGC
O.australiensis_NC_024608       TCTGTCTTTGGTTTTATCGCTTGTTGTTTTGTCTGGTTCAATAATACAGC
O.brachyantha.134604bp          TCTGTCTTTGGTTTTATCGCTTGTTGTTTTGTCTGGTTCAATAATACGGC
Leersia                         TCTGTCTTTGGTTTTATCGCTTGTTGTTTTGTCTGGTTCAATAATACGGC
Ziza.latifolia_KT161956         TCCGTCTTTGGTTTTATCGCTTGTTGTTTTGTCTGGTTCAATAATACGGC
Ziza.aquatica_KJ870999          TCCGTCTTTGGTTTTATCGCTTGTTGTTTTGTCTGGTTCAATAATACGGC
Chik.aquatica_KR078265          TCCGTCTTTGGTTTTATCGCTTGTTGTTTTGTCTGGTTCAATAATACGGC
Chik.mutica_KU696970            TCCGTCTTTGGTTTTATCGCTTGTTGTTTTGTCTGGTTCAATAATACGGC
Potamophila                     TCCGTTTTTGGTTTTATCGCTTGTTGTTTTGTCTGGTTCAATAATACGGC
Rhynchoryza_subulata_NC_016718  TCCGTCTTTGGTTTTATCGCTTGTTGTTTTGTCTGGTTCAATAATACGGC
Microlaena                      TCTGTCTTTGGTTTTATCGCTTGCTGTTTTGTCTGGTTCAATAATACGGC
Phyllostachys                   TCTGTCTTTGGTGTTATCGCTTGTTGTTTTGTCTGGTTCAATAATACGGC

O.sativa.Indica_NC_008155       TTATCCGAGTGAGTTTTATGGACCTACTGGGCCAGAAGCTTCTCAAGCTC
O.nivara_NC_005973              TTATCCGAGTGAGTTTTATGGACCTACTGGGCCAGAAGCTTCTCAAGCTC
O.barthii_NC_027460             TTATCCGAGTGAGTTTTATGGACCTACTGGGCCAGAAGCTTCTCAAGCTC
O.glumipatula_NC_027461         TTATCCGAGTGAGTTTTATGGACCTACTGGGCCAGAAGCTTCTCAAGCTC
O.officinalis_NC_027463         TTATCCGAGTGAGTTTTATGGACCTACTGGGCCAGAAGCTTCTCAAGCTC
O.punctata_NC_027676            TTATCCGAGTGAGTTTTATGGACCTACTGGGCCAGAAGCTTCTCAAGCTC
O.australiensis_NC_024608       TTATCCGAGTGAGTTTTATGGACCTACTGGGCCAGAAGCTTCTCAAGCTC
O.brachyantha.134604bp          TTATCCGAGTGAGTTTTATGGACCTACTGGGCCAGAAGCTTCTCAAGCTC
Leersia                         TTATCCGAGTGAGTTTTATGGACCTACTGGGCCAGAAGCTTCTCAAGCTC
Ziza.latifolia_KT161956         TTATCCGAGTGAGTTTTATGGACCTACTGGGCCAGAAGCTTCTCAAGCTC
Ziza.aquatica_KJ870999          TTATCCGAGTGAGTTTTATGGACCTACTGGGCCAGAAGCTTCTCAAGCTC
Chik.aquatica_KR078265          TTATCCGAGTGAGTTTTATGGACCTACTGGGCCAGAAGCTTCTCAAGCGC
Chik.mutica_KU696970            TTATCCGAGTGAGTTTTATGGACCTACTGGGCCAGAAGCTTCTCAAGCGC
Potamophila                     TTATCCGAGTGAGTTTTATGGACCTACTGGGCCAGAAGCTTCTCAAGCTC
Rhynchoryza_subulata_NC_016718  TTATCCGAGTGAGTTTTATGGACCTACTGGGCCAGAAGCTTCTCAAGCTC
Microlaena                      TTATCCGAGTGAGTTTTATGGACCCACTGGACCAGAAGCTTCTCAAGCTC
Phyllostachys                   TTATCCGAGTGAGTTTTATGGACCCACTGGGCCAGAAGCTTCTCAAGCTC

O.sativa.Indica_NC_008155       AAGCATTTACTTTTCTAGTTAGAGATCAGCGTCTTGGAGCTAATGTGGGA
O.nivara_NC_005973              AAGCATTTACTTTTCTAGTTAGAGATCAGCGTCTTGGAGCTAATGTGGGA
O.barthii_NC_027460             AAGCATTTACTTTTCTAGTTAGAGATCAGCGTCTTGGAGCTAATGTGGGA
O.glumipatula_NC_027461         AAGCATTTACTTTTCTAGTTAGAGATCAGCGTCTTGGAGCTAATGTGGGA
O.officinalis_NC_027463         AAGCATTTACTTTTCTAGTTAGAGATCAGCGTCTTGGAGCTAATGTGGGA
O.punctata_NC_027676            AAGCATTTACTTTTCTAGTTAGAGATCAGCGTCTTGGAGCTAATGTAGGA
O.australiensis_NC_024608       AAGCATTTACTTTTCTAGTTAGAGATCAGCGTCTTGGAGCTAATGTGGGA
O.brachyantha.134604bp          AGGCATTTACTTTTCTAGTTAGAGATCAGCGTCTTGGAGCTAATGTGGGA
Leersia                         AAGCATTTACTTTTCTAGTTAGAGATCAGCGTCTTGGAGCTAATGTGGGA
Ziza.latifolia_KT161956         AAGCATTTACTTTTCTAGTTAGAGATCAGCGTCTTGGAGCTAATGTGGGA
Ziza.aquatica_KJ870999          AAGCATTTACTTTTCTAGTTAGAGATCAGCGTCTTGGAGCTAATGTGGGA
Chik.aquatica_KR078265          AAGCATTTACTTTTCTAGTTAGAGATCAGCGTCTTGGAGCTAATGTGGGA
Chik.mutica_KU696970            AAGCATTTACTTTTCTAGTTAGAGATCAGCGTCTTGGAGCTAATGTGGGA
Potamophila                     AAGCATTTACTTTTCTAGTTAGAGATCAGCGTCTTGGAGCTAATGTGGGA
Rhynchoryza_subulata_NC_016718  AAGCATTTACTTTTCTAGTTAGAGATCAGCGTCTTGGAGCTAATGTGGGA
Microlaena                      AAGCATTTACTTTTCTAGTTAGAGATCAGCGTCTTGGAGCTAATGTGGGA
Phyllostachys                   AAGCATTTACTTTTCTAGTTAGAGACCAGCGTCTTGGAGCTAATGTGGGA

O.sativa.Indica_NC_008155       TCTGCCCAAGGACCCACAGGTTTAGGTAAATATCTAATGCGTTCCCCAAC
O.nivara_NC_005973              TCTGCCCAAGGACCCACAGGTTTAGGTAAATATCTAATGCGTTCCCCAAC
O.barthii_NC_027460             TCTGCCCAAGGACCCACAGGTTTAGGTAAATATCTAATGCGTTCCCCAAC
O.glumipatula_NC_027461         TCTGCCCAAGGACCCACAGGTTTAGGTAAATATCTAATGCGTTCCCCAAC
O.officinalis_NC_027463         TCTGCCCAAGGACCCACAGGTTTAGGTAAATATCTAATGCGTTCCCCAAC
O.punctata_NC_027676            TCTGCCCAAGGACCCACAGGTTTAGGTAAATATCTAATGCGTTCCCCAAC
O.australiensis_NC_024608       TCTGCCCAAGGACCCACAGGTTTAGGTAAATATCTAATGCGTTCCCCAAC
O.brachyantha.134604bp          TCCGCCCAAGGACCCACAGGTTTAGGTAAATATCTAATGCGTTCCCCAAC
Leersia                         TCCGCTCAAGGACCCACAGGTTTAGGTAAATACCTAATGCGTTCCCCAAC
Ziza.latifolia_KT161956         TCCGCTCAAGGACCCACAGGTTTAGGTAAATATCTAATGCGTTCCCCAAC
Ziza.aquatica_KJ870999          TCCGCTCAAGGACCCACAGGTTTAGGTAAATATCTAATGCGTTCCCCAAC
Chik.aquatica_KR078265          TCCGCTCAAGGACCCACCGGTTTAGGTAAATATCTAATGCGTTCTCCAAC
Chik.mutica_KU696970            TCCGCTCAAGGACCCACCGGTTTAGGTAAATATCTAATGCGTTCTCCAAC
Potamophila                     TCTGCTCAAGGACCCACAGGTTTAGGTAAATATCTAATGCGTTCCCCAAC
Rhynchoryza_subulata_NC_016718  TCTGCTCAAGGACCCACAGGTTTAGGTAAATATCTAATGCGTTCCCCAAC
Microlaena                      TCTGCCCAAGGACCCACAGGTTTAGGTAAATATCTAATGCGTTCCCCAAC
Phyllostachys                   TCTGCCCAAGGACCCACAGGTTTAGGTAAATATCTAATGCGTTCCCCAAC

O.sativa.Indica_NC_008155       GGGAGAGGTTATTTTTGGAGGGGAAACTATGCGTTTTTGGGACCTTCGTG
O.nivara_NC_005973              GGGAGAGGTTATTTTTGGAGGGGAAACTATGCGTTTTTGGGACCTTCGTG
O.barthii_NC_027460             GGGAGAGGTTATTTTTGGAGGGGAAACTATGCGTTTTTGGGACCTTCGTG
O.glumipatula_NC_027461         GGGAGAGGTTATTTTTGGAGGGGAAACTATGCGTTTTTGGGACCTTCGTG
O.officinalis_NC_027463         GGGAGAGGTTATTTTTGGAGGGGAAACTATGCGTTTTTGGGACCTTCGTG
O.punctata_NC_027676            GGGAGAGGTTATTTTTGGAGGGGAAACTATGCGTTTTTGGGACCTTCGTG
O.australiensis_NC_024608       GGGAGAGGTTATTTTTGGAGGGGAAACTATGCGTTTTTGGGACCTTCGTG
O.brachyantha.134604bp          GGGAGAGGTTATTTTTGGAGGGGAAACTATGCGTTTTTGGGACCTTCGTG
Leersia                         GGGAGAGGTTATTTTTGGAGGGGAAACTATGCGTTTTTGGGACCTTCGTG
Ziza.latifolia_KT161956         GGGAGAGGTTATTTTTGGAGGGGAAACTATGCGTTTTTGGGACCTTCGTG
Ziza.aquatica_KJ870999          GGGGGAGGTTATTTTTGGAGGGGAAACTATGCGTTTTTGGGATCTTCGTG
Chik.aquatica_KR078265          GGGAGAGGTTATTTTTGGAGGGGAAACTATGCGTTTTTGGGACCTTCGTG
Chik.mutica_KU696970            GGGAGAGGTTATTTTTGGAGGGGAAACTATGCGTTTTTGGGACCTTCGTG
Potamophila                     GGGAGAGGTTATTTTTGGAGGGGAAACTATGCGTTTTTGGGACCTTCGTG
Rhynchoryza_subulata_NC_016718  GGGAGAGGTTATTTTTGGAGGGGAAACTATGCGTTTTTGGGACCTTCGTG
Microlaena                      GGGAGAGGTTATTTTTGGAGGGGAAACTATGCGTTTTTGGGACCTTCGTG
Phyllostachys                   GGGAGAGGTTATTTTTGGAGGGGAAACTATGCGTTTTTGGGACCTTCGTG

O.sativa.Indica_NC_008155       CTCCATGGTTAGAACCTCTAAGGGGCCCCAACGGTTTGGACTTGAGTAGG
O.nivara_NC_005973              CTCCATGGTTAGAACCTCTAAGGGGCCCCAACGGTTTGGACTTGAGTAGG
O.barthii_NC_027460             CTCCATGGTTAGAACCTCTAAGGGGCCCCAACGGTTTGGACTTGAGTAGG
O.glumipatula_NC_027461         CTCCATGGTTAGAACCTCTAAGGGGCCCCAACGGTTTGGACTTGAGTAGG
O.officinalis_NC_027463         CTCCATGGTTAGAACCTCTAAGGGGCCCCAACGGTTTGGACTTGAGTAGG
O.punctata_NC_027676            CTCCATGGTTAGAACCTCTAAGGGGCCCCAACGGTTTGGACTTGAGTAGG
O.australiensis_NC_024608       CTCCATGGTTAGAACCTCTAAGGGGCCCCAACGGTTTGGACTTGAGTAGG
O.brachyantha.134604bp          CTCCATGGTTAGAACCTCTAAGGGGCCCCAACGGTTTGGACTTAAGTAGG
Leersia                         CTCCATGGTTAGAACCCCTAAGGGGCCCCAACGGTTTGGACTTGAGTAGG
Ziza.latifolia_KT161956         CTCCATGGTTAGAACCTCTAAGGGGCCCCAACGGTTTGGACTTGAGTAGG
Ziza.aquatica_KJ870999          CTCCATGGTTAGAACCCCTAAGGGGCCCCAACGGTTTGGACTTGAGTAGG
Chik.aquatica_KR078265          CTCCATGGTTAGAACCTCTAAGGGGCCCCAACGGTTTGGACTTGAGTAGG
Chik.mutica_KU696970            CTCCATGGTTAGAACCTCTAAGGGGCCCCAACGGTTTGGACTTGAGTAGG
Potamophila                     CTCCATGGTTAGAACCTCTAAGGGGCCCCAACGGCTTGGACTTGAGTAGG
Rhynchoryza_subulata_NC_016718  CTCCATGGTTAGAACCTCTAAGGGGCCCCAACGGTTTGGACTTGAGTAGG
Microlaena                      CTCCATGGTTAGAACCTCTAAGGGGCCCTAACGGTTTGGACTTGAGTAGG
Phyllostachys                   CTCCATGGTTAGAACCTCTAAGGGGGCCCAACGGTTTGGACTTGAGTAGG

O.sativa.Indica_NC_008155       TTGAAAAAAGACATACAACCTTGGCAAGAACGACGTTCGGCAGAATATAT
O.nivara_NC_005973              TTGAAAAAAGACATACAACCTTGGCAAGAACGACGTTCGGCAGAATATAT
O.barthii_NC_027460             TTGAAAAAAGACATACAACCTTGGCAAGAACGACGTTCGGCAGAATATAT
O.glumipatula_NC_027461         TTGAAAAAAGACATACAACCTTGGCAAGAACGACGTTCGGCAGAATATAT
O.officinalis_NC_027463         TTGAAAAAAGACATACAACCTTGGCAAGAACGACGTTCGGCAGAATATAT
O.punctata_NC_027676            TTGAAAAAAGACATACAACCTTGGCAAGAACGACGTTCGGCAGAATATAT
O.australiensis_NC_024608       TTGAAAAAAGACATACAACCTTGGCAAGAACGACGTTCGGCAGAATATAT
O.brachyantha.134604bp          TTGAAAAAAGACATACAACCTTGGCAAGAACGACGTTCGGCAGAATATAT
Leersia                         TTGAAAAAAGACATACAACCTTGGCAAGAACGACGTTCGGCAGAATATAT
Ziza.latifolia_KT161956         TTGAAAAAAGACATACAACCTTGGCAAGAACGACGTTCGGCAGAATATAT
Ziza.aquatica_KJ870999          TTGAAAAAAGACATACAACCTTGGCAAGAACGACGTTCGGCAGAATATAT
Chik.aquatica_KR078265          TTGAAAAAAGACATACAACCTTGGCAAGAACGCCGTTCGGCAGAATATAT
Chik.mutica_KU696970            TTGAAAAAAGACATACAACCTTGGCAAGAACGCCGTTCGGCAGAATATAT
Potamophila                     TTGAAAAAAGACATACAACCTTGGCAAGAACGACGTTCGGCAGAATATAT
Rhynchoryza_subulata_NC_016718  TTGAAAAAAGATATACAACCTTGGCAAGAACGACGTTCGGCAGAATATAT
Microlaena                      TTGAAAAAAGACATACAACCTTGGCAAGAACGACGTTCGGCAGAATATAT
Phyllostachys                   TTGAAAAAAGACATACAACCTTGGCAAGAACGACGTTCGGCAGAATATAT

O.sativa.Indica_NC_008155       GACCCATGCTCCTTTAGGCTCTTTAAATTCTGTGGGTGGCGTAGCTACCG
O.nivara_NC_005973              GACCCATGCTCCTTTAGGCTCTTTAAATTCTGTGGGTGGCGTAGCTACCG
O.barthii_NC_027460             GACCCATGCTCCTTTAGGCTCTTTAAATTCTGTGGGTGGCGTAGCTACCG
O.glumipatula_NC_027461         GACCCATGCTCCTTTAGGCTCTTTAAATTCTGTGGGTGGCGTAGCTACCG
O.officinalis_NC_027463         GACCCATGCTCCTTTAGGCTCTTTAAATTCTGTGGGTGGCGTAGCTACCG
O.punctata_NC_027676            GACCCATGCTCCTTTAGGCTCTTTAAATTCTGTGGGTGGTGTAGCTACCG
O.australiensis_NC_024608       GACCCATGCTCCTTTAGGCTCTTTAAATTCTGTGGGTGGCGTAGCTACCG
O.brachyantha.134604bp          GACCCATGCTCCTTTAGGCTCTTTAAATTCTGTGGGTGGCGTAGCTACCG
Leersia                         GACCCATGCTCCTTTAGGCTCTTTAAATTCTGTGGGTGGTGTAGCTACCG
Ziza.latifolia_KT161956         GACCCATGCTCCTTTAGGCTCCTTAAATTCTGTGGGTGGCGTAGCTACCG
Ziza.aquatica_KJ870999          GACCCATGCTCCTTTAGGCTCCTTAAATTCTGTGGGTGGCGTAGCTACCG
Chik.aquatica_KR078265          GACCCATGCTCCTTTAGGCTCTTTAAATTCTGTGGGTGGCGTAGCTACCG
Chik.mutica_KU696970            GACCCATGCTCCTTTAGGCTCTTTAAATTCTGTGGGTGGCGTAGCTACCG
Potamophila                     GACCCATGCTCCTTTAGGCTCTTTAAATTCTGTGGGTGGCGTAGCTACCG
Rhynchoryza_subulata_NC_016718  GACCCATGCTCCTTTAGGCTCTTTAAATTCTGTGGGTGGCGTAGCTACCG
Microlaena                      GACCCATGCTCCTTTAGGTTCTTTAAATTCCGTGGGTGGTGTAGCTACCG
Phyllostachys                   GACCCATGCTCCTTTAGGCTCTTTAAATTCCGTGGGTGGCGTAGCTACCG

O.sativa.Indica_NC_008155       AGATCAATGCAGTTAATTATGTTTCTCCTAGAAGTTGGTTAGCGACTTCC
O.nivara_NC_005973              AGATCAATGCAGTTAATTATGTTTCTCCTAGAAGTTGGTTAGCGACTTCC
O.barthii_NC_027460             AGATCAATGCAGTTAATTATGTTTCTCCTAGAAGTTGGTTAGCGACTTCC
O.glumipatula_NC_027461         AGATCAATGCAGTTAATTATGTTTCTCCTAGAAGTTGGTTAGCGACTTCC
O.officinalis_NC_027463         AGATCAATGCAGTTAATTATGTTTCTCCTAGAAGTTGGTTATCGACTTCC
O.punctata_NC_027676            AGATCAATGCAGTTAATTATGTTTCTCCTAGAAGTTGGTTAGCGACTTCC
O.australiensis_NC_024608       AGATCAATGCAGTTAATTATGTTTCTCCTAGAAGTTGGTTAGCGACCTCC
O.brachyantha.134604bp          AGATCAATGCAGTTAATTATGTCTCTCCTAGAAGTTGGTTAGCGACCTCC
Leersia                         AGATCAATGCAGTTAATTATGTCTCTCCTAGAAGTTGGTTAGCGACCTCC
Ziza.latifolia_KT161956         AGATCAATGCAGTTAATTATGTCTCTCCTAGAAGTTGGTTAGCGACCTCC
Ziza.aquatica_KJ870999          AGATCAATGCAGTTAATTATGTCTCTCCTAGAAGTTGGTTAGCGACCTCC
Chik.aquatica_KR078265          AGATCAATGCAGTTAATTATGTCTCTCCTAGAAGTTGGTTAGCGACCTCC
Chik.mutica_KU696970            AGATCAATGCAGTTAATTATGTCTCTCCTAGAAGTTGGTTAGCGACCTCC
Potamophila                     AGATCAATGCAGTTAATTATGTCTCTCCTAGAAGTTGGTTAGCGACCTCC
Rhynchoryza_subulata_NC_016718  AGATCAATGCAGTTAATTATGTCTCTCCTAGAAGTTGGTTAGCGACCTCC
Microlaena                      AGATCAATGCAGTTAATTATGTCTCTCCTAGAAGTTGGTTATCAACCTCC
Phyllostachys                   AGATCAATGCAGTTAATTATGTCTCTCCTAGAAGTTGGTTAGCGACCTCC

O.sativa.Indica_NC_008155       CATTTTGTTCTAGGATTCTTCTTTTTTGTGGGCCATTTGTGGCATGCAGG
O.nivara_NC_005973              CATTTTGTTCTAGGATTCTTCTTTTTTGTGGGCCATTTGTGGCATGCAGG
O.barthii_NC_027460             CATTTTGTTCTAGGATTCTTCTTTTTTGTGGGCCATTTGTGGCATGCAGG
O.glumipatula_NC_027461         CATTTTGTTCTAGGATTCTTCTTTTTTGTGGGCCATTTGTGGCATGCAGG
O.officinalis_NC_027463         CATTTTGTTCTAGGATTCTTCTTTTTTGTGGGCCATTTGTGGCATGCAGG
O.punctata_NC_027676            CATTTTGTTCTAGGATTCTTCTTTTTTGTGGGCCATTTGTGGCATGCAGG
O.australiensis_NC_024608       CATTTTGTTCTAGGATTCTTCTTTTTTGTGGGCCATTTGTGGCATGCAGG
O.brachyantha.134604bp          CATTTTGTTCTAGGATTCTTCTTTTTTGTGGGCCATTTGTGGCATGCAGG
Leersia                         CATTTTGTTCTAGGATTCTTCTTTTTTGTGGGCCATTTGTGGCATGCAGG
Ziza.latifolia_KT161956         CATTTTGTTCTAGGATTCTTCTTTTTTGTGGGCCATTTGTGGCATGCAGG
Ziza.aquatica_KJ870999          CATTTTGTTCTAGGATTCTTCCTTTTTGTGGGCCATTTGTGGCATGCAGG
Chik.aquatica_KR078265          CATTTTGTTCTAGGATTCTTCTTTTTTGTGGGCCATTTGTGGCATGCAGG
Chik.mutica_KU696970            CATTTTGTTCTAGGATTCTTCTTTTTTGTGGGCCATTTGTGGCATGCAGG
Potamophila                     CATTTTGTTCTAGGATTCTTCTTTTTTGTGGGCCATTTGTGGCATGCAGG
Rhynchoryza_subulata_NC_016718  CATTTTGTTCTAGGATTCTTCTTTTTTGTGGGCCATTTGTGGCATGCAGG
Microlaena                      CATTTTGTTTTAGGATTCTTCTTTTTTGTGGGCCATTTGTGGCATGCAGG
Phyllostachys                   CATTTTGTTCTAGGATTCTTCTTTTTTGTGGGCCATTTGTGGCATGCAGG

O.sativa.Indica_NC_008155       AAGAGCCCGGGCTGCTGCAGCAGGATTTGAAAAGGGAATCGATCGTGATT
O.nivara_NC_005973              AAGAGCCCGGGCTGCTGCAGCAGGATTTGAAAAGGGAATCGATCGTGATT
O.barthii_NC_027460             AAGAGCCCGGGCTGCTGCAGCAGGATTTGAAAAGGGAATCGATCGTGATT
O.glumipatula_NC_027461         AAGAGCCCGGGCTGCTGCAGCAGGATTTGAAAAGGGAATCGATCGTGATT
O.officinalis_NC_027463         AAGAGCCCGGGCTGCTGCAGCAGGATTTGAAAAGGGAATCGATCGTGATT
O.punctata_NC_027676            AAGAGCCCGGGCTGCTGCAGCAGGATTTGAAAAGGGAATCGATCGTGATT
O.australiensis_NC_024608       AAGAGCCCGGGCTGCTGCAGCAGGATTTGAAAAGGGAATCGATCGTGATT
O.brachyantha.134604bp          AAGAGCCCGGGCTGCTGCAGCAGGATTTGAAAAGGGAATCGATCGTGATT
Leersia                         AAGAGCCCGGGCTGCTGCAGCAGGATTTGAAAAGGGAATCGATCGTGATT
Ziza.latifolia_KT161956         AAGAGCCCGGGCTGCTGCAGCAGGATTTGAAAAGGGAATCGATCGTGATT
Ziza.aquatica_KJ870999          AAGAGCCCGGGCTGCTGCAGCAGGATTTGAAAAGGGAATCGATCGTGATT
Chik.aquatica_KR078265          AAGAGCCCGGGCTGCTGCAGCAGGATTTGAAAAGGGAATCGATCGTGATT
Chik.mutica_KU696970            AAGAGCCCGGGCTGCTGCAGCAGGATTTGAAAAGGGAATCGATCGTGATT
Potamophila                     AAGAGCCCGGGCTGCTGCAGCAGGATTTGAAAAGGGAATCGATCGTGATT
Rhynchoryza_subulata_NC_016718  AAGAGCCCGGGCTGCTGCAGCAGGATTTGAAAAGGGAATCGATCGTGATT
Microlaena                      AAGAGCTCGGGCTGCTGCAGCAGGATTTGAAAAGGGAATCGATCGTGATT
Phyllostachys                   AAGAGCCCGGGCTGCTGCAGCAGGCTTTGAAAAGGGAATCGATCGTGATT

O.sativa.Indica_NC_008155       TGGAGCCTGTTCTTTACATGACCCCTCTTAACTAAGATTTTCTTATTTAT
O.nivara_NC_005973              TGGAGCCTGTTCTTTACATGACCCCTCTTAACTAAGATTTTCTTATTTAT
O.barthii_NC_027460             TGGAGCCTGTTCTTTACATGACCCCTCTTAACTAAGATTTTCTTATTTAT
O.glumipatula_NC_027461         TGGAGCCTGTTCTTTACATGACCCCTCTTAACTAAGATTTTCTTATTTAT
O.officinalis_NC_027463         TGGAGCCTGTTCTTTACATGACCCCTCTTAACTAAGATTTTCTTATTTAT
O.punctata_NC_027676            TGGAGCCTGTTCTTTACATGACCCCTCTTAACTAAGATTTTCTTATTTAT
O.australiensis_NC_024608       TGGAGCCTGTTCTTTACATGACCCCTCTTAACTAAGATTTTCTTATTTAT
O.brachyantha.134604bp          TGGAGCCTGTTCTTTACATGACCCCTCTTAACTAAGATTTTCTTTTTTAT
Leersia                         TGGAGCCTGTTCTTTACATGACCCCTCTTAACTAAGATTTTCTTATTTAT
Ziza.latifolia_KT161956         TGGAACCTGTTCTTTACATGACCCCTCTTAACTAAGATTTTCTTATTTAT
Ziza.aquatica_KJ870999          TGGAACCTGTTCTTTACATGACCCCTCTTAACTAAGATTTTCTTATTTAT
Chik.aquatica_KR078265          TGGAACCTGTTCTTTACATGACCCCTCTTAACTAAGATTTTTTTATTTAT
Chik.mutica_KU696970            TGGAACCTGTTCTTTACATGACCCCTCTTAACTAAGATTTTTTTATTTAT
Potamophila                     TGGAACCTGTTCTTTACATGACCCCTCTTAACTAAGATTTTCTTATTTAT
Rhynchoryza_subulata_NC_016718  TGGAGCCTGTTCTTTACATGACCCCTCTTAACTAAGATTTTCTTATTTAT
Microlaena                      TGGAACCTGTTCTTTACATGACCCCTCTTAACTAAGATTTTCTTATTTAT
Phyllostachys                   TGGAACCTGTTCTTTACATGAACCCTCTTAACTAAGATTTTCTTATTTAT

O.sativa.Indica_NC_008155       ACCTGTTCTACTGTTTT-------------TTTCTGTTCTGGCTCGGTTA
O.nivara_NC_005973              ACCTGTTCTACTGTTTT-------------TTTCTGTTCTGGCTCGGTTA
O.barthii_NC_027460             ACCTGTTCTACTGTTTT-------------TTTCTGTTCTGGCTCGGTTA
O.glumipatula_NC_027461         ACCTGTTCTACTGTTTT-------------TTTCTGTTCTGGCTCGGTTA
O.officinalis_NC_027463         ACCTGTTCTACTGTTTT-------------TTTCTGTTCTGGCTCGGTTA
O.punctata_NC_027676            ACCTGTTCTACTGTTTT-------------TTTCTGTTCTGGCTCGGTTA
O.australiensis_NC_024608       ACCTGTTCTACTGTTTT-------------TTTCTGTTCTGGCTCGGTTA
O.brachyantha.134604bp          ACCTGTTCTACTGTTTT-------------TTTCTGTTCTGGCTCGGTTA
Leersia                         ACCTGTTCTACTGTTTCTTTATTTGTTTTTTTTCTGTTCTGGCTCGGTTA
Ziza.latifolia_KT161956         ACCTGTTCTACTGTTTT-------------TTTCTGTTCTGGCTCGGTTA
Ziza.aquatica_KJ870999          ACCTGTTCTACTGTTTT-------------TTTCTGTTCTGGCTCGGTTA
Chik.aquatica_KR078265          ACCTGTTGTACTGTTTT-------------TTTCTGTTCTGGCTCGGTTA
Chik.mutica_KU696970            ACCTGTTATACTGTTTT-------------TTTCTGTTCTGGCTCGGTTA
Potamophila                     ACCTGTTCTACTGTTTT-------------TTTCTGTTCTGGCTCGGTTA
Rhynchoryza_subulata_NC_016718  ACCAGTTCTACTGTTTT-------------TTTCTGTTCTGGCTCGGTTA
Microlaena                      ACCCGTTCTACTGTTTT-------------TTTCTGTTCTGGCTCGGTTA
Phyllostachys                   AGCTGTTCTACTGTTTT------------TTTTCTGTTCTGGCTCGGTTA

O.sativa.Indica_NC_008155       TTCTATCTAGCCGAGCCATTCATTCCTTTCTATGAAAGAAAGATAAGGGG
O.nivara_NC_005973              TTCTATCTAGCCGAGCCATTCATTCCTTTCTATGAAAGAAAGATAAGGGG
O.barthii_NC_027460             TTCTATCTAGCCGAGCCATTCATTCCTTTCTATGAAAGAAAGATAAGGGG
O.glumipatula_NC_027461         TTCTATCTAGCCGAGCCATTCATTCCTTTCTATGAAAGAAAGATAAGGGG
O.officinalis_NC_027463         TTCTATCTAGCCGAGCCATTCATTCCTTTCTATGAAAGAAAGATAAGGGG
O.punctata_NC_027676            TTCTATCTAGCCGAGCCATTCATTCCTTTCTATGAATGAAAGATAAGGGG
O.australiensis_NC_024608       TTCTATCTAGCCGAGCCATTCATTCCTTTCTATGAAAGAAAGATAAGAGG
O.brachyantha.134604bp          TTCTATCTAGCCGAGCCATTCATTTCTTTCTATGAAAGAAGGATAAGGGG
Leersia                         TTTTATCTAGCCGAGCCATTCATTCCTTTCTATGAAAGAAAGATAGGGGG
Ziza.latifolia_KT161956         TTCCATCTAGCCGAGCCATTCATTCCTTTCTATGAAAGAAAGATAAGGGG
Ziza.aquatica_KJ870999          TTCCATCTAGCCGAGCCATTCATTCCTTTCTATGAAAGAAAGATAAGGGG
Chik.aquatica_KR078265          TTCCATCTAGCCGAGCCATTCATTCCTTTCTATGAAAGAAAGATAAGGGG
Chik.mutica_KU696970            TTCCATCTAGCCGAGCCATTCATTCCTTTCTATGAAAGAAAGATAAGGGG
Potamophila                     TTCCATCTAGCCGAGCCATTCATTCCTTTCTATGAAAGAAAGATAAGGGG
Rhynchoryza_subulata_NC_016718  TTCCATCTAGCCGAGCCATTCATTCCTTTCTATGAAAGAAAGATAAGGGG
Microlaena                      TTCTATCTAGCCGAGCCATTCATTCCTTTCTATGAAAGAAAGATAAGGGG
Phyllostachys                   TTCCATCTAGCCGAGCCATTCATTCCTTTTTATGAAAGAAAGATAAGGGG

O.sativa.Indica_NC_008155       ACAGAAC-AAAAAAA---------------------ACAAATAAAGAAAC
O.nivara_NC_005973              ACAGAAC-AAAAAAA---------------------ACAAATAAAGAAAC
O.barthii_NC_027460             ACAGAAC-AAAAAAA---------------------ACAAATAAAGAAAC
O.glumipatula_NC_027461         ACAGAAC-AAAAAAA---------------------ACAAATAAAGAAAC
O.officinalis_NC_027463         ACAGAACAAAAAAAA---------------------ACAAATAAAGAAAC
O.punctata_NC_027676            ACAGAACAAAAAAAA---------------------ACAAATAAAGAAAC
O.australiensis_NC_024608       ACAGAAC-AAAAAAA---------------------ACAAATAAAGAAAC
O.brachyantha.134604bp          ACAGAACAAAAAAAA----------------------CAAATAAAGAAAC
Leersia                         ACAGAACAAAAAAAA----------------------CAAATAAAGAAAC
Ziza.latifolia_KT161956         ACAGAACAAAAAAAA----------------------CAAATAAAGAAAC
Ziza.aquatica_KJ870999          ACAGAACAAAAAAAA----------------------CAAATAAAGAAAC
Chik.aquatica_KR078265          ACAGAACAAAAAAAA----------------------CAAATAAAGAAAC
Chik.mutica_KU696970            ACAGAACAAAAAAAA----------------------CAAATAAAGAAAC
Potamophila                     ACAGAAGAAAAAAAA----------------------CAAATAAAGAAAC
Rhynchoryza_subulata_NC_016718  ACAGAACAAAAAAAA----------------------CAAATAAAGAAAC
Microlaena                      ACAGAACAAAGAAAANNNNNNNNNNNNNNNNNNNNNNNNNNNNNNNNNNN
Phyllostachys                   ACAGAACAAAGAAAA---------------------ACAAATAAAGAAAC

O.sativa.Indica_NC_008155       AAACGTATTCAATACGCAAAAGAAA----------------------AGA
O.nivara_NC_005973              AAACGTATTCAATACGCAAAAGAAA----------------------AGA
O.barthii_NC_027460             AAACGTATTCAATACGCAAAAGAAA----------------------AGA
O.glumipatula_NC_027461         AAACGTATTCAATACGCAAAAGAAA----------------------AGA
O.officinalis_NC_027463         AAACGTATTCAATACGCAAAAGAAAAGAGAGAGGAAAGCAAAAGGAGAGA
O.punctata_NC_027676            AAATGTATTCAATACGCAAAAGAAA----------------------AGA
O.australiensis_NC_024608       AAACGTATTCAATACGCAAAAGAAA----------------------AGA
O.brachyantha.134604bp          AAACATATTCAATAAGCAAAAGAAA----------------------AGA
Leersia                         AAACTTATTCAATAAGCAAAAGAAA----------------------AGA
Ziza.latifolia_KT161956         AAACGTATTCAATAAGCAAAAGGGG----------------------AGA
Ziza.aquatica_KJ870999          AAACGTATTCAATAAGCAAAAGGGG----------------------AGA
Chik.aquatica_KR078265          AAACGTATTCAATAAGCAAAAGGAG----------------------AGA
Chik.mutica_KU696970            AAACGTATTCAATAAGCAAAAGGAG----------------------AGA
Potamophila                     AAACGTATTCAATAAGCAAAAGGAG----------------------AGA
Rhynchoryza_subulata_NC_016718  AAACGTATTCAATAAGCAAAAGGGG----------------------GGA
Microlaena                      NNNNNNNNNNNNNAAGCAAAAGGAG----------------------AGA
Phyllostachys                   AAACGTATTCAATAAGCAAAAGGAG----------------------AGA

O.sativa.Indica_NC_008155       GAGAGGAAAGCAAAAGGAGAGAGAGGGATTCGAACCCTCGATAGTTCCTA
O.nivara_NC_005973              GAGAGGAAAGCAAAAGGAGAGAGAGGGATTCGAACCCTCGATAGTTCCTA
O.barthii_NC_027460             GAGAGGAAAGTAAAAGGAGAGAGAGGGATTCGAACCCTCGATAGTTCCTA
O.glumipatula_NC_027461         GAGAGGAAAGCAAAAGGAGAGAGAGGGATTCGAACCCTCGATAGTTCCTA
O.officinalis_NC_027463         GAGAGGAAAGCAAAAGGAGAGAGAGGGATTCGAACCCTCGATAGTTCCTA
O.punctata_NC_027676            GAGAGGAAAGCAAAAGGAGAGAGAGGGATTCGAACCCTCGATAGTTCCTA
O.australiensis_NC_024608       GAGAGGAAAGCAAAAGGAGAGAGAGGGATTCGAACCCTCGATAGTTCCTA
O.brachyantha.134604bp          GAGAGGAAAGCAAAAGGAGAGAGAGGGATTCGAACCCTCGATAGTTCCTA
Leersia                         GAG-GGAAAGCAAAAGGAGAGAGAGGGATTCGAACCCTCGATAGTTCATA
Ziza.latifolia_KT161956         GGG---AAAGCAAAAGGAGAGAGAGGGATTCGAACCCTCGATAGTTCCTA
Ziza.aquatica_KJ870999          GGG---AAAGCAAAAGGAGAGAGAGGGATTCGAACCCTCGATAGTTCCTA
Chik.aquatica_KR078265          GAG-GGGAAGCAAAAGGAGAGAGAGGGATTCGAACCCTCGATAGTTCCTA
Chik.mutica_KU696970            GAG-GGGAAGCAAAAGGAGAGAGAGGGATTCGAACCCTCGATAGTTCCTA
Potamophila                     GAGAGGAAAGCAAAAGGAGAGAGAGGGATTCGAACCCTCGATAGTTCCTA
Rhynchoryza_subulata_NC_016718  GGG---AAAGCAAAAGGAGAGAGAGGGATTCGAACCCTCGATAGTTCCTA
Microlaena                      GAG----------------------GGATTCGAACCCTCGATAGTTCCTA
Phyllostachys                   GAG----------------------GGATTCGAACCCTCGATAGTTCCTA

O.sativa.Indica_NC_008155       GAACTATACCGGTTTTCAAGACCGGAGCTATCAACCACTCAGCCATCTCT
O.nivara_NC_005973              GAACTATACCGGTTTTCAAGACCGGAGCTATCAACCACTCAGCCATCTCT
O.barthii_NC_027460             GAACTATACCGGTTTTCAAGACCGGAGCTATCAACCACTCAGCCATCTCT
O.glumipatula_NC_027461         GAACTATACCGGTTTTCAAGACCGGAGCTATCAACCACTCAGCCATCTCT
O.officinalis_NC_027463         GAACTATACCGGTTTTCAAGACCGGAGCTATCAACCACTCAGCCATCTCT
O.punctata_NC_027676            GAACTATACCGGTTTTCAAGACCGGAGCTATCAACCACTCAGCCATCTCT
O.australiensis_NC_024608       GAACTATACCGGTTTTCAAGACCGGAGCTATCAACCACTCAGCCATCTCT
O.brachyantha.134604bp          GAACTATACCGGTTTTCAAGACCGGAGCTATCAACCACTCAGCCATCTCT
Leersia                         GAACTATACCGGTTTTCAAGACCGGAGCTATCAACCACTCAGCCATCTCT
Ziza.latifolia_KT161956         AAACTATACCGGTTTTCAAGACCGGAGCTATCAACCACTCAGCCATCTCT
Ziza.aquatica_KJ870999          AAACTATACCGGTTTTCAAGACCGGAGCTATCAACCACTCAGCCATCTCT
Chik.aquatica_KR078265          GAACTATACCGGTTTTCAAGACCGGAGCTATCAACCACTCAGCCATCTCT
Chik.mutica_KU696970            GAACTATACCGGTTTTCAAGACCGGAGCTATCAACCACTCAGCCATCTCT
Potamophila                     GAACTATACCGGTTTTCAAGACCGGAGCTATCAACCACTCAGCCATCTCT
Rhynchoryza_subulata_NC_016718  GAACTATACCGGTTTTCAAGACCGGAGCTATCAACCACTCAGCCATCTCT
Microlaena                      AAACTATACCGGTTTTCAAGACCAGAGCTATCAACCACTCAGCCATCTCT
Phyllostachys                   AAACTATACCGGTTTTCAAGACCGGAGCTATCAACCACTCAGCCATCTCT

O.sativa.Indica_NC_008155       CCACAGCCTAATCCTTATTTTATTCCTACAAATAGAACATAGCCATACGA
O.nivara_NC_005973              CCACAGCCTAATCCTTATTTTATTCCTACAAATAGAACATAGCCATACGA
O.barthii_NC_027460             CCACAGCCTAATCCTTATTTTATTCCTACAAATAGAACATAGCCATACGA
O.glumipatula_NC_027461         CCACAGCCTAATCCTTATTTTATTCCTACAAATAGAACATAGCCATACGA
O.officinalis_NC_027463         CCACAGCCTAATCCTTATTTTATTCCTACAAATAGAACATAGCCATACGA
O.punctata_NC_027676            CCACAGCCTAATCCTTATTTTATTCCTACAAATAGAACATAGCCATACGA
O.australiensis_NC_024608       CCACAGCCTAATCCTTATTTTATTCCTACAAATAGAACATAGCCATACGA
O.brachyantha.134604bp          CCACAGCCCAATCCTTATTTTATTCCTACAAATAGAACATAGCCATATGA
Leersia                         CCACAGCCTAATCCTTATTTTATTCCTACAAATAGAACATAGCCATATGA
Ziza.latifolia_KT161956         CCACAGCCTAATCCCTATTTTATTCCTACAAGCAGAACATAGCTATATGA
Ziza.aquatica_KJ870999          CCACAGCCTAATCCCTATTTTATTCCTACAAGCAGAACATAGCTATATGA
Chik.aquatica_KR078265          CCACAGCCTAATCCCTATTTTATTCCTACAAGTAGAACATAGCTATATGA
Chik.mutica_KU696970            CCACAGCCTAATCCCTATTTTATTCCTACAAGTAGAACATAGCTATATGA
Potamophila                     CCACAGCCTAATCCCTATTTTATTCCTAAAAATAGAACATANNNATATGA
Rhynchoryza_subulata_NC_016718  CCACAGCCTAATCCCTATTTTATTCCTACAAGCAGAACATAGCTATATGA
Microlaena                      CCACAGGCTAATCCCTATTTTATTCCTACAAATAGAACATAGCCATATGA
Phyllostachys                   CCACAGCCTAATCCCTATTTTATTCCTACAAATAGAACATAGCCATATGA

O.sativa.Indica_NC_008155       AATGACTCACTAACCTCTAGAAACATCTCAAATACAAA-TCCCTTTTCGA
O.nivara_NC_005973              AATGACTCACTAACCTCTAGAAACATCTCAAATACAAA-TCCCTTTTCGA
O.barthii_NC_027460             AATGACTCACTAACCTCTAGAAACATCTCAAATACAAA-TCCCTTTTCGA
O.glumipatula_NC_027461         AATGACTCACTAACCTCTAGAAACATCTCAAATACAAA-TCCCTTTTCGA
O.officinalis_NC_027463         AATGACCCACTAACCTCTAGAAACATCTCAAATACAAA-TCCCTTTTCGA
O.punctata_NC_027676            AATGACCCACTAACCTCTAGAAACATCTCAAATATAAA-TCCCTTTTCGA
O.australiensis_NC_024608       AATGACCCACTAACCTCTAGAAACATCTCAAATACAAA-TCCCTTTTCGA
O.brachyantha.134604bp          AATGACCCACTAACCTCTAGAAATATCTCAAATACAAA-ACCCCTTTCGA
Leersia                         AATGAACCACTAACCTCTAGAAACATCTCAAATACAAA-CCCCCTTTCGA
Ziza.latifolia_KT161956         AATGATCCCCTAACCTCTAGAAACATCTCAAATACGAG-TCCCCTTTCGA
Ziza.aquatica_KJ870999          AATGCTCCCCTAACCTCTAGAAACATCTCAAATACGAG-TCCCCTTTCGA
Chik.aquatica_KR078265          AATGATCCACTAACCTCTAGAAACATCTCAAATACAAG-TCCCCTTTCGA
Chik.mutica_KU696970            AATGATCCACTAACCTCTAGAAACATCTCAAATACAAG-TCCCCTTTCGA
Potamophila                     AATGATCCACTAACCTCTAGAAACATCTCAAATACAAG-TCCCCTTTCGA
Rhynchoryza_subulata_NC_016718  AATGATCCACTAACCTCTAGAAACATCTCAAATACGAG-TCCCTTTTCGA
Microlaena                      AATGANNNNNNAACCTCTAGAAACATCTCAGATACAAA-CCCCCTTTNGA
Phyllostachys                   AATGATCTACTAACCTCTAGAAACATCTCAGATGCAAGTCCCCCTTTCGA

O.sativa.Indica_NC_008155       TATATTTCTGTATACTGTATCCATGTATACAGGATCCGC----------T
O.nivara_NC_005973              TATATTTCTGTATACTGTATCCATGTATACAGGATCCGC----------T
O.barthii_NC_027460             TATATTTCTGTATACTGTATCCATGTATACAGGATCCGC----------T
O.glumipatula_NC_027461         TATATTTCTGTATACTGTATCCATGTATACAGGATCCGC----------T
O.officinalis_NC_027463         TATATTTCTGTATACTGTATACATGGATACAGGATCCGC----------T
O.punctata_NC_027676            TATATTTCTGTATACTGTATACATGGATACAGGATCCGC----------T
O.australiensis_NC_024608       TATATTTCTGTATACTGTATACATGGATACAGGATCCGT----------T
O.brachyantha.134604bp          TATATCTCTGTATACTGTATACATGGATACAGGATCCGC----------T
Leersia                         TATATCTCTGTATACTGTATACATGGATACAGGATCCGCTATATATGCTT
Ziza.latifolia_KT161956         TATATCTCTGTATACTGTATACATGGATACAGGATTCGC----------T
Ziza.aquatica_KJ870999          TATATCTCTGTATACTGTATACATGGATACAGGATTCGC----------T
Chik.aquatica_KR078265          TATATCTCTGTATACTGTATACATGGATACAGGATCCGC----------T
Chik.mutica_KU696970            TATATCTCTGTATACTGTATACATGGATACAGGATCCGC----------T
Potamophila                     TATATCTCTGTATACTGTATACATGGATACAGGATCCGC----------T
Rhynchoryza_subulata_NC_016718  TATATCTCTGTATACTGTATACATGGATACAGGATCCGC----------T
Microlaena                      TATATCTCTGTATACTGTATACATGGATACAGGATCCCC----------T
Phyllostachys                   TATATCTCTGTATACTGTATAGACGGATACAGGATCCGC----------T

O.sativa.Indica_NC_008155       ATATCCGCTTGTGAAATAAAG----CATAAAACCCCCTCAACCCCATATC
O.nivara_NC_005973              ATATCCGCTTGTGAAATAAAG----CATAAAACCCCCTCAACCCCATATC
O.barthii_NC_027460             ATATCCGCTTGTGAAATAAAG----CATAAAACCCCCTCAACCCCATATC
O.glumipatula_NC_027461         ATATCTGCTTGTGAAATAAAG----CATAAAACCCCCTCAACCCCATATC
O.officinalis_NC_027463         ATATCTGCTTGTGAAATAAAG----CATAAAACCCCCTCAACCCCATATC
O.punctata_NC_027676            ATATCTGCTTGTGAAATAAAG----CATAAAACCCCCTCAACCCCATATC
O.australiensis_NC_024608       ATATCTGCTTGTGAAATAAAG----AATAAAACCCCCTCAACCCCATATC
O.brachyantha.134604bp          ATATCTGCTTGTGAAATAAAG--CATAAAACCCTCTCTCAACCCCATATC
Leersia                         ATATCTGCTTGTGAAATAAAG----AAGAAAACCCCTTCAACCCCATATT
Ziza.latifolia_KT161956         ATATCTGCTTGTGAAATAAAG----AATAAACCCCCTCCA-CCCCATATC
Ziza.aquatica_KJ870999          ATATCTGCTTGTGAAATAAAG----AATAAACCCCCTCCA-CCCCATATC
Chik.aquatica_KR078265          ATATCTGCTTGTGAAATAAAG----AATAAACCCCCCTCAGCCCCATATC
Chik.mutica_KU696970            ATATCTGCTTGTGAAATAAAG----AATAAACCCCCCTCAGCCCCATATC
Potamophila                     ATATCTGCTTGTGAAATAAAG----AAGAAACCCCCCTCAACCCCATACC
Rhynchoryza_subulata_NC_016718  ATATCTGTTTGTGAAATAAAG----AATAAACCCCCCTCAACCCCATATC
Microlaena                      ATATCCACTTGTGAAATAAAG----AANNNNNNNNNNNNNNNNNNNNNNN
Phyllostachys                   ATATCCGCTTGTGAAATAAAGACTAAAGCCCCTCCCCTCAACCCCATATC

O.sativa.Indica_NC_008155       CAAATAAAAAAAGTGGTGAGTAATAAGTTTTAAAGAGAAGAATCAATGGA
O.nivara_NC_005973              CAAATAAAAAAAGTGGTGAGTAATAAGTTTTAAAGAGAAGAATCAATGGA
O.barthii_NC_027460             CAAATAAAAAAAGTGGTGAGTAATAAGTTTTAAAGAGAAGAATCAATGGA
O.glumipatula_NC_027461         CAAATAAAAAAAGTGGTGAGTAATAAGTTTTAAAGAGAAGAATCAATGGA
O.officinalis_NC_027463         CAAATAAAAAAAGTGGTGAGTAATAAGTTTTAAAGAGAAGAATCAATGGA
O.punctata_NC_027676            CAAAT-AAAAAAGTGGTGAGTAATAAGTTTTAAAGAGAAGAATCAATGGA
O.australiensis_NC_024608       CAAATAAAAAAAGTGGTGAGTAATAAGTTTTAAAGAGAAGAATCAATGGA
O.brachyantha.134604bp          C-----AAAAAAGTGGTGAGTAATAAGTTTTAAAGAGAAGAATCAATGGA
Leersia                         CAA---AAAAAAGTGATGAGTAATAAGTTTTAAAGAGAAGAATCAATGGA
Ziza.latifolia_KT161956         CAAATAAAAAAAGTGATGAGTAATTAGTTTTAAAGAGAAGAATCAATGGA
Ziza.aquatica_KJ870999          CAAATAAAAAAAGTGATGAGTAATTAGTTTTAAAGAGAAGAATCAATGGA
Chik.aquatica_KR078265          CAAATAAAAAAAGTGGTGAGTAATAAGTTTTAAAGAGAAGAATCAATGGA
Chik.mutica_KU696970            CAAATAAAAAAAGTGGTGAGTAATAAGTTTTAAAGAGAAGAATCAATGGA
Potamophila                     CAAATAAAAAAAGTGGTGAGTAATAAGTTTTAAAGAGAAGAATCAATGGA
Rhynchoryza_subulata_NC_016718  CAAATAAAAAAAGTGGTGAGTAATAAGCTTTAAAGAGAAGAATCAATGGA
Microlaena                      NNNNNNNAAAAGGTAGTAAGTAATAAGTTTTAAAGAGAAGAATCAATGGA
Phyllostachys                   CAAATAAAAAAGGTGGTAAGTAATAAGTTTTAAAGAGAAGAATCAATGGA

O.sativa.Indica_NC_008155       TTCATGATTAAACCCCTCCTACTTCTTGTATTTTATTACAATTTTGATTA
O.nivara_NC_005973              TTCATGATTAAACCCCTCCTACTTCTTGTATTTTATTACAATTTTGATTA
O.barthii_NC_027460             TTCATGATTAAACCCCTCCTACTTCTTGTATTTTATTACAATTTTGATTA
O.glumipatula_NC_027461         TTCATGATTAAACCCCTCCTACTTCTTGTATTTTATTACAATTTTGATTA
O.officinalis_NC_027463         TTCATGATTAAACCCCTCCTACTTCTTGTATTTTATTACAATTTTGATTA
O.punctata_NC_027676            TTCATGATTAAACCCCTCCTACTTCTTGTATTTTATTACAATTTTGATTA
O.australiensis_NC_024608       TTCATGATTAAACCCCTCCTACTTCTTGTATTTTATTACAATTTTGATTA
O.brachyantha.134604bp          TTCATGATTAAACCCCTCCTACTTCTTGTATTTTATTACAATTTTGATTA
Leersia                         TTCATGATTAAACCCCTCCTACTTCTTGTATTTTATTACAATATTGATTA
Ziza.latifolia_KT161956         TTCATGATTAAACCCCTCCTACTTCTTGTATTTTATTACAATTTTGATTA
Ziza.aquatica_KJ870999          TTCATGATTAAACCCCTCCTACTTCTTGTATTTTATTACAATTTTGATTA
Chik.aquatica_KR078265          TTCATGATTAAACCCCTCCTACTTCTTGTATTTTATTACAATTTTGATTA
Chik.mutica_KU696970            TTCATGATTAAACCCCTCCTACTTCTTGTATTTTATTACAATTTTGATTA
Potamophila                     TTCATGATTAAACCCCTCCTACTTCTTGTATTTTATTACAATTTTGATTA
Rhynchoryza_subulata_NC_016718  TTCATGATTAAACCCCTCCTACTTCTTGTATTTTATTACAATTTTGATTA
Microlaena                      TTCATGATTAAACCCCTCCTACTTTTTGTATTTTATTACAATTTTGGTTA
Phyllostachys                   TTCATGATTAAACCCCTCCTACTTCTTGTATTTTATTACAATTTTGGTTA

O.sativa.Indica_NC_008155       AGTGAGGGATCAAATATAATATGTAGTCAACTTTATTTGATGGTAACTTG
O.nivara_NC_005973              AGTGAGGGATCAAATATAATATGTAGTCAACTTTATTTGATGGTAACTTG
O.barthii_NC_027460             AGTGAGGGATCAAATATAATATGTAGTCAACTTTATTTGATGGTAACTTG
O.glumipatula_NC_027461         AGTGAGGGATCAAATATAATATGTAGTCAACTTTATTTGATGGTAACTTG
O.officinalis_NC_027463         AGTGAGGGATCAAATATAATATGTAGTCAACTTTATTTGATGGTAACTTG
O.punctata_NC_027676            AGTGAGGGATCAAATATAATATGTAGTCAACTTTATTTGATGGTAACTTG
O.australiensis_NC_024608       AGTGAGGGATCAAATATAATATGTAGTCAACTTTATTTGATGGTAGCTTG
O.brachyantha.134604bp          AGTGAGGGATCAAATATAATATGTAGTCAACTTTATTTGATGGTAGCTTG
Leersia                         AGTGAGGGATCAAATATAATATGTAGTCAACTTTATTTGATGGTAGCTTG
Ziza.latifolia_KT161956         AGTGAGGGATCAAATATAATATGTAGTCAACTTTATTTGATGGTAGCTTG
Ziza.aquatica_KJ870999          AGTGAGGGATCAAATATAATATGTAGTCAACTTTATTTGATGGTAGCTTG
Chik.aquatica_KR078265          AGTGAGGGATCAAATATAATATGTAGTCAACTTTATTTGATGGTAGCTTG
Chik.mutica_KU696970            AGTGAGGGATCAAATATAATATGTAGTCAACTTTATTTGATGGTAGCTTG
Potamophila                     AGTGAGGGATCAAATATAATATGTAGTCAACTTTATTTGATGGTAGCTTG
Rhynchoryza_subulata_NC_016718  AGTGAGGGATCAAATATAATATGTAGTCAACTTTATTTGATGGTAGCTTG
Microlaena                      AGTGAGGGATCAAATATAATATGTAGTCAACTTTATTTGATAGTAGCTTG
Phyllostachys                   AGTGAGGGATCA-----AATATGTAGTCAACTTTATTTGATGGTAGCTTG

O.sativa.Indica_NC_008155       GAGGATTAGAAATATGACTATTGCTTTCCAATTAGCTGTTTTTGCATTAA
O.nivara_NC_005973              GAGGATTAGAAATATGACTATTGCTTTCCAATTAGCTGTTTTTGCATTAA
O.barthii_NC_027460             GAGGATTAGAAATATGACTATTGCTTTCCAATTAGCTGTTTTTGCATTAA
O.glumipatula_NC_027461         GAGGATTAGAAATATGACTATTGCTTTCCAATTAGCTGTTTTTGCATTAA
O.officinalis_NC_027463         GAGGATTAGAAATATGACTATTGCTTTCCAATTAGCTGTTTTTGCATTAA
O.punctata_NC_027676            GAGGATTAGAAATATGACTATTGCTTTCCAATTAGCTGTTTTTGCATTAA
O.australiensis_NC_024608       GAGGATTAGAAATATGACTATTGCTTTCCAATTAGCTGTTTTTGCATTAA
O.brachyantha.134604bp          GAGGATTAGAAATATGACTATTGCTTTCCAATTTGCTGTTTTTGCATTAA
Leersia                         GAGGATTAGAAATATGACTATTGCTTTCCAATTAGCTGTTTTTGCATTAA
Ziza.latifolia_KT161956         GAGGATTAGAAATATGACTATTGCTTTCCAATTAGCTGTTTTTGCATTAA
Ziza.aquatica_KJ870999          GAGGATTTGAAATATGACTATTGCTTTCCAATTAGCTGTTTTTGCATTAA
Chik.aquatica_KR078265          GAGGATTAGAAATATGACTATTGCTTTCCAATTAGCTGTTTTTGCATTAA
Chik.mutica_KU696970            GAGGATTAGAAATATGACTATTGCTTTCCAATTAGCTGTTTTTGCATTAA
Potamophila                     GAGGATTAGAAATATGACTATTGCTTTCCAATTAGCTGTTTTTGCATTAA
Rhynchoryza_subulata_NC_016718  GAGGATTAGAAATATGACTATTGCTTTCCAATTAGCTGTTTTTGCATTAA
Microlaena                      GAGAATTAGAAATATGACTATTGCTTTCCAATTAGCTGTTTTTGCATTAA
Phyllostachys                   GAGGATTAGAAATATGACTATTGCTTTCCAATTAGCTGTTTTTGCATTAA

O.sativa.Indica_NC_008155       TTGTGACTTCCTCAGTCTTAGTCATTAGTGTACCCCTTGTATTTGCTTCT
O.nivara_NC_005973              TTGTGACTTCCTCAGTCTTAGTCATTAGTGTACCCCTTGTATTTGCTTCT
O.barthii_NC_027460             TTGTGACTTCCTCAGTCTTAGTCATTAGTGTACCCCTTGTATTTGCTTCT
O.glumipatula_NC_027461         TTGTGACTTCCTCAGTCTTAGTCATTAGTGTACCCCTTGTATTTGCTTCT
O.officinalis_NC_027463         TTGTGACTTCCTCAGTCTTAGTCATTAGTGTACCCCTTGTATTTGCTTCT
O.punctata_NC_027676            TTGTGACTTCCTCAGTCTTAGTCATTAGTGTACCCCTTGTATTTGCTTCT
O.australiensis_NC_024608       TTGTGACTTCTTCAGTCTTAGTCATTAGTGTACCCCTTGTATTTGCTTCT
O.brachyantha.134604bp          TTGTGACTTCCTCAGTCTTAGTCATTAGTGTACCCCTTGTATTTGCTTCT
Leersia                         TTGTGACTTCCTCAGTCTTAGTCATTAGTGTACCCCTTGTATTTGCTTCT
Ziza.latifolia_KT161956         TTGCGACTTCCTCAGTCTTAGTCATTAGTGTACCCCTTGTATTTGCTTCT
Ziza.aquatica_KJ870999          TTGCGACTTCCTCAGTCTTAGTCATTAGTGTACCCCTTGTATTTGCTTCT
Chik.aquatica_KR078265          TTGCGACTTCCTCAGTCTTAGTCATTAGTGTACCCCTTGTATTTGCTTCT
Chik.mutica_KU696970            TTGCGACTTCCTCAGTCTTAGTCATTAGTGTACCCCTTGTATTTGCTTCT
Potamophila                     TTGCGACTTCCTCAGTCTTAGTCATTAGTGTACCCCTTGTATTTGCTTCT
Rhynchoryza_subulata_NC_016718  TTGCGACTTCCTCAGTCTTAGTCATTAGTGTACCCCTTGTATTTGCTTCT
Microlaena                      TTGCGACTTCCTCAGTCTTAGTCATTAGTGTACCCCTTGTATTTGCTTCT
Phyllostachys                   TTGCGACTTCCTCAGTGTTAGTAATTAGTGTACCCCTTGTATTTGCTTCT

O.sativa.Indica_NC_008155       CCTGATGGTTGGTCAAACAATAAAAACGTTGTATTTTCCGGTACATCATT
O.nivara_NC_005973              CCTGATGGTTGGTCAAACAATAAAAACGTTGTATTTTCCGGTACATCATT
O.barthii_NC_027460             CCTGATGGTTGGTCAAACAATAAAAACGTTGTATTTTCCGGTACATCATT
O.glumipatula_NC_027461         CCTGATGGTTGGTCAAACAATAAAAACGTTGTATTTTCCGGTACATCATT
O.officinalis_NC_027463         CCTGATGGTTGGTCAAACAATAAAAACGTTGTATTTTCCGGTACATCATT
O.punctata_NC_027676            CCTGATGGTTGGTCAAACAATAAAAACGTTGTATTTTCCGGTACATCATT
O.australiensis_NC_024608       CCTGATGGTTGGTCAAACAATAAAAACGTTGTATTTTCCGGTACATCATT
O.brachyantha.134604bp          CCTGATGGTTGGCCAAATAATAAAAACGTTGTATTTTCCGGTACATCATT
Leersia                         CCTGATGGTTGGTCAAATAATAAAAACGTTGTATTTTCCGGTACATCATT
Ziza.latifolia_KT161956         CCTGATGGTTGGTCAAATAATAAAAACGTTGTATTTTCCGGTACATCATT
Ziza.aquatica_KJ870999          CCTGATGGTTGGTCAAATAATAAAAACGTTGTATTTTCCGGTACATCATT
Chik.aquatica_KR078265          CCTGATGGTTGGTCAAATAACAAAAACGTTGTATTTTCCGGTACATCATT
Chik.mutica_KU696970            CCTGATGGTTGGTCAAATAACAAAAACGTTGTATTTTCCGGTACATCATT
Potamophila                     CCTGATGGTTGGTCAAATAATAAAAACGTTGTATTTTCCGGTACATCATT
Rhynchoryza_subulata_NC_016718  CCTGATGGTTGGTCAAATAATAAAAACGTTGTATTTTCCGGTACATCATT
Microlaena                      CCTGATGGTTGGTCAAATAATAAAAACGTTGTATTTTCTGGTACATCATT
Phyllostachys                   CCTGATGGTTGGTCAAATAATAAAAACGTTGTATTTTCCGGTACATCATT

O.sativa.Indica_NC_008155       ATGGATTGGACTGGTCTTTCTGGTAGCTATTCTAAATTCTCTCATTTCTT
O.nivara_NC_005973              ATGGATTGGACTGGTCTTTCTGGTAGCTATTCTAAATTCTCTCATTTCTT
O.barthii_NC_027460             ATGGATTGGACTGGTCTTTCTGGTAGCTATTCTAAATTCTCTCATTTCTT
O.glumipatula_NC_027461         ATGGATTGGACTGGTCTTTCTGGTAGCTATTCTAAATTCTCTCATTTCTT
O.officinalis_NC_027463         ATGGATTGGACTAGTCTTTCTGGTAGCTATTCTAAATTCTCTCATTTCTT
O.punctata_NC_027676            ATGGATTGGACTAGTCTTTCTGGTAGCTATTCTAAATTCTCTCATTTCTT
O.australiensis_NC_024608       ATGGATTGGACTAGTCTTTCTGGTAGCTATTCTAAATTCTCTCATTTCTT
O.brachyantha.134604bp          ATGGATTGGACTAGTCTTTCTGGTAGCTATTCTAAATTCTCTCATTTCTT
Leersia                         ATGGATTGGACTAGTCTTTCTGGTAGCTATTCTAAATTCTCTCATTTCTT
Ziza.latifolia_KT161956         ATGGATTGGACTAGTCTTTCTGGTAGCTATTCTAAATTCTCTCATTTCTT
Ziza.aquatica_KJ870999          ATGGATTGGACTAGTCTTTCTGGTAGCTATTCTAAATTCTCTCATTTCTT
Chik.aquatica_KR078265          ATGGATTGGACTAGTCTTTCTGGTAGCTATTCTAAATTCTCTCATTTCTT
Chik.mutica_KU696970            ATGGATTGGACTAGTTTTTCTGGTAGCTATTCTAAATTCTCTCATTTCTT
Potamophila                     ATGGATTGGACTAGTCTTTCTGGTAGCTATTCTAAATTCTCTCATTTCTT
Rhynchoryza_subulata_NC_016718  ATGGATTGGACTAGTCTTTCTGGTAGCTATTCTAAATTCTCTCATTTCTT
Microlaena                      ATGGATTGGACTAGTCTTTCTGGTAGCTATTCTGAATTCTCTCATTTCTT
Phyllostachys                   ATGGATTGGACTAGTCTTTCTGGTAGCTATTCTGAATTCTCTCATTTCTT

O.sativa.Indica_NC_008155       AAATGTGTTTAGTATT------TAGTAGCCCGATACAAAAT-AAAAAA--
O.nivara_NC_005973              AAATGTGTTTAGTATT------TAGTAGCCCGATACAAAAT-AAAAAA--
O.barthii_NC_027460             AAATGTGTTTAGTATT------TAGTAGCCCGATACAAAAT-AAAAAA--
O.glumipatula_NC_027461         AAGTGTGTTTAGTATT------TAGTAGCCCGATACAAAAT-AAAAAA--
O.officinalis_NC_027463         AAATGTGTTTAGTATT------TAGTAGCCCGATACAAAAT-AAAAAA--
O.punctata_NC_027676            AAATGTGTTTAGTATT------TAGTAGCCCGATACAAA---AAAAAA--
O.australiensis_NC_024608       AAATGTGTTTAGTATT------TAGTAGCCCGATACAAAAT-AAAAAA--
O.brachyantha.134604bp          AAATGTGTTTAGTATT------TAGTAACCCGATACAAAAT-AAAAAA--
Leersia                         AAA-----TTAGTATT------TAGTAGCCCGATACAAAAT-AAAAAAAA
Ziza.latifolia_KT161956         AAATGTGTTTAGTATTTAGTAGTAGTAGCCCGATACAAAATAAAAAAAAA
Ziza.aquatica_KJ870999          AAATGTGTTTAGTATTTAGTAGTAGTAGCCCGATACAAAAT-AAAAAAAA
Chik.aquatica_KR078265          AAATGTGTTTAGTATT------TAGTAGCCCGATACAAAAT-AAAAAAAA
Chik.mutica_KU696970            AAATGTGTTTAGTATT------TAGTAGCCCGATACAAAAT--AAAAAAA
Potamophila                     AAATGTGTTTAGTATT------TAGTAGCCCGATACAAAAT-AAAAAA--
Rhynchoryza_subulata_NC_016718  AAATGTGTTTAGTATT------TAGTAGCCCGATACAAAAT-AAAAAA-A
Microlaena                      AAATTTGTTTAGTATT------TAGTAGCCCCATACAAAAT-AAATAA--
Phyllostachys                   AAATTTGTTTAGTATT------TAGTAGCCCGATACAAAAT-AAATAAAA

O.sativa.Indica_NC_008155       GGGCCGTTT----------ATTCGGATTGTGAGACGCATTAAAATGCAAT
O.nivara_NC_005973              GGGCCGTTT----------ATTCGGATTGTGAGACGCATTAAAATGCAAT
O.barthii_NC_027460             GGGCCGTTT----------ATTCGGATTGTGAGACGCATTAAAATGCAAT
O.glumipatula_NC_027461         GGGCCGTTT----------ATTCGGATTGTGAGACGCATTAAAATGCAAT
O.officinalis_NC_027463         GGGCCGTTT----------ATTCGGATTGTGAGACGCATTAAAATGCAAT
O.punctata_NC_027676            GGGCCATTT----------ATTCGGATTGTGAGACGCATTAAAATGCAAT
O.australiensis_NC_024608       GGGCCGTTT----------ATTCGGATTGTGAGACGCATTAAAATGCAAT
O.brachyantha.134604bp          AGGCCATTTCGTCGAAAAAATTCGGATTGTGAGACGCATTAAAATGCAAT
Leersia                         AGGCCATTTCGTCGAAAAAATTCGGATTGTGAGACGCATTAAAATGCAAT
Ziza.latifolia_KT161956         AGGCCATTTCGTCGAAAAAATTCGGATTGTGAGACGCATTAAAATGCAAT
Ziza.aquatica_KJ870999          AGGCCATTTCGTCG-AAAAATTCGGATTGTGAGACGCATTAAAATGCAAT
Chik.aquatica_KR078265          AAGCCATTTCGTCGAAAAAATGCGGATTGTGAGACGCATTAAAATGCAAT
Chik.mutica_KU696970            AAGCCATTTCGTCGAAAAAATGCGGATTGTGAGACGCATTAAAATGCAAT
Potamophila                     ----------NNNNNNNNNATTCGGATTGTGAGACGCATTAAAATGCAAT
Rhynchoryza_subulata_NC_016718  AGGCCATTTCGTCGAAAAAATTCGGATTGTGAGACACATTAAAATGCAAT
Microlaena                      ----------NNNNNNNNNATTAGGATTGTGCAACGCATTAAAATGCAAT
Phyllostachys                   AGGCCATTTCTTCGAAAAAATTGGAATTGTGAGACGCATTAAAATGCAAT

O.sativa.Indica_NC_008155       TTGCGC--------------------CCCGAATTGATTGACAGACAATTA
O.nivara_NC_005973              TTGCGC--------------------CCCGAATTGATTGACAGACAATTA
O.barthii_NC_027460             TTGCGC--------------------CCCGAATTGATTGACAGACAATTA
O.glumipatula_NC_027461         TTGCGC--------------------CCCGAATTGATTGACAGACAATTA
O.officinalis_NC_027463         TTGCGG--------------------CCCGAATTGATTGACAGACAATTA
O.punctata_NC_027676            TTGCGG--------------------CCCGAATTGATTGACAGACAATTA
O.australiensis_NC_024608       TTGCGG--------------------CCCGAATTGATTGACAGACAATTA
O.brachyantha.134604bp          TTGCGG--------------------CCCGAATTGATTGACAGACAATTA
Leersia                         TTGCGG--------------------TCCGAATTGATTGACAGACAATTA
Ziza.latifolia_KT161956         TTGCGT--------------------TCCGAATTGATTGACAGACATCCG
Ziza.aquatica_KJ870999          TTGCGT--------------------TCCGAATTGATTGACAGACATCCG
Chik.aquatica_KR078265          TTGCGTTCCGAATTGATTGACAGACATCCGAATTGATTGACAGACATCCG
Chik.mutica_KU696970            TTGCGT--------------------TCCGAATTGATTGACAGACATCCG
Potamophila                     TTGCGT--------------------TCCGAATTGATTGACAGACAATTA
Rhynchoryza_subulata_NC_016718  TTGCGT--------------------TCCGAATTGATTGACAGACATCCG
Microlaena                      TTGCGT--------------------CCCGNNNNNNNNNNNNNNNAATTG
Phyllostachys                   TTGCGT--------------------TCCGAATTGCTACCTCTTCTCTTT

O.sativa.Indica_NC_008155       AATTA---------------------------------------------
O.nivara_NC_005973              AATTA---------------------------------------------
O.barthii_NC_027460             AATTA---------------------------------------------
O.glumipatula_NC_027461         AATTA---------------------------------------------
O.officinalis_NC_027463         AATTA---------------------------------------------
O.punctata_NC_027676            AATTA---------------------------------------------
O.australiensis_NC_024608       AATTA---------------------------------------------
O.brachyantha.134604bp          --------------------------------------------------
Leersia                         --------------------------------------------------
Ziza.latifolia_KT161956         AATTG------------------------------ATTGACAGACAATTA
Ziza.aquatica_KJ870999          AATTG------------------------------ATTGACAGACAATTA
Chik.aquatica_KR078265          AATTG------------------------------ATTGACAGACAATTA
Chik.mutica_KU696970            AATTG------------------------------ATTGACAGACAATTA
Potamophila                     ---------------------------------------------AATTA
Rhynchoryza_subulata_NC_016718  AATTG------------------------------ATTGACAGACAATTA
Microlaena                      AATTA---------------------------------------------
Phyllostachys                   CATTATTATGAAATTTCATTGCCATTAGAATATTGATTGACAGACAA-TT

O.sativa.Indica_NC_008155       ATAAAAAGAAAACTC-----AAATAGAAAATGAAACGGTCGACCCAGACA
O.nivara_NC_005973              ATAAAAAGAAAACTC-----AAATAGAAAATGAAACGGTCGACCCAGACA
O.barthii_NC_027460             ATAAAAAGAAAACTC-----AAATAGAAAATGAAACGGTCGACCCAGACA
O.glumipatula_NC_027461         ATAAAAAGAAAACTC-----AAATAGAAAATGAAACGGTCGACCCAGACA
O.officinalis_NC_027463         ATAAAAAGAAAACTC-----AAATAGAAAATGAAACGGTCGACCCAGACA
O.punctata_NC_027676            ATAAAAAGAAAACTC-----AAATAGAAAATGAAACGGTCGACCCAGACA
O.australiensis_NC_024608       ATAAAAAGAAAACTC-----AAATAGAAAATGAAACGGTCGACCCAGACA
O.brachyantha.134604bp          ATAAAAAGAAAACGA-----AAATAGAAAATGAAACGGTCGACCCAGACA
Leersia                         ATAAAAAGAAAACTC-----AAATAGAAAATGAAACGGTCGACCCAGACA
Ziza.latifolia_KT161956         ATAAAAAGAAAACTC-----TAATAGAAAATGAAACGGTCGACCCAGACA
Ziza.aquatica_KJ870999          ATAAAAAGAAAACTC-----TAATAGAAAATGAAACGGTCGACCCAGACA
Chik.aquatica_KR078265          ATAAAAAGAAAATTC-----TAATAGAAAATGAAACGGTCGACCCAGACA
Chik.mutica_KU696970            ATAAAAAGAAAATTC-----TAATAGAAAATGAAACGGTCGACCCAGACA
Potamophila                     ATAAAAAGAAAACTC-----TAATAGAAAATGAAACGGTCGACCCAGACA
Rhynchoryza_subulata_NC_016718  ATAAAAAGAAAACTC-----TAATAGAAAATGAAACGGTCGACCCAGACA
Microlaena                      ATAAAAAGAAAACTC-----TAATAGAAAGTGAAACGGTCGACCCAGCCA
Phyllostachys                   AAAAAAAGAAAACTCTAATATAATAGAAAATGAAACGGTCGACCCAGACA

O.sativa.Indica_NC_008155       TAGACGGTCGACCCAGGCGG-----ATATACCCTATAAAATATAGGACGT
O.nivara_NC_005973              TAGACGGTCGACCCAGGCGGATATAATATACCCCATAAAATATAGGACGT
O.barthii_NC_027460             TAGACGGTCGACCCAGGCGG-----ATATACCCTATAAAATATAGGACGT
O.glumipatula_NC_027461         TAGACGGTCGACCCAGGCGG-----ATATACCCTATAAAATATAGGACGT
O.officinalis_NC_027463         TAGACGGTCGACCCAGGCGG-----ATATACCCTATAAAATATAGGACGT
O.punctata_NC_027676            TAGACGGTCGACCCAGGCGG-----ATATACCCTATAAAATATAGGACGT
O.australiensis_NC_024608       TAGACGGTCGACCCAGGCGG-----ATATACCCTATAAAATATAGGACGT
O.brachyantha.134604bp          TAGACGGTCGACCCAGGCGG-----ATATACCCTATAAAATATAGGACGT
Leersia                         TAGACGGTCGACCCAGGCGG-----ATATATCCTATAAAATATAGGACGT
Ziza.latifolia_KT161956         TAGACGGTCGACCCAGGCAG-----ATATACCCTATAAAATATAGGATGT
Ziza.aquatica_KJ870999          TAGACGGTCGACCCAGGCGG-----ATATACCCTCTAAAATAGAGGATGT
Chik.aquatica_KR078265          TAGACGGTCGACCCAGGCGG-----ATATACCCTATAAAATATAGGACGT
Chik.mutica_KU696970            TAGACGGTCGACCCAGGCGG-----ATATACCCTATAAAATATAGGACGT
Potamophila                     TAGATGGTCGACCCAGGCGG-----ATATACCCTATAAAATATAGGACGT
Rhynchoryza_subulata_NC_016718  TAGACGGTCGACCCAGGCGG-----ATATACCCTATAAAATATAGGATGT
Microlaena                      TAGACGGTCGACCCAGGCGT-----ATATACCCTATAAAATANNNNNCGT
Phyllostachys                   TAGACGGTCGACCCAGGCGG-----ATATACCCTATAAAATATATCCCGT

O.sativa.Indica_NC_008155       AGCGAGCGTAGTTCAATGGTAAAACATCTCCTTGCCAAGGAGAAGATACG
O.nivara_NC_005973              AGCGAGCGTAGTTCAATGGTAAAACATCTCCTTGCCAAGGAGAAGATACG
O.barthii_NC_027460             AGCGAGCGTAGTTCAATGGTAAAACATCTCCTTGCCAAGGAGAAGATACG
O.glumipatula_NC_027461         AGCGAGCGTAGTTCAATGGTAAAACATCTCCTTGCCAAGGAGAAGATACG
O.officinalis_NC_027463         AGCGAGCGTAGTTCAATGGTAAAACATCTCCTTGCCAAGGAGAAGATACG
O.punctata_NC_027676            AGCGAGCGTAGTTCAATGGTAAAACATCTCCTTGCCAAGGAGAAGATACG
O.australiensis_NC_024608       AGCGAGCGTAGTTCAATGGTAAAACATCTCCTTGCCAAGGAGAAGATACG
O.brachyantha.134604bp          AGCGAGCGTAGTTCAATGGTAAAACATCTCCTTGCCAAGGAGAAGATACG
Leersia                         AGCGAGCGTAGTTCAATGGTAAAACATCTCCTTGCCAAGGAGAAGATACG
Ziza.latifolia_KT161956         AGCGAGCGTAGTTCAATGGTAAAACATCTCCTTGCCAAGGAGAAGATACG
Ziza.aquatica_KJ870999          AGCGAGCGTAGTTCAATGGTAAAACATCTCCTTGCCAAGGAGAAGATACG
Chik.aquatica_KR078265          AGCGAGCGTAGTTCAATGGTAAAACATCTCCTTGCCAAGGAGAAGATACG
Chik.mutica_KU696970            AGCGAGCGTAGTTCAATGGTAAAACATCTCCTTGCCAAGGAGAAGATACG
Potamophila                     AGCGAGCGTAGTTCAATGGTAAAACATCTCCTTGCCAAGGAGAAGATACG
Rhynchoryza_subulata_NC_016718  AGCGAGCGTAGTTCAATGGTAAAACATCTCCTTGCCAAGGAGAAGATACG
Microlaena                      AGCGAGCGTAGTTCAATGGTACGACATCTCCTTGCCAAGGAGAAGATACG
Phyllostachys                   AGCGAGCGTAGTTCAATGGTAAAACATCTCCTTGCCAAGGAGAAGATACG

O.sativa.Indica_NC_008155       GGTTCGATTCCCGCCGCTCGCCAGCTTAATTTAGTAAGGTACTATGATAA
O.nivara_NC_005973              GGTTCGATTCCCGCCGCTCGCCAGCTTAATTTAGTAAGGTACTATGATAA
O.barthii_NC_027460             GGTTCGATTCCCGCCGCTCGCCAGCTTAATTTAGTAAGGTACTATGATAA
O.glumipatula_NC_027461         GGTTCGATTCCCGCCGCTCGCCAGCTTAATTTAGTAAGGTACTATGATAA
O.officinalis_NC_027463         GGTTCGATTCCCGCCGCTCGCCAGCTTAATTTAGTAAGGTACTATGATAA
O.punctata_NC_027676            GGTTCGATTCCCGCCGCTCGCCAGCTTAATTTAGTAAGGTACTATGATAA
O.australiensis_NC_024608       GGTTCGATTCCCGCCGCTCGCCAGCTTAATTTAGTAAGGTACTATGATAA
O.brachyantha.134604bp          GGTTCGATTCCCGCCGCTCGCCAGCTTAATTTCGTAAGGTACTATGATAA
Leersia                         GGTTCGATTCCCGCCGCTCGCCAGCTTAATTTCGTAAGGTACTATGATAA
Ziza.latifolia_KT161956         GGTTCGATTCCCGCCGCTCGCCAGCTTAATTTCGTAAGGTACTATGATAA
Ziza.aquatica_KJ870999          GGTTCGATTCCCGCCGCTCGCCAGCTTAATTTCGTAAGGTACTATGATAT
Chik.aquatica_KR078265          GGTTCGATTCCCGTCGCTCGCCAGCTTAATTTCGTAAGGTACTATGATAA
Chik.mutica_KU696970            GGTTCGATTCCCGTCGCTCGCCAGCTTAATTTCGTAAGGTACTATGATAA
Potamophila                     GGTTCGATTCCCGCCGCTCGCCAGCTTAATTTCGTAAGGTACTATGATAA
Rhynchoryza_subulata_NC_016718  GGTTCGATTCCCGCCGCTCGCCAGCTTAATTTCGTAAGGTACTATGATAA
Microlaena                      GGTTCGATTCCCGCCGCTCGCCAGCTTAATTTNNNNNNNNNNNNNNNNNN
Phyllostachys                   GGTTCGATTCCCGCCGCTCGCCAGCTTAATTTAGTAAGGTACTATGATAA

O.sativa.Indica_NC_008155       AAAATTTAGTCTACTTTTATT-----------------AAAGTAATAGGT
O.nivara_NC_005973              AAAATTTAGTCTACTTTTATT-----------------AAAGTAATAGGT
O.barthii_NC_027460             AAAATTTAGTCTACTTTTATT-----------------AAAGTAATAGGT
O.glumipatula_NC_027461         AAAATTTAGTCTACTTTTATT-----------------AAAGTAATAGGT
O.officinalis_NC_027463         AAAATTTAGTCTACTTTTATT-----------------AAAGTAATAGGT
O.punctata_NC_027676            AAAATTTAGTCTACTTTTATT-----------------AAAGTAATAGGT
O.australiensis_NC_024608       AAAATTTAGTCTACTTTTATT-----------------AAAGTAATAGGT
O.brachyantha.134604bp          AAAATTAAGTCTACTTTTATT-----------------AAAGTAATAGTT
Leersia                         AAAATTTAGTCTACTTATATT-----------------AAAGTAATGGGT
Ziza.latifolia_KT161956         AAAATTGAGTCTACTTATATT----------------AAAGTAAGTAGGT
Ziza.aquatica_KJ870999          AAAATTGAGTCTACTTATATT----------------AAAGTAAGTAGGT
Chik.aquatica_KR078265          AAAATGGAGTCTACTTATATTT---------------AAAGTAAATGGGT
Chik.mutica_KU696970            AAAATGGAGTCTACTTATATTT---------------AAAGTAAATGGGT
Potamophila                     AAAATTTAGTCTACTTATATT-----------------AAAGTAATAGGT
Rhynchoryza_subulata_NC_016718  AAAATTGAGTCTACTTATATT----------------AAAGTAAGTAGGT
Microlaena                      NNNNNNNNNNNNNNNNNNNNNNNNNNNNNNNNNNNNNNNNNNNNNNNNNN
Phyllostachys                   AAAATTTAGTCTAGTTGACTACTTAACTACTTATATTAAATTAAGTAGGT

O.sativa.Indica_NC_008155       GTTAGTCTAGTACCGTACCCCTTTACTATCTTAG-CCCCC-TTTGCACCC
O.nivara_NC_005973              GTTAGTCTAGTACCGTACCCCTTTACTATCTTAG-CCCCC-TTTGCACCC
O.barthii_NC_027460             GTTAGTCTAGTACCGTACCCCTTTACTATCTTAG-CCCCC-TTTGCACCC
O.glumipatula_NC_027461         GTTAGTCTAGTACCGTACCCCTTTACTATCTTAG-CCCCC-TTTGCACCC
O.officinalis_NC_027463         GTTAGTCTAGTACCGTA-CCCTTTACTATCTTAGCCCCCC-TTTGCACCC
O.punctata_NC_027676            GTTAGTCTAGTACCGTA-CCCTTTACTATCTTAGCCCCCC-TTTGCACCC
O.australiensis_NC_024608       GTTAGTCTAGTACCGTA-CCCCTTACTATCTTAGCCCCCC-TTTGTACCC
O.brachyantha.134604bp          GTTAGTCTAGTACCGTA-CCCCTTACTATCTTAGCCCCCC-TTTGCACCC
Leersia                         CTTAGTCTAGTACTGTA-GACCTTACTATCTTAGCCCCCCTTTTACACCC
Ziza.latifolia_KT161956         GTTAGTCTAGTACCGTA-CCCCTTACTATCTTAGCCCTCC-TTTGCGCCC
Ziza.aquatica_KJ870999          GTTAGTCTAGTACTGTA-CCCCTTACTATCTTAGCCCTCC-TTTGCGCCC
Chik.aquatica_KR078265          GTTAGTCTAGTACCGTA-CCCCTTAGTATCTTAGCCCTCC-TTTGCGCCC
Chik.mutica_KU696970            GTTAGTCTAGTACCGTA-CCCCTTAGTATCTTAGCCCTCC-TTTGCGCCC
Potamophila                     GTTAGTCTAGTACCGTA-TCCCTTNNNNNNNNNNNCCTCC-TTTGCGCCC
Rhynchoryza_subulata_NC_016718  ATTAGTCTAGTACCGTA-CCCCTTACTATCTTAGCCCTCC-TTTGCGCCC
Microlaena                      NNNNNNNNNNNNNNNNN-NNNNNNNNNNNNNNNNNNNNNN-NNNNNNNNN
Phyllostachys                   GTTAGTCTAGTACCGTA-TCCCTTACTATCTTACCCTTCT-TTTGCACCC

O.sativa.Indica_NC_008155       CACTC-----AAAAAAAGAGCACTACAGCGGCGGGAATCGAACTCGGCAA
O.nivara_NC_005973              CACTC-----AAAAAAAGAGCACTACAGCGGCGGGAATCGAACTCGGCAA
O.barthii_NC_027460             CACTC-----AAAAAAAGAGCACTACAGCGGCGGGAATCGAACTCGGCAA
O.glumipatula_NC_027461         CACTC-----AAAAAAAGAGCACTACAGCGGCGGGAATCGAACTCGGCAA
O.officinalis_NC_027463         CACTC-----AAAAAAAGAGCACTACAGCGGCGGGAATCGAACTCGGCAA
O.punctata_NC_027676            CACTC-----AAAAAAAGAGCACTACAGCGGCGGGAATCGAACTCGGCAA
O.australiensis_NC_024608       CACTC-----AAAAAAAGAGCACTGCAGCGGCGGGAATCGAACTCGGCAA
O.brachyantha.134604bp          CACTC----AAAAAAAAGAGCACTGC------------------------
Leersia                         CACTC-----AAAAAAATAGCACTACAGCGGCGGGAATCGAACTCGGCAA
Ziza.latifolia_KT161956         CACTCAAAAAAAAAAAAGAGCGCTATAGCAGCGGGAATCGAACTCGGCAA
Ziza.aquatica_KJ870999          CACTC---AAAAAAAAAGAACACTATAGCAGCGGGAATCGAACTCGGCAA
Chik.aquatica_KR078265          CACTC----AAAAAAAAGAGCGCTATAGCGGCGGGAATCGAACTCGGCAA
Chik.mutica_KU696970            CACTC----AAAAAAAAGAGCGCTATAGCGGCGGGAATCGAACTCGGCAA
Potamophila                     CACTC-----AAAAAAAGAGCACTATAGCGGCGGGAATCGAACTCGGCAA
Rhynchoryza_subulata_NC_016718  CACTC-----AAAAAAAGAGCACTATAGCGGCGGGAATCGAACTCGGCAA
Microlaena                      NNNN----------------------NNNNNNNNNNNNNNNNNNNNNNNN
Phyllostachys                   CCACT-----CAAAAAAAGGGGCTCCGGAGGCGGGAATCGAACTCGCCAA

O.sativa.Indica_NC_008155       CAGGGTTCC-----CTAAACCGGGGATTCACCGAAACAAACAACCAGCAA
O.nivara_NC_005973              CAGGGTTCC-----CTAAACCGGGGATTCACCGAAACAAACAACCAGCAA
O.barthii_NC_027460             CAGGGTTCC-----CTAAACCGGGGATTCACCGAAACAAACAACCAGCAA
O.glumipatula_NC_027461         CAGGGTTCC-----CTAAACCGGGGATTCACCGAAACAAACAACCAGCAA
O.officinalis_NC_027463         CAGGGCTCC-----CTAAACCGGGGATTCACCGAAACAAACAACCAGCAA
O.punctata_NC_027676            CAGGGCTCC-----CTAAACCGGGGATTCACCGAAACAAACAACCAGCAA
O.australiensis_NC_024608       CAGGGCTCC-----CTAAATCGGGGATTGACCGAGACAAACAACCAGCAA
O.brachyantha.134604bp          -------------------------------------------CTGGCAA
Leersia                         CAGGGATTT-----CTAAATGGGGGATTCACTGAGACAAACAACTGGCAA
Ziza.latifolia_KT161956         CAGGGCTCT-----CTAAATCGGGGATTCACTGAGACAAACAACTGGCAA
Ziza.aquatica_KJ870999          CAGGGCTCT-----CTAAATCGGGGATTCACTGAGACAAACAACTGGCAA
Chik.aquatica_KR078265          CAGGGCTCC-----CTAAATCGGGGATTCACCGAGACAAACAACTGGCAA
Chik.mutica_KU696970            CAGGGCTCC-----CTAAATCGGGGATTCACCGAGACAAACAACTGGCAA
Potamophila                     CAAGGCTCC-----CTAAATCGGAGATTCACCGAGACAAACAACTGGCAA
Rhynchoryza_subulata_NC_016718  CAGGGCTCCCTAAACTAAATCGGGGATTCACTGAGACAAACAACTGGCAA
Microlaena                      NAGGGCTCC-----CTAAATCGGGGATTCACCGAGACAAACANNNAGCAA
Phyllostachys                   CAGGGCTCC-----CTAAATTGGGGATTCACCGAGACAAACAACTGGCAA

O.sativa.Indica_NC_008155       ACAG----CTTTTAAAGGGAAGGGAGATAGACTGTGCCTTTCTTTCATTT
O.nivara_NC_005973              ACAG----CTTTTAAAGGGAAGGGAGATAGACTGTGCCTTTCTTTCATTT
O.barthii_NC_027460             ACAG----CTTTTAAAGGGAAGGGAGATAGACTGTGCCTTTCTTTCATTT
O.glumipatula_NC_027461         ACAG----CTTTTAAAGGGAAGGGAGATAGACTGTGCCTTTCTTTCATTT
O.officinalis_NC_027463         ACAG----CTTTTAAAGGGAAGGGAGATAGACTGTGCCTTTCTTTCATTT
O.punctata_NC_027676            ACAG----CTTTTAAAGGGAAGGGAGATAGACTGTGCCTTTCTTTCATTT
O.australiensis_NC_024608       ACAG----CTTTTAAAGGGAAGGGAGATTGACTGTGCCTTTCTTTCATTT
O.brachyantha.134604bp          ACAGCTTTCTTTTAAAGGGAAGGGAGATAGTCTGTGCCTTTCTTTCATTT
Leersia                         ACAG----CTTTTAAAGGG-AGGGGGATAGACTGTGCCTTTCTTTCTTTT
Ziza.latifolia_KT161956         ACTG----CTTTTAAAGGGAAGGGAGATAGACTGTTCCTTTCTTTCATTT
Ziza.aquatica_KJ870999          ACTG----CTTTTAAAGGGAAGGGAGATAGACTGTTCCTTTCTTTCATTT
Chik.aquatica_KR078265          ACTG----CTTTTAAAGGGAAGGGAGATAGACTGTGCCTTTCTTTCATTT
Chik.mutica_KU696970            ACTG----CTTTTAAAGGGAAGGGAGATAGACTGTGCCTTTCTTTCATTT
Potamophila                     ACAG----CTTTTAAGGGGAAGGGAGATAGACTGTGCCTTTCTTTCATTT
Rhynchoryza_subulata_NC_016718  ACTG----CTTTTAAAGGGAAGGGGGATAGACTGTTCCTTTCTTTCATTT
Microlaena                      ACTG----CTTTTAAAGGGAAGGGAGATAGACTGTGCCTTTCTTTTATTT
Phyllostachys                   ACTC----CTTTTAAAGGGAAGGGAGGTAGACTGTGCCTTTCTTTCATTT

O.sativa.Indica_NC_008155       ATTTTTT---CTTTTCTGCAAGGTAGGGG----GCCTTGAGAGTTCCTCT
O.nivara_NC_005973              ATTTTTT---CTTTTCTGCAAGGTAGGGG----GCCTTGAGAGTTCCTCT
O.barthii_NC_027460             ATTTTTT---CTTTTCTGCAAGGTAGGGG----GCCTTGAGAGTTCCTCT
O.glumipatula_NC_027461         ATTTTTT---CTTTTCTGCAAGGTAGGGG----GCCTTGAGAGTTCCTCT
O.officinalis_NC_027463         CTTTTTT---CTTTTCTGCAAGGTAGGGG----CCCTTGAGAGTTCCTCT
O.punctata_NC_027676            ATTTTTT---CTTTTCTGCAAGGTAGGGG----GCCTTGAGAGTTCCTCT
O.australiensis_NC_024608       ATTTTTT----TTTTCTGCAAGGTAGGGG----GCCTTGAGAGTTCCTCT
O.brachyantha.134604bp          ATTTTTT---CTTTTCTGCAAGGTAGGGG----GCCTTGAGAGTTCCTCT
Leersia                         TTTTTTTTTGCTTTTCTGCGAGGTAGGGG----GCCTTGAGAGTTCCTCT
Ziza.latifolia_KT161956         ATTTTTT---CTTTTCTGCAAGGCAGGGA-GGAGCCTTGAGAGTTCCTCT
Ziza.aquatica_KJ870999          ATTTTTT---CTTTTCTGCAAGGTAGGGA-GGAGCCTTGAGAGTTCCTCT
Chik.aquatica_KR078265          ATTTT------TTTTCTGCAAGGTAGGGA-GGAGCCTTGAGAGTTCCTCT
Chik.mutica_KU696970            ATTTT------TTTTCTGCAAGGTAGGGA-GGAGCCTTGAGAGTTCCTCT
Potamophila                     CTTTTTT---CTTTTCTGCAAGGTAGGGAGGGAGCCTTGAGAGTTCCTCT
Rhynchoryza_subulata_NC_016718  ATTTTTT---CTTTTCTGTAAGGCAGGGA-GAAGCCTTGAGAGTTCCTCT
Microlaena                      CTTTTTT---CTTTTCTGCAGGGTAGGGAGGNNGCCTTGAGAGTTCTTCT
Phyllostachys                   CTTTTTT---CTTTTCTGCAGGGTAGGAAGG-AGCCTTGAGAGTTCTTCT

O.sativa.Indica_NC_008155       TGTGGTAGCAAGTTACTTCGCAA-------CCTGCTCAATTTGGCCTTAT
O.nivara_NC_005973              TGTGGTAGCAAGTTACTTCGCAA-------CCTGCTCAATTTGGCCTTAT
O.barthii_NC_027460             TGTGGTAGCAAGTTACTTCGCAA-------CCTGCTCAATTTGGCCTTAT
O.glumipatula_NC_027461         TGTGGTAGCAAGTTACTTCGCAA-------CCTGCTCAATTTGGCCTTAT
O.officinalis_NC_027463         TGTGGTACCAAGTTACTTCGCAA-------CCTGCTCAATTTGGCCTTAT
O.punctata_NC_027676            TGTGGTAGCAAGTTACTTCGCAA-------CCTGCTCAATTTGGCCTTAT
O.australiensis_NC_024608       TGTGGTAGCAAGTTACTTCGCAA-------CCTGCTCAATTTGGCCTTAT
O.brachyantha.134604bp          TGTGGTGGCAAGTTACTTCGCAA-------CCGGCTCAATTTGGCCCTAT
Leersia                         TGTAGAGGCAAGTTACTTCGCAA-------CCTGCTCAATTTGGCCTTAT
Ziza.latifolia_KT161956         TGTAGTGGCAAGTTACTTCGCAA-------CCTGCTCAATTTGGCCCTCT
Ziza.aquatica_KJ870999          TGTAGAGGCAAGTTACTTCGCAA-------CCTGCTCAATTTGGCCCTCT
Chik.aquatica_KR078265          TGTGGTGGCAAGTTACTTCGCAA-------CCTGCTCAATTTGGCCCTCT
Chik.mutica_KU696970            TGTGGTGGCAAGTTACTTCGCAA-------CCTGCTCAATTTGGCCCTCT
Potamophila                     TGTGGTGGCAAGTTACTTCGCAA-------CCTGCTCAATTTGGCCCTCT
Rhynchoryza_subulata_NC_016718  TGTGGTGGCAAGTTACTTCGCAA-------CCTGCTCAATTTGGCCCTCT
Microlaena                      TATGGTGGCAAGTTACTTCGCAANNNNNNNNNNNNNNNNNNNNNNNNNNN
Phyllostachys                   TGTAGGGGCAAGTGACTTCGCAA-------ACTGCTCCATTTGGCCCTTT

O.sativa.Indica_NC_008155       AGGGTCGGGAACTAATGAATAAAAA-GGGTTGGATACCGCCCAACCACCC
O.nivara_NC_005973              AGGGTCGGGAACTAATGAATAAAAA-GGGTTGGATACCGCCCAACCACCC
O.barthii_NC_027460             AGGGTCGGGAACTAATGAATAAAAA-GGGTTGGATACCGCCCAACCACCC
O.glumipatula_NC_027461         AGGGTCGGGAACTAATGAATAAAAA-GGGTTGGATACCGCCCAACCACCC
O.officinalis_NC_027463         AGGGCCGGGAACTAATGAATAAAAA-GGGTTGGATACCGCCCAACCACCC
O.punctata_NC_027676            AGGGTCGGGAACTAATGAATAAAAA-GGGTTGGATACCGCCCAACCACCC
O.australiensis_NC_024608       AGGGCCGGGAACTAATGAATAAAAA-GGGTTGGATACCGCCCAACCACCC
O.brachyantha.134604bp          AGGGCCGGGAACTAATGAATAAAAA-GGGTTGGATACCGC----CCACCC
Leersia                         AGGGTCAGAAACTAATGAATAAAAG-GGGTTGGATACCGC----CCAACC
Ziza.latifolia_KT161956         AGGGCCGGGAACTAATGAATAAAAAGGGGTTGGATACCGC----CCGCCC
Ziza.aquatica_KJ870999          AGGGCCGGGAACTAATGAATAAAAAGGGGTTGGATACCGC----CCGCCC
Chik.aquatica_KR078265          AGGGCCGGGAACTAATGAATAAAAAGGGGTTGGATACCGC----CCGCCC
Chik.mutica_KU696970            AGGGCCGGGAACTAATGAATAAAAAGGGGTTGGATACCGC----CCGCCC
Potamophila                     AGGGCCGGGAACTAATGAA-AAAAAAGGGTTGGATACCGCCCAACCACCC
Rhynchoryza_subulata_NC_016718  AGGGCCGGGAACTAATGAATAAAAAGGGGTTGGATACCGC----CCACCC
Microlaena                      NNNNNNNNNNNNNNNNNNNNNNNNNNNNNNNNNNNNNNNN--------CC
Phyllostachys                   AGGGCCGGGAACTAATGAATAAAAAAGGGTTGGATACCGC--------CC

O.sativa.Indica_NC_008155       AGCCCTCTACCATATCTAGACAAATAGAATAGTCCTTTTATACAGACTGC
O.nivara_NC_005973              AGCCCTCTACCATATCTAGACAAATAGAATAGTCCTTTTATACAGACTGC
O.barthii_NC_027460             AGCCCTCTACCATATCTAGACAAATAGAATAGTCCTTTTATACAGACTGC
O.glumipatula_NC_027461         AGCCCTCTACCATATCTAGACAAATAGAATAGTCCTTTTATACAGACTGC
O.officinalis_NC_027463         AGCCCTCTACCATATCTAGACAAATAGAATAGTCCTTTTATACAGACTGC
O.punctata_NC_027676            AGCCCTCTACCATATCTAGACAAATAGAATAGTCCTTTTATACAGACTGC
O.australiensis_NC_024608       AGCCCTCTACCATATCTAGACAAATAGAATAGTCCTTTTATACAGACTGC
O.brachyantha.134604bp          AGCCCTCTACCATATCTAGACAAATAGAATAGTCCTTTTATACAGACCGC
Leersia                         AGCCCTCTACCATATCTAGACAAATAGAATAGTCCTTTTATACAGACTGC
Ziza.latifolia_KT161956         AGCCCTCCACCATATCTAAACAAATAGAATAGTCCTTTTATACAGACTGC
Ziza.aquatica_KJ870999          AGCCCTACACCATATCTAAACAAATAGAATAGTCCTTTTATACAGACTGC
Chik.aquatica_KR078265          AGCCCTCTACCATATCTAGACAAATAGAATAGTCCTTTTATACAGACTGC
Chik.mutica_KU696970            AGCCCTCTACCATATCTAGACAAATAGAATAGTCCTTTTATACAGACTGC
Potamophila                     AGCCCTCTACCATATCTAGACAAATAGAATAGTCCTTTTATACAGACTAC
Rhynchoryza_subulata_NC_016718  AGCCCTCTACCATATCTAGACAAATAGAATAGTCCTTTTATAAAGACTGC
Microlaena                      AGCCCTCTACCATGTCTAGACAAATAGAATAGTCCTTTTATACAGACTGC
Phyllostachys                   AGCCCTCTAC----TCTATACAAATAGAATAGTCCTTTTATACAGACTGC

O.sativa.Indica_NC_008155       TAAGTGCGGAGACGGGAATCGAACCCGTGACCTCAAGGTTATGAGCCTCG
O.nivara_NC_005973              TAAGTGCGGAGACGGGAATCGAACCCGTGACCTCAAGGTTATGAGCCTCG
O.barthii_NC_027460             TAAGTGCGGAGACGGGAATCGAACCCGTGACCTCAAGGTTATGAGCCTCG
O.glumipatula_NC_027461         TAAGTGCGGAGACGGGAATCGAACCCGTGACCTCAAGGTTATGAGCCTCG
O.officinalis_NC_027463         TAAGTGCGGAGACGGGAATCGAACCCGTGACCTCAAGGTTATGAGCCTCG
O.punctata_NC_027676            TAAGTGCGGAGACGGGAATCGAACCCGTGACCTCAAGGTTATGAGCCTCG
O.australiensis_NC_024608       TAAGTGCGGAGACGGGAATCGAACCCGTGACCTCAAGGTTATGAGCCTCG
O.brachyantha.134604bp          TAAGTGCGGAGACGGGAATCGAACCCGTGACCTCAAGGTTATGAGCCTCG
Leersia                         TAAGTGCGGAGACGGGAATCGAACCCGTGACCTCAAGGTTATGAGCCTCG
Ziza.latifolia_KT161956         TAAGTGCGGAGACGGGAATCGAACCCGTGACCTCAAGGTTATGAGCCTCG
Ziza.aquatica_KJ870999          TAAGTGCGGAGACGGGAATCGAACCCGTGACCTCAAGGTTATGAGCCTCG
Chik.aquatica_KR078265          TAAGTGCGGAGACGGGAATCGAACCCGTGACCTCAAGGTTATGAGCCTCG
Chik.mutica_KU696970            TAAGTGCGGAGACGGGAATCGAACCCGTGACCTCAAGGTTATGAGCCTCG
Potamophila                     TAAGTGCGGAGACGGGAATCGAACCCGTGACCTCAAGGTTATGAGCCTCG
Rhynchoryza_subulata_NC_016718  TAAGTGCGGAGACGGGAATCGAACCCGTGACCTCAAGGTTATGAGCCTCG
Microlaena                      TAAGTGCGGAGACGGGAATCGAACCCGTGACCTCAAGGTTATGAGCCTCG
Phyllostachys                   TAAGTGCGGAGACGGGAATCGAACCCGTGACCTCAAGGTTATGAGCCTCG

O.sativa.Indica_NC_008155       TGAGCTACC------------------AAACTGCTCTACTCCGCTCTGGA
O.nivara_NC_005973              TGAGCTACC------------------AAACTGCTCTACTCCGCTCTGGA
O.barthii_NC_027460             TGAGCTACC------------------AAACTGCTCTACTCCGCTCTGGA
[truncated: 3,701,308 more chars]
