# Supplementary material for: Characterization of the whole chloroplast genome of Chikusichloa mutica and its comparison with other rice tribe (Oryzeae) species
Source: PLoS One. 2017 May 24;12(5):e0177553. doi: 10.1371/journal.pone.0177553 (PMC5443529; doi:10.1371/journal.pone.0177553)
Supplement: S2 Table — (XLSX) [file pone.0177553.s005.xlsx]

## Sheet: SNP-info
POS	C.aquatica	C.mutica	Pos1	Type
54	A	T	54	IGS
2727	A	G	2727	matK	N	D-G	GAT-GGT	Non
4174	T	G	4173	IGS
4178	T	A	4177	IGS
5987	T	C	5985	IGS
6318	T	G	6316	IGS
6360	T	C	6358	IGS
6980	T	C	6978	IGS
8954	G	A	8952	psbD	S
11336	G	A	11334	IGS
12071	C	T	12069	psbZ	S
13065	G	T	13042	IGS
13504	A	T	13481	IGS
16195	C	A	16172	IGS
16197	T	G	16174	IGS
16198	C	G	16175	IGS
16199	C	A	16176	IGS
16201	T	G	16178	IGS
20883	C	T	20859	rpoB	S
21891	G	C	21867	rpoB	S
22334	A	G	22310	rpoB	N	K-R	AAG-AGG	yes
25393	G	A	25369	rpoC1	S
29310	G	A	29286	rpoC2	N	D-N	GAT-AAT	Non
30188	T	C	30164	rpoC2	S
33587	A	G	33561	atpH	S
37162	T	G	37136	IGS
37623	C	T	37596	IGS
37626	C	T	37599	IGS
41662	A	C	41635	psaA	S
41665	T	G	41638	psaA	S
42956	T	C	42929	IGS
43037	T	C	43010	IGS
43695	G	T	43668	intron
44070	A	T	44042	intron
45601	A	C	45573	IGS
49523	T	C	49494	ndhJ	N	E-G	GAG-GGG	Non
50314	A	G	50285	ndhK	S
52445	C	T	52416	IGS
54596	A	C	54567	IGS
54937	G	A	54908	IGS
55125	G	A	55096	IGS
57368	G	A	57339	IGS
57911	C	A	57882	IGS
58696	C	A	58667	IGS
63891	T	C	63862	IGS
64450	C	T	64420	IGS
65701	A	G	65671	IGS
65957	C	A	65927	IGS
68035	C	T	68004	IGS
68614	T	A	68583	IGS
72048	C	A	72016	IGS
73852	G	A	73820	petB	S
75628	C	T	75595	petD	S
77963	T	G	77930	IGS
77972	A	C	77939	IGS
78354	T	C	78321	IGS
78936	A	T	78903	IGS
79822	T	C	79786	rpl16	N	I-M	ATA-ATG	yes
82796	G	T	82759	IGS
82914	A	C	82877	IGS
86261	G	A	86224	IGS
86406	G	A	86369	IGS
86432	G	A	86395	IGS
88041	T	C	88004	intron
91140	A	T	91103	IGS
102953	A	C	102916	IGS
106904	C	A	106867	IGS
108396	A	C	108359	IGS
108720	T	C	108683	ndhD	N	I-M	ATA-ATG	yes
110633	C	A	110596	IGS
110636	T	A	110599	IGS
110655	T	A	110618	IGS
111579	C	A	111542	IGS
114075	C	T	114038	intron
115058	G	T	115021	ndhH	S
116052	T	G	116015	IGS
127865	T	A	127828	IGS
130964	A	G	130927	IGS
132573	C	T	132536	IGS
132599	C	T	132562	IGS
132744	C	T	132707	intron
136091	T	G	136054	IGS
136209	C	A	136172	IGS

## Sheet: Indel
NO.	POS	C.aquatica			C.mutica			Type	Length (BP)
1	3552	A	3552		-	3551	3552	Poly A	1
2	4755	C	4755		-	4753	4754	Poly C	1
3	8658	-----------------------	8657	8658	TTTATTTCTATAGTATGAGAAAA	8656	8678	REPEAT INDEL	23
4	12150	A	12127		-	12147	12148	Poly A	1
5	12245	TCCGAATTGATTGACAGACA	12222	12241	--------------------	12241	12242	REPEAT INDEL	20
6	19983	A	19960		-	19959	19960	Poly A	1
7	32732	GG	32709	32710	--	32707	32708	Poly G	2
8	33987	-	33963	33964	A	33961		Poly A	1
9	37562	G	37538		-	37535	37536	INDEL	1
10	44066	T	44042		-	44038	44039	Poly T	1
11	44076	--	44051	44052	TT	44048	44049	Poly T	2
12	48319	T	48293		-	48290	48291	INDEL	1	NEAR POLY
13	49684	-	49657	49658	C	49655		Poly C	1
14	64060	T	64033		-	64030	64031	Poly T	1
15	67331	T	67304		-	67300	67301	Poly T	1
16	67424	---------------------	67396	67397	ATAAATCCAAGCAAACTTTTC	67393	67413	REPEAT INDEL	21	coding
17	70141	T	70093		-	70109	70110	Poly T	1
18	75076	G	75028		-	75043	75044	Poly G	1
19	79445	TTT	79397	79399	---	79411	79412	Poly T	3
20	79458	--	79409	79410	GG	79422	79423	Poly G	2
21	81858	T	81808		-	81821	81822	Poly T	1
22	96290	-	96239	96240	G	96253		INDEL	1
23	106796	-------------------------	106744	106745	TTTCATAATAGAATCCGTGTAATAA	106759	106783	REPEAT INDEL	25
24	122717	-	122640	122641	C	122680		INDEL	1

## Sheet: POLY
C.mutica			Type	Length (BP)
-	3551	3552	Poly A	1
-	4753	4754	Poly C	1
-	12147	12148	Poly A	1
-	19959	19960	Poly A	1
--	32707	32708	Poly G	2
A	33961	33962	Poly A	1
-	44038	44039	Poly T	1
TT	44048	44049	Poly T	2
C	49655	49656	Poly C	1
-	64030	64031	Poly T	1
-	67300	67301	Poly T	1
-	70109	70110	Poly T	1
-	75043	75044	Poly G	1
---	79411	79412	Poly T	3
GG	79422	79423	Poly G	2
-	81821	81822	Poly T	1

## Sheet: Repeat-Indel
C.mutica			Type	Length (BP)
TTTATTTCTATAGTATGAGAAAA	8656	8678	REPEAT INDEL	23
--------------------	12241	12242	REPEAT INDEL	20
ATAAATCCAAGCAAACTTTTC	67393	67413	REPEAT INDEL	21
TTTCATAATAGAATCCGTGTAATAA	106759	106783	REPEAT INDEL	25

## Sheet: Indel_true
C.mutica			Type	Length (BP)
-	37535	37536	INDEL	1
-	48290	48291	INDEL	1
G	96253	96254	INDEL	1
C	122680	122681	INDEL	1
